# Supplementary material for: Inter­molecular hydrogen bonding in isostructural pincer complexes [OH-(t-BuPOCOPt-Bu)MCl] (M = Pd and Pt)
Source: Acta Crystallogr E Crystallogr Commun. 2019 Jun 21;75(Pt 7):1011–4. doi: 10.1107/S2056989019008491 (PMC6659334; doi:10.1107/S2056989019008491)
Supplement: Supplementary file 1 [file e-75-01011-sup1.cif]

##############################################################################
#                                                                            #
# This CIF contains the data in a paper accepted for publication in          #
# Acta Crystallographica Section E. It conforms to the requirements of       #
# Notes for Authors for Acta Crystallographica Section E, and has been       #
# peer reviewed under the auspices of the IUCr Commission on Journals.       #
#                                                                            #
# Full details of the Crystallographic Information File format               #
# are given in the paper "The Crystallographic Information File (CIF):       #
# a New Standard Archive File for Crystallography" by S. R. Hall, F. H.      #
# Allen and I. D. Brown [Acta Cryst. (1991), A47, 655-685].                  #
#                                                                            #
# The current version of the core CIF dictionary is obtainable from          #
# ftp://ftp.iucr.org/pub/cif_core.dic.                                       #
#                                                                            #
# Software is freely available for graphical display of the structure(s)     #
# in this CIF. For information consult the CIF software page                 #
# http://www.iucr.org/resources/cif/software.                                #
#                                                                            #
# This file may be used for bona fide research purposes within the           #
# scientific community so long as proper attribution is given to the journal # 
# article from which it was obtained.                                        #
#                                                                            #
##############################################################################
data_1
_database_code_depnum_ccdc_archive 'CCDC 1923005'
_audit_creation_method     'SHELXL-2014/7'
_chemical_name_systematic
;\
{2,6-Bis[(di-<i>tert</i>-butylphosphanyl)oxy]-4-hydroxyphenyl}chlorido\
palladium(II)
;
_chemical_name_common     ?
_chemical_formula_moiety     'C22 H39 Cl O3 P2 Pd'
_chemical_formula_sum     'C22 H39 Cl O3 P2 Pd'
_chemical_formula_iupac     '[Pd (C22 H39 O3 P2) Cl]'
_chemical_formula_weight     555.32
_chemical_melting_point     ?
_space_group_crystal_system     monoclinic
_space_group_name_H-M_alt     'P 21/n'
_space_group_name_Hall     '-P 2yn'
loop_
    _space_group_symop_operation_xyz
    'x, y, z'
    '-x+1/2, y+1/2, -z+1/2'
    '-x, -y, -z'
    'x-1/2, -y-1/2, z-1/2'
_cell_length_a     9.7678(5)
_cell_length_b     20.1652(10)
_cell_length_c     13.9656(7)
_cell_angle_alpha     90
_cell_angle_beta     105.1743(8)
_cell_angle_gamma     90
_cell_volume     2654.9(2)
_cell_formula_units_Z     4
_cell_measurement_reflns_used     9082
_cell_measurement_theta_min     2.38
_cell_measurement_theta_max     30.50
_cell_measurement_temperature     150(2)
_exptl_crystal_description     prism
_exptl_crystal_colour     colourless
_exptl_crystal_size_max     0.371
_exptl_crystal_size_mid     0.359
_exptl_crystal_size_min     0.356
_exptl_crystal_density_diffrn     1.389
_exptl_crystal_density_meas     ?
_exptl_crystal_density_method     ?
_exptl_crystal_F_000     1152
_exptl_absorpt_coefficient_mu     0.939
_exptl_absorpt_correction_type     multi-scan
_exptl_absorpt_process_details
;
(SADABS; Bruker, 2014)
;
_exptl_absorpt_correction_T_min     0.68
_exptl_absorpt_correction_T_max     0.73
_diffrn_ambient_temperature     150(2)
_diffrn_source     'fine-focus sealed tube'
_diffrn_radiation_type     MoK\a
_diffrn_radiation_wavelength     0.71073
_diffrn_measurement_device_type     'Bruker APEXII CCD'
_diffrn_measurement_method     '\f and \w scans'
_diffrn_detector_area_resol_mean     8.3333
_diffrn_reflns_number     57317
_diffrn_reflns_av_R_equivalents     0.0180
_diffrn_reflns_av_unetI/netI     0.0089
_diffrn_reflns_theta_min     1.817
_diffrn_reflns_theta_max     28.000
_diffrn_reflns_theta_full     25.242
_diffrn_measured_fraction_theta_max     1.000
_diffrn_measured_fraction_theta_full     1.000
_diffrn_reflns_limit_h_min     -12
_diffrn_reflns_limit_h_max     12
_diffrn_reflns_limit_k_min     -26
_diffrn_reflns_limit_k_max     26
_diffrn_reflns_limit_l_min     -18
_diffrn_reflns_limit_l_max     18
_refine_special_details     ?
_reflns_number_total     6411
_reflns_number_gt     6166
_reflns_threshold_expression     'I > 2\s(I)'
_refine_ls_structure_factor_coef     Fsqd
_refine_ls_matrix_type     full
_refine_ls_R_factor_all     0.0192
_refine_ls_R_factor_gt     0.0182
_refine_ls_wR_factor_gt     0.0451
_refine_ls_wR_factor_ref     0.0460
_refine_ls_goodness_of_fit_ref     1.079
_refine_ls_restrained_S_all     1.079
_refine_ls_number_reflns     6411
_refine_ls_number_parameters     278
_refine_ls_number_restraints     0
_refine_ls_hydrogen_treatment     mixed
_refine_ls_weighting_scheme     calc
_refine_ls_weighting_details
              'w=1/[\s^2^(Fo^2^)+(0.0197P)^2^+1.5724P] where P=(Fo^2^+2Fc^2^)/3'
_atom_sites_solution_hydrogens     mixed
_atom_sites_solution_primary     ?
_atom_sites_solution_secondary     ?
_refine_ls_shift/su_max     0.000
_refine_ls_shift/su_mean     0.000
_refine_diff_density_max     0.485
_refine_diff_density_min     -0.455
_refine_ls_extinction_method     none
_refine_ls_extinction_coef     .
loop_
    _atom_type_symbol
    _atom_type_description
    _atom_type_scat_dispersion_real
    _atom_type_scat_dispersion_imag
    _atom_type_scat_source
    'C' 'C' 0.0033 0.0016
                         'International Tables Vol C Tables 4.2.6.8 and 6.1.1.4'
    'H' 'H' 0.0000 0.0000
                         'International Tables Vol C Tables 4.2.6.8 and 6.1.1.4'
    'O' 'O' 0.0106 0.0060
                         'International Tables Vol C Tables 4.2.6.8 and 6.1.1.4'
    'P' 'P' 0.1023 0.0942
                         'International Tables Vol C Tables 4.2.6.8 and 6.1.1.4'
    'Cl' 'Cl' 0.1484 0.1585
                         'International Tables Vol C Tables 4.2.6.8 and 6.1.1.4'
    'Pd' 'Pd' -0.9988 1.0072
                         'International Tables Vol C Tables 4.2.6.8 and 6.1.1.4'
_computing_data_collection
;
APEX2 (Bruker, 2014)
;
_computing_cell_refinement
;
SAINT (Bruker, 2014)
;
_computing_data_reduction
;
SAINT (Bruker, 2014)
;
_computing_structure_solution
;
SHELXS97 (Sheldrick, 2008)
;
_computing_structure_refinement
;
<i>SHELXL2014/7</i> (Sheldrick, 2015)
;
_computing_molecular_graphics
;
XP in SHELXTL (Sheldrick, 2008)
;
_computing_publication_material
;
publCIF (Westrip, 2010)
;
loop_
    _atom_site_type_symbol
    _atom_site_label
    _atom_site_fract_x
    _atom_site_fract_y
    _atom_site_fract_z
    _atom_site_U_iso_or_equiv
    _atom_site_adp_type
    _atom_site_calc_flag
    _atom_site_occupancy
    _atom_site_disorder_assembly
    _atom_site_disorder_group
    C C1 0.21967(12) 0.29775(6) -0.06646(9) 0.0158(2) Uani d 1 . .
    C C2 0.32101(13) 0.27370(6) -0.11161(9) 0.0157(2) Uani d 1 . .
    C C3 0.38045(13) 0.31168(6) -0.17336(9) 0.0168(2) Uani d 1 . .
    H H3 0.4473 0.2932 -0.2044 0.020 Uiso calc 1 . .
    C C4 0.33893(13) 0.37773(6) -0.18831(9) 0.0174(2) Uani d 1 . .
    C C5 0.23941(13) 0.40494(6) -0.14407(9) 0.0187(2) Uani d 1 . .
    H H5 0.2125 0.4502 -0.1537 0.022 Uiso calc 1 . .
    C C6 0.18083(12) 0.36393(6) -0.08548(9) 0.0165(2) Uani d 1 . .
    C C7 0.20805(14) 0.09712(7) -0.10482(10) 0.0232(3) Uani d 1 . .
    C C8 0.11293(18) 0.13104(9) -0.19722(12) 0.0396(4) Uani d 1 . .
    H H8A 0.1715 0.1584 -0.2289 0.059 Uiso calc 1 . .
    H H8B 0.0431 0.1591 -0.1775 0.059 Uiso calc 1 . .
    H H8C 0.0636 0.0972 -0.2440 0.059 Uiso calc 1 . .
    C C9 0.11526(19) 0.05436(9) -0.05637(14) 0.0406(4) Uani d 1 . .
    H H9A 0.0636 0.0218 -0.1044 0.061 Uiso calc 1 . .
    H H9B 0.0474 0.0827 -0.0348 0.061 Uiso calc 1 . .
    H H9C 0.1754 0.0313 0.0012 0.061 Uiso calc 1 . .
    C C10 0.31748(17) 0.05426(7) -0.13615(13) 0.0325(3) Uani d 1 . .
    H H10A 0.3734 0.0297 -0.0786 0.049 Uiso calc 1 . .
    H H10B 0.3805 0.0826 -0.1625 0.049 Uiso calc 1 . .
    H H10C 0.2689 0.0229 -0.1875 0.049 Uiso calc 1 . .
    C C11 0.44379(14) 0.14362(7) 0.08081(10) 0.0227(3) Uani d 1 . .
    C C12 0.40374(18) 0.08715(8) 0.14186(12) 0.0351(3) Uani d 1 . .
    H H12A 0.4794 0.0811 0.2030 0.053 Uiso calc 1 . .
    H H12B 0.3911 0.0461 0.1030 0.053 Uiso calc 1 . .
    H H12C 0.3151 0.0982 0.1586 0.053 Uiso calc 1 . .
    C C13 0.57549(15) 0.12576(8) 0.04517(12) 0.0315(3) Uani d 1 . .
    H H13A 0.6557 0.1171 0.1027 0.047 Uiso calc 1 . .
    H H13B 0.5989 0.1628 0.0068 0.047 Uiso calc 1 . .
    H H13C 0.5557 0.0861 0.0033 0.047 Uiso calc 1 . .
    C C14 0.47797(16) 0.20604(8) 0.14625(11) 0.0300(3) Uani d 1 . .
    H H14A 0.3977 0.2163 0.1736 0.045 Uiso calc 1 . .
    H H14B 0.4951 0.2435 0.1061 0.045 Uiso calc 1 . .
    H H14C 0.5629 0.1980 0.2006 0.045 Uiso calc 1 . .
    C C15 -0.16995(14) 0.34028(7) -0.02248(11) 0.0246(3) Uani d 1 . .
    C C16 -0.22961(16) 0.40832(8) -0.06139(13) 0.0354(3) Uani d 1 . .
    H H16A -0.3313 0.4043 -0.0934 0.053 Uiso calc 1 . .
    H H16B -0.1806 0.4245 -0.1097 0.053 Uiso calc 1 . .
    H H16C -0.2150 0.4396 -0.0060 0.053 Uiso calc 1 . .
    C C17 -0.24584(17) 0.31354(9) 0.05250(14) 0.0405(4) Uani d 1 . .
    H H17A -0.3467 0.3073 0.0197 0.061 Uiso calc 1 . .
    H H17B -0.2356 0.3453 0.1071 0.061 Uiso calc 1 . .
    H H17C -0.2038 0.2710 0.0787 0.061 Uiso calc 1 . .
    C C18 -0.19456(18) 0.29240(10) -0.11087(14) 0.0428(4) Uani d 1 . .
    H H18A -0.1665 0.2475 -0.0867 0.064 Uiso calc 1 . .
    H H18B -0.1376 0.3065 -0.1555 0.064 Uiso calc 1 . .
    H H18C -0.2952 0.2926 -0.1468 0.064 Uiso calc 1 . .
    C C19 0.08541(15) 0.38393(7) 0.15092(10) 0.0228(3) Uani d 1 . .
    C C20 0.24411(17) 0.39741(9) 0.16379(13) 0.0383(4) Uani d 1 . .
    H H20A 0.2846 0.4180 0.2286 0.057 Uiso calc 1 . .
    H H20B 0.2558 0.4273 0.1112 0.057 Uiso calc 1 . .
    H H20C 0.2931 0.3555 0.1598 0.057 Uiso calc 1 . .
    C C21 0.00919(17) 0.44979(7) 0.15343(11) 0.0291(3) Uani d 1 . .
    H H21A -0.0898 0.4413 0.1529 0.044 Uiso calc 1 . .
    H H21B 0.0122 0.4762 0.0952 0.044 Uiso calc 1 . .
    H H21C 0.0562 0.4741 0.2138 0.044 Uiso calc 1 . .
    C C22 0.0681(2) 0.33840(8) 0.23496(11) 0.0363(4) Uani d 1 . .
    H H22A 0.1114 0.3593 0.2991 0.054 Uiso calc 1 . .
    H H22B 0.1148 0.2959 0.2309 0.054 Uiso calc 1 . .
    H H22C -0.0330 0.3309 0.2286 0.054 Uiso calc 1 . .
    Cl Cl1 0.03724(5) 0.17138(2) 0.12263(3) 0.03930(10) Uani d 1 . .
    O O1 0.36634(9) 0.20853(4) -0.09447(7) 0.01852(17) Uani d 1 . .
    O O2 0.39346(11) 0.41889(5) -0.24683(8) 0.0243(2) Uani d 1 . .
    O O3 0.07741(9) 0.39017(4) -0.04466(7) 0.01986(18) Uani d 1 . .
    P P1 0.28824(3) 0.16660(2) -0.02188(2) 0.01575(6) Uani d 1 . .
    P P2 0.02457(3) 0.33937(2) 0.03141(2) 0.01631(6) Uani d 1 . .
    Pd Pd1 0.13707(2) 0.24105(2) 0.02025(2) 0.01624(3) Uani d 1 . .
    H H2 0.435(2) 0.3971(10) -0.2769(15) 0.039(5) Uiso d 1 . .
loop_
    _atom_site_aniso_label
    _atom_site_aniso_U_11
    _atom_site_aniso_U_22
    _atom_site_aniso_U_33
    _atom_site_aniso_U_12
    _atom_site_aniso_U_13
    _atom_site_aniso_U_23
    C1 0.0166(5) 0.0163(5) 0.0162(5) 0.0017(4) 0.0072(4) 0.0020(4)
    C2 0.0173(5) 0.0139(5) 0.0161(5) 0.0029(4) 0.0049(4) 0.0016(4)
    C3 0.0168(5) 0.0179(5) 0.0179(5) 0.0027(4) 0.0082(4) 0.0014(4)
    C4 0.0193(5) 0.0170(5) 0.0179(5) 0.0004(4) 0.0082(4) 0.0031(4)
    C5 0.0218(6) 0.0143(5) 0.0220(6) 0.0030(4) 0.0094(5) 0.0028(4)
    C6 0.0160(5) 0.0177(5) 0.0175(5) 0.0028(4) 0.0072(4) -0.0006(4)
    C7 0.0253(6) 0.0210(6) 0.0261(6) -0.0039(5) 0.0113(5) -0.0061(5)
    C8 0.0368(8) 0.0459(9) 0.0296(8) 0.0011(7) -0.0031(6) -0.0098(7)
    C9 0.0457(9) 0.0371(9) 0.0478(10) -0.0214(7) 0.0282(8) -0.0155(7)
    C10 0.0361(8) 0.0236(7) 0.0432(9) -0.0029(6) 0.0199(7) -0.0129(6)
    C11 0.0245(6) 0.0212(6) 0.0213(6) 0.0024(5) 0.0041(5) 0.0058(5)
    C12 0.0422(9) 0.0301(8) 0.0312(8) 0.0009(6) 0.0065(7) 0.0154(6)
    C13 0.0246(7) 0.0330(8) 0.0351(8) 0.0087(6) 0.0047(6) 0.0049(6)
    C14 0.0317(7) 0.0327(7) 0.0228(7) -0.0025(6) 0.0022(6) -0.0009(6)
    C15 0.0180(6) 0.0280(7) 0.0287(7) -0.0009(5) 0.0078(5) -0.0009(5)
    C16 0.0223(7) 0.0364(8) 0.0455(9) 0.0061(6) 0.0051(6) 0.0065(7)
    C17 0.0279(8) 0.0462(9) 0.0537(10) -0.0051(7) 0.0218(7) 0.0081(8)
    C18 0.0291(8) 0.0500(10) 0.0424(9) 0.0002(7) -0.0030(7) -0.0173(8)
    C19 0.0275(6) 0.0208(6) 0.0204(6) 0.0026(5) 0.0069(5) -0.0027(5)
    C20 0.0272(7) 0.0430(9) 0.0407(9) -0.0008(7) 0.0015(6) -0.0151(7)
    C21 0.0411(8) 0.0198(6) 0.0289(7) 0.0050(6) 0.0133(6) -0.0036(5)
    C22 0.0612(11) 0.0277(7) 0.0209(7) 0.0105(7) 0.0125(7) 0.0021(6)
    Cl1 0.0649(3) 0.02367(16) 0.0452(2) -0.00300(16) 0.0427(2) 0.00352(15)
    O1 0.0233(4) 0.0142(4) 0.0219(4) 0.0054(3) 0.0127(4) 0.0047(3)
    O2 0.0318(5) 0.0179(4) 0.0308(5) 0.0036(4) 0.0215(4) 0.0065(4)
    O3 0.0224(4) 0.0166(4) 0.0256(4) 0.0048(3) 0.0152(4) 0.0032(3)
    P1 0.01950(14) 0.01287(13) 0.01668(14) 0.00141(11) 0.00791(11) 0.00152(10)
    P2 0.01767(14) 0.01587(14) 0.01803(14) 0.00131(11) 0.00938(11) -0.00007(11)
    Pd1 0.02072(5) 0.01407(5) 0.01727(5) 0.00096(3) 0.01092(4) 0.00110(3)
_geom_special_details
;
 All esds (except the esd in the dihedral angle between two l.s. planes)
 are estimated using the full covariance matrix.  The cell esds are taken
 into account individually in the estimation of esds in distances, angles
 and torsion angles; correlations between esds in cell parameters are only
 used when they are defined by crystal symmetry.  An approximate (isotropic)
 treatment of cell esds is used for estimating esds involving l.s. planes.
;
loop_
    _geom_bond_atom_site_label_1
    _geom_bond_atom_site_label_2
    _geom_bond_site_symmetry_2
    _geom_bond_distance
    _geom_bond_publ_flag
    C1 C2 . 1.3926(16) ?
    C1 C6 . 1.3937(16) ?
    C1 Pd1 . 1.9841(12) ?
    C2 O1 . 1.3873(14) ?
    C2 C3 . 1.3891(16) ?
    C3 C4 . 1.3920(17) ?
    C3 H3 . 0.9500 ?
    C4 O2 . 1.3670(14) ?
    C4 C5 . 1.3936(17) ?
    C5 C6 . 1.3878(17) ?
    C5 H5 . 0.9500 ?
    C6 O3 . 1.3881(14) ?
    C7 C10 . 1.5250(19) ?
    C7 C9 . 1.531(2) ?
    C7 C8 . 1.539(2) ?
    C7 P1 . 1.8557(13) ?
    C8 H8A . 0.9800 ?
    C8 H8B . 0.9800 ?
    C8 H8C . 0.9800 ?
    C9 H9A . 0.9800 ?
    C9 H9B . 0.9800 ?
    C9 H9C . 0.9800 ?
    C10 H10A . 0.9800 ?
    C10 H10B . 0.9800 ?
    C10 H10C . 0.9800 ?
    C11 C12 . 1.5334(19) ?
    C11 C13 . 1.539(2) ?
    C11 C14 . 1.540(2) ?
    C11 P1 . 1.8545(13) ?
    C12 H12A . 0.9800 ?
    C12 H12B . 0.9800 ?
    C12 H12C . 0.9800 ?
    C13 H13A . 0.9800 ?
    C13 H13B . 0.9800 ?
    C13 H13C . 0.9800 ?
    C14 H14A . 0.9800 ?
    C14 H14B . 0.9800 ?
    C14 H14C . 0.9800 ?
    C15 C17 . 1.531(2) ?
    C15 C16 . 1.533(2) ?
    C15 C18 . 1.536(2) ?
    C15 P2 . 1.8516(14) ?
    C16 H16A . 0.9800 ?
    C16 H16B . 0.9800 ?
    C16 H16C . 0.9800 ?
    C17 H17A . 0.9800 ?
    C17 H17B . 0.9800 ?
    C17 H17C . 0.9800 ?
    C18 H18A . 0.9800 ?
    C18 H18B . 0.9800 ?
    C18 H18C . 0.9800 ?
    C19 C21 . 1.5274(18) ?
    C19 C22 . 1.534(2) ?
    C19 C20 . 1.537(2) ?
    C19 P2 . 1.8512(13) ?
    C20 H20A . 0.9800 ?
    C20 H20B . 0.9800 ?
    C20 H20C . 0.9800 ?
    C21 H21A . 0.9800 ?
    C21 H21B . 0.9800 ?
    C21 H21C . 0.9800 ?
    C22 H22A . 0.9800 ?
    C22 H22B . 0.9800 ?
    C22 H22C . 0.9800 ?
    Cl1 Pd1 . 2.3871(4) ?
    O1 P1 . 1.6521(9) ?
    O2 H2 . 0.79(2) ?
    O3 P2 . 1.6527(9) ?
    P1 Pd1 . 2.2880(3) ?
    P2 Pd1 . 2.2918(3) ?
loop_
    _geom_angle_atom_site_label_1
    _geom_angle_atom_site_label_2
    _geom_angle_atom_site_label_3
    _geom_angle_site_symmetry_1
    _geom_angle_site_symmetry_3
    _geom_angle
    _geom_angle_publ_flag
    C2 C1 C6 . . 115.95(11) ?
    C2 C1 Pd1 . . 121.76(9) ?
    C6 C1 Pd1 . . 122.29(9) ?
    O1 C2 C3 . . 117.58(10) ?
    O1 C2 C1 . . 118.97(10) ?
    C3 C2 C1 . . 123.44(11) ?
    C2 C3 C4 . . 117.90(11) ?
    C2 C3 H3 . . 121.0 ?
    C4 C3 H3 . . 121.0 ?
    O2 C4 C3 . . 121.80(11) ?
    O2 C4 C5 . . 116.88(11) ?
    C3 C4 C5 . . 121.33(11) ?
    C6 C5 C4 . . 118.03(11) ?
    C6 C5 H5 . . 121.0 ?
    C4 C5 H5 . . 121.0 ?
    C5 C6 O3 . . 118.14(11) ?
    C5 C6 C1 . . 123.31(11) ?
    O3 C6 C1 . . 118.54(10) ?
    C10 C7 C9 . . 110.38(12) ?
    C10 C7 C8 . . 109.03(13) ?
    C9 C7 C8 . . 108.88(13) ?
    C10 C7 P1 . . 113.20(10) ?
    C9 C7 P1 . . 110.57(10) ?
    C8 C7 P1 . . 104.56(10) ?
    C7 C8 H8A . . 109.5 ?
    C7 C8 H8B . . 109.5 ?
    H8A C8 H8B . . 109.5 ?
    C7 C8 H8C . . 109.5 ?
    H8A C8 H8C . . 109.5 ?
    H8B C8 H8C . . 109.5 ?
    C7 C9 H9A . . 109.5 ?
    C7 C9 H9B . . 109.5 ?
    H9A C9 H9B . . 109.5 ?
    C7 C9 H9C . . 109.5 ?
    H9A C9 H9C . . 109.5 ?
    H9B C9 H9C . . 109.5 ?
    C7 C10 H10A . . 109.5 ?
    C7 C10 H10B . . 109.5 ?
    H10A C10 H10B . . 109.5 ?
    C7 C10 H10C . . 109.5 ?
    H10A C10 H10C . . 109.5 ?
    H10B C10 H10C . . 109.5 ?
    C12 C11 C13 . . 111.26(12) ?
    C12 C11 C14 . . 108.92(12) ?
    C13 C11 C14 . . 108.27(12) ?
    C12 C11 P1 . . 109.81(10) ?
    C13 C11 P1 . . 113.17(10) ?
    C14 C11 P1 . . 105.13(9) ?
    C11 C12 H12A . . 109.5 ?
    C11 C12 H12B . . 109.5 ?
    H12A C12 H12B . . 109.5 ?
    C11 C12 H12C . . 109.5 ?
    H12A C12 H12C . . 109.5 ?
    H12B C12 H12C . . 109.5 ?
    C11 C13 H13A . . 109.5 ?
    C11 C13 H13B . . 109.5 ?
    H13A C13 H13B . . 109.5 ?
    C11 C13 H13C . . 109.5 ?
    H13A C13 H13C . . 109.5 ?
    H13B C13 H13C . . 109.5 ?
    C11 C14 H14A . . 109.5 ?
    C11 C14 H14B . . 109.5 ?
    H14A C14 H14B . . 109.5 ?
    C11 C14 H14C . . 109.5 ?
    H14A C14 H14C . . 109.5 ?
    H14B C14 H14C . . 109.5 ?
    C17 C15 C16 . . 110.51(13) ?
    C17 C15 C18 . . 109.05(14) ?
    C16 C15 C18 . . 108.22(13) ?
    C17 C15 P2 . . 110.34(11) ?
    C16 C15 P2 . . 114.03(10) ?
    C18 C15 P2 . . 104.39(10) ?
    C15 C16 H16A . . 109.5 ?
    C15 C16 H16B . . 109.5 ?
    H16A C16 H16B . . 109.5 ?
    C15 C16 H16C . . 109.5 ?
    H16A C16 H16C . . 109.5 ?
    H16B C16 H16C . . 109.5 ?
    C15 C17 H17A . . 109.5 ?
    C15 C17 H17B . . 109.5 ?
    H17A C17 H17B . . 109.5 ?
    C15 C17 H17C . . 109.5 ?
    H17A C17 H17C . . 109.5 ?
    H17B C17 H17C . . 109.5 ?
    C15 C18 H18A . . 109.5 ?
    C15 C18 H18B . . 109.5 ?
    H18A C18 H18B . . 109.5 ?
    C15 C18 H18C . . 109.5 ?
    H18A C18 H18C . . 109.5 ?
    H18B C18 H18C . . 109.5 ?
    C21 C19 C22 . . 110.54(12) ?
    C21 C19 C20 . . 109.04(12) ?
    C22 C19 C20 . . 109.04(13) ?
    C21 C19 P2 . . 113.53(10) ?
    C22 C19 P2 . . 109.00(10) ?
    C20 C19 P2 . . 105.49(9) ?
    C19 C20 H20A . . 109.5 ?
    C19 C20 H20B . . 109.5 ?
    H20A C20 H20B . . 109.5 ?
    C19 C20 H20C . . 109.5 ?
    H20A C20 H20C . . 109.5 ?
    H20B C20 H20C . . 109.5 ?
    C19 C21 H21A . . 109.5 ?
    C19 C21 H21B . . 109.5 ?
    H21A C21 H21B . . 109.5 ?
    C19 C21 H21C . . 109.5 ?
    H21A C21 H21C . . 109.5 ?
    H21B C21 H21C . . 109.5 ?
    C19 C22 H22A . . 109.5 ?
    C19 C22 H22B . . 109.5 ?
    H22A C22 H22B . . 109.5 ?
    C19 C22 H22C . . 109.5 ?
    H22A C22 H22C . . 109.5 ?
    H22B C22 H22C . . 109.5 ?
    C2 O1 P1 . . 114.38(7) ?
    C4 O2 H2 . . 108.4(15) ?
    C6 O3 P2 . . 114.27(8) ?
    O1 P1 C11 . . 100.72(5) ?
    O1 P1 C7 . . 100.99(5) ?
    C11 P1 C7 . . 114.87(6) ?
    O1 P1 Pd1 . . 104.76(3) ?
    C11 P1 Pd1 . . 114.73(5) ?
    C7 P1 Pd1 . . 117.42(4) ?
    O3 P2 C19 . . 101.43(6) ?
    O3 P2 C15 . . 101.10(6) ?
    C19 P2 C15 . . 114.50(6) ?
    O3 P2 Pd1 . . 104.87(3) ?
    C19 P2 Pd1 . . 115.77(4) ?
    C15 P2 Pd1 . . 116.12(5) ?
    C1 Pd1 P1 . . 80.11(3) ?
    C1 Pd1 P2 . . 79.73(3) ?
    P1 Pd1 P2 . . 159.768(12) ?
    C1 Pd1 Cl1 . . 179.06(4) ?
    P1 Pd1 Cl1 . . 99.219(13) ?
    P2 Pd1 Cl1 . . 100.957(13) ?
loop_
    _geom_torsion_atom_site_label_1
    _geom_torsion_atom_site_label_2
    _geom_torsion_atom_site_label_3
    _geom_torsion_atom_site_label_4
    _geom_torsion_site_symmetry_1
    _geom_torsion_site_symmetry_2
    _geom_torsion_site_symmetry_3
    _geom_torsion_site_symmetry_4
    _geom_torsion
    _geom_torsion_publ_flag
    C6 C1 C2 O1 . . . . 178.90(10) ?
    Pd1 C1 C2 O1 . . . . -0.73(16) ?
    C6 C1 C2 C3 . . . . -0.88(18) ?
    Pd1 C1 C2 C3 . . . . 179.49(9) ?
    O1 C2 C3 C4 . . . . -177.93(11) ?
    C1 C2 C3 C4 . . . . 1.85(19) ?
    C2 C3 C4 O2 . . . . 179.12(11) ?
    C2 C3 C4 C5 . . . . -0.89(19) ?
    O2 C4 C5 C6 . . . . 179.06(11) ?
    C3 C4 C5 C6 . . . . -0.93(19) ?
    C4 C5 C6 O3 . . . . -177.39(11) ?
    C4 C5 C6 C1 . . . . 1.99(19) ?
    C2 C1 C6 C5 . . . . -1.10(18) ?
    Pd1 C1 C6 C5 . . . . 178.53(10) ?
    C2 C1 C6 O3 . . . . 178.27(11) ?
    Pd1 C1 C6 O3 . . . . -2.10(16) ?
    C3 C2 O1 P1 . . . . -178.98(9) ?
    C1 C2 O1 P1 . . . . 1.23(14) ?
    C5 C6 O3 P2 . . . . -175.03(9) ?
    C1 C6 O3 P2 . . . . 5.56(14) ?
    C2 O1 P1 C11 . . . . -120.43(9) ?
    C2 O1 P1 C7 . . . . 121.36(9) ?
    C2 O1 P1 Pd1 . . . . -1.08(9) ?
    C12 C11 P1 O1 . . . . -163.04(10) ?
    C13 C11 P1 O1 . . . . -38.05(11) ?
    C14 C11 P1 O1 . . . . 79.93(10) ?
    C12 C11 P1 C7 . . . . -55.49(12) ?
    C13 C11 P1 C7 . . . . 69.50(11) ?
    C14 C11 P1 C7 . . . . -172.52(9) ?
    C12 C11 P1 Pd1 . . . . 85.08(10) ?
    C13 C11 P1 Pd1 . . . . -149.93(9) ?
    C14 C11 P1 Pd1 . . . . -31.95(10) ?
    C10 C7 P1 O1 . . . . 61.39(11) ?
    C9 C7 P1 O1 . . . . -174.18(11) ?
    C8 C7 P1 O1 . . . . -57.15(10) ?
    C10 C7 P1 C11 . . . . -46.00(13) ?
    C9 C7 P1 C11 . . . . 78.44(12) ?
    C8 C7 P1 C11 . . . . -164.53(10) ?
    C10 C7 P1 Pd1 . . . . 174.54(9) ?
    C9 C7 P1 Pd1 . . . . -61.03(12) ?
    C8 C7 P1 Pd1 . . . . 56.00(11) ?
    C6 O3 P2 C19 . . . . 114.99(9) ?
    C6 O3 P2 C15 . . . . -126.92(9) ?
    C6 O3 P2 Pd1 . . . . -5.84(9) ?
    C21 C19 P2 O3 . . . . 65.88(11) ?
    C22 C19 P2 O3 . . . . -170.43(10) ?
    C20 C19 P2 O3 . . . . -53.46(11) ?
    C21 C19 P2 C15 . . . . -42.05(12) ?
    C22 C19 P2 C15 . . . . 81.64(12) ?
    C20 C19 P2 C15 . . . . -161.39(10) ?
    C21 C19 P2 Pd1 . . . . 178.72(8) ?
    C22 C19 P2 Pd1 . . . . -57.59(11) ?
    C20 C19 P2 Pd1 . . . . 59.38(11) ?
    C17 C15 P2 O3 . . . . -162.98(11) ?
    C16 C15 P2 O3 . . . . -37.91(12) ?
    C18 C15 P2 O3 . . . . 79.99(11) ?
    C17 C15 P2 C19 . . . . -54.84(13) ?
    C16 C15 P2 C19 . . . . 70.22(12) ?
    C18 C15 P2 C19 . . . . -171.88(11) ?
    C17 C15 P2 Pd1 . . . . 84.24(11) ?
    C16 C15 P2 Pd1 . . . . -150.70(10) ?
    C18 C15 P2 Pd1 . . . . -32.80(12) ?
loop_
    _geom_hbond_atom_site_label_D
    _geom_hbond_atom_site_label_H
    _geom_hbond_atom_site_label_A
    _geom_hbond_site_symmetry_A
    _geom_hbond_distance_DH
    _geom_hbond_distance_HA
    _geom_hbond_distance_DA
    _geom_hbond_angle_DHA
    O2 H2 Cl1 4_665 0.79(2) 2.37(2) 3.1545(11) 174.2(19)
_shelx_space_group_comment
;
The symmetry employed for this shelxl refinement is uniquely defined
by the following loop, which should always be used as a source of
symmetry information in preference to the above space-group names.
They are only intended as comments.
;
_shelx_hkl_file
;
   1   0   0    0.00    0.01
   1   0   0    0.01    0.01
  -1   0   0    0.01    0.01
  -1   0   0    0.03    0.01
   1   0   0    0.06    0.01
  -1   0   0    0.05    0.01
  -1   0   0    0.03    0.01
  -2   0   0   14.34    0.30
  -2   0   0   14.45    0.30
   2   0   0   14.37    0.29
  -2   0   0   14.76    0.29
   2   0   0   14.45    0.28
   2   0   0   14.56    0.28
  -2   0   0   14.53    0.28
  -3   0   0    0.04    0.03
  -3   0   0    0.04    0.02
  -3   0   0    0.04    0.03
  -3   0   0    0.05    0.02
   3   0   0   -0.01    0.02
   3   0   0   -0.02    0.02
   4   0   0   67.78    1.20
  -4   0   0   66.34    1.25
  -4   0   0   66.80    1.24
  -4   0   0   67.16    1.20
   4   0   0   66.89    1.22
   4   0   0   67.56    1.21
  -5   0   0    0.03    0.05
   5   0   0   -0.02    0.03
   5   0   0    0.00    0.03
  -5   0   0    0.06    0.03
  -5   0   0    0.01    0.04
   5   0   0    0.01    0.03
   6   0   0    7.37    0.22
  -6   0   0    7.26    0.25
  -6   0   0    7.18    0.26
   6   0   0    6.86    0.23
   6   0   0    7.39    0.22
  -6   0   0    6.97    0.21
   7   0   0    0.11    0.04
  -7   0   0    0.07    0.06
   7   0   0    0.11    0.05
  -7   0   0   -0.09    0.04
  -8   0   0   30.29    0.64
   8   0   0   30.74    0.66
   8   0   0   29.45    0.73
   8   0   0   28.98    0.73
  -8   0   0   29.25    0.71
   8   0   0   28.84    0.65
  -9   0   0    0.01    0.08
   9   0   0    0.13    0.08
   9   0   0    0.02    0.08
   9   0   0    0.04    0.06
   9   0   0   -0.02    0.05
  10   0   0    5.41    0.31
 -10   0   0    5.67    0.30
  10   0   0    5.45    0.25
  10   0   0    5.45    0.24
  10   0   0    4.89    0.29
 -11   0   0    0.02    0.10
  11   0   0   -0.01    0.09
  11   0   0   -0.03    0.09
  12   0   0    9.37    0.44
  12   0   0    9.05    0.44
 -12   0   0    9.74    0.44
 -13   0   0   -0.03    0.11
  13   0   0   -0.15    0.11
   1  -1   0   91.67    1.60
  -1  -1   0   87.06    1.60
  -1  -1   0   92.56    1.60
  -1  -1   0   91.03    1.58
   1  -1   0   90.74    1.58
   1  -1   0   91.25    1.61
  -1  -1   0   92.52    1.60
   1   1   0   92.99    1.64
  -1   1   0   92.51    1.61
   1   1   0   94.69    1.60
  -1   1   0   90.48    1.61
  -1   1   0   92.16    1.57
   1   1   0   90.46    1.61
   1   1   0   93.78    1.64
  -1   1   0   93.10    1.58
  -1   1   0   93.02    1.60
   1   1   0   92.08    1.60
  -2  -1   0  170.35    2.88
   2  -1   0  167.35    2.93
   2  -1   0  170.78    2.92
  -2  -1   0  163.67    2.95
  -2  -1   0  166.65    2.90
   2  -1   0  173.56    2.92
  -2  -1   0  160.85    2.92
   2   1   0  166.56    2.95
   2   1   0  170.74    2.89
   2   1   0  167.82    2.94
   2   1   0  167.09    2.95
  -2   1   0  167.59    2.94
  -2   1   0  166.43    2.90
  -2   1   0  169.34    2.96
  -2   1   0  168.79    2.90
   2   1   0  168.62    2.88
  -3  -1   0    1.81    0.08
   3  -1   0    1.70    0.07
  -3  -1   0    1.83    0.09
   3  -1   0    1.62    0.07
   3  -1   0    1.84    0.07
  -3  -1   0    1.69    0.08
   3   1   0    1.55    0.07
   3   1   0    1.71    0.08
   3   1   0    1.53    0.07
  -3   1   0    1.72    0.09
  -3   1   0    1.62    0.08
  -3   1   0    1.51    0.09
  -3   1   0    1.60    0.06
   4  -1   0   64.57    1.14
   4  -1   0   62.75    1.16
   4  -1   0   64.48    1.15
  -4  -1   0   63.81    1.15
  -4  -1   0   63.46    1.19
  -4  -1   0   65.21    1.16
  -4  -1   0   62.96    1.20
  -4   1   0   62.33    1.18
  -4   1   0   64.17    1.14
   4   1   0   63.75    1.15
   4   1   0   64.14    1.17
  -4   1   0   62.92    1.19
   4   1   0   63.84    1.15
   5  -1   0   21.56    0.45
  -5  -1   0   21.95    0.51
   5  -1   0   21.79    0.47
  -5  -1   0   22.35    0.50
  -5  -1   0   22.23    0.47
   5  -1   0   22.27    0.46
  -5   1   0   21.85    0.45
  -5   1   0   22.07    0.50
   5   1   0   22.37    0.46
  -5   1   0   22.56    0.52
   5   1   0   22.18    0.48
   5   1   0   22.06    0.47
   6  -1   0   34.28    0.68
   6  -1   0   33.45    0.70
  -6  -1   0   32.64    0.73
   6  -1   0   34.20    0.68
  -6  -1   0   33.34    0.68
   6   1   0   32.91    0.68
   6   1   0   33.86    0.68
  -6   1   0   34.34    0.66
   6   1   0   33.71    0.74
   6   1   0   33.12    0.70
  -6   1   0   33.81    0.74
  -6   1   0   34.07    0.73
   6   1   0   33.84    0.74
   7  -1   0   15.00    0.38
  -7  -1   0   15.16    0.43
   7  -1   0   15.07    0.37
  -7  -1   0   15.58    0.38
  -7   1   0   15.36    0.36
   7   1   0   14.68    0.38
   7   1   0   14.87    0.38
   7   1   0   15.37    0.44
   7   1   0   14.56    0.43
  -7   1   0   15.52    0.43
   8  -1   0   38.92    0.80
  -8  -1   0   38.64    0.87
  -8  -1   0   40.41    0.80
   8  -1   0   38.24    0.81
  -8   1   0   38.43    0.87
   8   1   0   38.00    0.81
  -8   1   0   38.31    0.78
   8   1   0   38.31    0.89
   8   1   0   37.64    0.88
   8   1   0   38.84    0.81
  -9  -1   0    0.22    0.10
  -9  -1   0    0.05    0.06
   9  -1   0    0.21    0.09
   9  -1   0    0.12    0.06
   9  -1   0    0.17    0.09
   9  -1   0    0.14    0.07
   9   1   0    0.27    0.10
  -9   1   0    0.03    0.08
   9   1   0    0.20    0.07
   9   1   0    0.20    0.07
   9   1   0    0.26    0.09
  10  -1   0   18.93    0.51
  10  -1   0   20.62    0.57
 -10  -1   0   18.72    0.57
  10  -1   0   18.08    0.58
  10  -1   0   18.82    0.59
  10   1   0   19.27    0.52
  10   1   0   18.84    0.59
 -10   1   0   19.10    0.57
  10   1   0   18.13    0.58
  10   1   0   18.96    0.51
  11  -1   0    0.27    0.11
  11  -1   0    0.12    0.10
 -11  -1   0    0.18    0.11
 -11   1   0    0.25    0.11
  11   1   0    0.19    0.11
  11   1   0    0.08    0.10
  12  -1   0    6.51    0.38
  12  -1   0    6.01    0.37
 -12  -1   0    6.22    0.36
  12   1   0    5.61    0.35
 -12   1   0    5.72    0.35
  12   1   0    6.42    0.38
 -13  -1   0    1.00    0.19
  13  -1   0    0.74    0.18
  13   1   0    1.13    0.20
 -13   1   0    1.10    0.20
   0   2   0  880.00   15.16
   0   2   0  890.24   15.15
  -1  -2   0   35.74    0.65
   1  -2   0   35.88    0.63
   1  -2   0   36.09    0.64
  -1  -2   0   36.68    0.65
   1  -2   0   35.70    0.63
  -1   2   0   35.07    0.63
   1   2   0   37.69    0.65
  -1   2   0   35.81    0.65
   1   2   0   37.01    0.65
  -1   2   0   35.87    0.64
  -1   2   0   35.64    0.65
   1   2   0   37.13    0.64
  -1   2   0   36.98    0.64
   1   2   0   36.17    0.65
   1   2   0   35.77    0.65
  -1   2   0   36.70    0.64
   2  -2   0    5.52    0.13
  -2  -2   0    5.53    0.15
  -2  -2   0    5.60    0.15
   2  -2   0    5.46    0.14
   2  -2   0    5.47    0.13
  -2  -2   0    6.07    0.16
  -2   2   0    5.53    0.15
  -2   2   0    5.73    0.11
   2   2   0    5.41    0.14
  -2   2   0    5.51    0.15
   2   2   0    5.61    0.15
  -2   2   0    4.95    0.14
   2   2   0    6.18    0.15
   2   2   0    5.54    0.15
   2   2   0    5.75    0.16
  -3  -2   0   26.30    0.51
  -3  -2   0   26.65    0.52
  -3  -2   0   25.85    0.53
   3  -2   0   26.55    0.50
  -3  -2   0   26.48    0.54
   3  -2   0   26.99    0.51
   3  -2   0   26.77    0.49
   3   2   0   25.99    0.50
  -3   2   0   26.13    0.52
   3   2   0   26.21    0.53
  -3   2   0   25.65    0.48
   3   2   0   26.06    0.51
  -3   2   0   25.57    0.53
   3   2   0   26.41    0.52
   3   2   0   26.59    0.53
  -4  -2   0   94.39    1.60
  -4  -2   0   89.14    1.60
  -4  -2   0   87.19    1.62
   4  -2   0   90.28    1.58
   4  -2   0   90.12    1.58
   4  -2   0   86.34    1.59
   4   2   0   88.80    1.61
   4   2   0   90.74    1.59
   4   2   0   88.30    1.63
  -4   2   0   88.30    1.61
  -4   2   0   89.90    1.63
  -4   2   0   88.89    1.56
   4   2   0   88.13    1.59
   4   2   0   90.59    1.63
  -5  -2   0    5.53    0.18
   5  -2   0    5.42    0.18
   5  -2   0    5.75    0.17
   5  -2   0    5.70    0.17
  -5  -2   0    5.64    0.20
   5   2   0    5.24    0.18
  -5   2   0    5.47    0.20
   5   2   0    5.46    0.21
  -5   2   0    5.49    0.21
  -5   2   0    5.60    0.15
   5   2   0    5.75    0.18
   5   2   0    5.54    0.18
   6  -2   0   51.78    0.99
   6  -2   0   50.42    1.00
  -6  -2   0   51.91    1.04
   6  -2   0   52.04    0.98
  -6  -2   0   52.01    1.00
  -6   2   0   52.19    0.95
   6   2   0   50.56    0.99
   6   2   0   50.91    0.99
   6   2   0   52.07    1.05
  -6   2   0   52.74    1.03
   6   2   0   51.17    1.05
   6   2   0   51.73    1.01
  -6   2   0   52.14    1.05
  -7  -2   0    0.58    0.10
   7  -2   0    0.61    0.08
  -7  -2   0    0.59    0.06
  -7  -2   0    0.52    0.08
   7  -2   0    0.51    0.07
  -7   2   0    0.55    0.10
   7   2   0    0.49    0.09
   7   2   0    0.55    0.08
  -7   2   0    0.50    0.07
   7   2   0    0.52    0.10
  -7   2   0    0.51    0.09
  -8  -2   0   27.98    0.57
  -8  -2   0   27.20    0.61
   8  -2   0   27.03    0.60
  -8  -2   0   27.23    0.68
   8  -2   0   27.40    0.61
   8   2   0   27.44    0.63
  -8   2   0   27.43    0.67
   8   2   0   27.21    0.62
   8   2   0   26.14    0.68
   8   2   0   27.08    0.68
   9  -2   0    0.14    0.07
   9  -2   0    0.21    0.07
  -9  -2   0    0.11    0.07
  -9  -2   0    0.01    0.08
   9   2   0    0.05    0.08
   9   2   0    0.13    0.06
  -9   2   0    0.02    0.07
   9   2   0    0.16    0.07
   9   2   0    0.15    0.09
  10  -2   0   14.47    0.51
 -10  -2   0   14.66    0.50
  10  -2   0   14.38    0.50
  10  -2   0   14.97    0.44
  10   2   0   15.37    0.45
  10   2   0   15.67    0.52
  10   2   0   15.39    0.52
 -10   2   0   14.71    0.49
  10   2   0   14.99    0.44
 -11  -2   0    1.54    0.20
  11  -2   0    1.31    0.19
  11  -2   0    1.60    0.21
 -11   2   0    1.55    0.20
  11   2   0    1.69    0.21
  11   2   0    1.27    0.19
  11   2   0    1.51    0.19
  12  -2   0   15.05    0.57
  12  -2   0   14.83    0.57
 -12  -2   0   14.81    0.56
  12   2   0   14.00    0.55
 -12   2   0   14.28    0.54
  12   2   0   14.46    0.56
 -13  -2   0    8.59    0.44
  13  -2   0    8.93    0.45
  13   2   0    8.01    0.44
 -13   2   0    8.17    0.42
   0  -3   0    0.10    0.02
   1  -3   0   46.03    0.81
  -1  -3   0   44.89    0.82
   1  -3   0   45.32    0.81
   1  -3   0   44.82    0.79
  -1  -3   0   46.44    0.83
   1  -3   0   45.90    0.81
  -1   3   0   46.87    0.82
   1   3   0   46.24    0.83
   1   3   0   45.58    0.83
   1   3   0   46.06    0.82
  -1   3   0   45.39    0.82
  -1   3   0   46.46    0.81
   1   3   0   45.47    0.82
  -1   3   0   45.59    0.81
   1   3   0   46.98    0.82
   1   3   0   45.59    0.82
  -2  -3   0   83.92    1.47
   2  -3   0   83.43    1.46
   2  -3   0   82.36    1.45
   2  -3   0   84.46    1.45
  -2  -3   0   82.68    1.48
  -2  -3   0   83.22    1.47
   2   3   0   81.04    1.46
  -2   3   0   83.25    1.46
   2   3   0   82.26    1.48
   2   3   0   84.26    1.48
  -2   3   0   81.81    1.47
   2   3   0   82.90    1.46
  -2   3   0   84.41    1.46
   2   3   0   84.21    1.48
   3  -3   0    1.51    0.07
  -3  -3   0    1.51    0.09
  -3  -3   0    1.49    0.08
   3  -3   0    1.55    0.07
  -3  -3   0    1.71    0.08
   3  -3   0    1.53    0.07
   3   3   0    1.44    0.07
   3   3   0    1.52    0.08
   3   3   0    1.87    0.09
  -3   3   0    1.60    0.05
   3   3   0    1.53    0.08
  -3   3   0    1.46    0.09
   3   3   0    1.55    0.09
  -3   3   0    1.55    0.08
  -4  -3   0   28.45    0.56
  -4  -3   0   26.46    0.57
   4  -3   0   26.55    0.54
  -4  -3   0   26.89    0.55
   4  -3   0   26.90    0.53
   4  -3   0   27.08    0.53
   4   3   0   27.73    0.56
  -4   3   0   27.03    0.57
  -4   3   0   26.99    0.50
   4   3   0   26.85    0.57
   4   3   0   26.47    0.54
  -4   3   0   27.10    0.56
   4   3   0   26.75    0.55
   4   3   0   28.17    0.58
   5  -3   0   19.38    0.41
  -5  -3   0   18.41    0.42
   5  -3   0   18.66    0.40
  -5  -3   0   19.70    0.43
   5  -3   0   19.01    0.42
   5   3   0   19.08    0.42
   5   3   0   18.86    0.43
   5   3   0   17.89    0.45
   5   3   0   19.04    0.45
   5   3   0   18.23    0.42
  -5   3   0   19.19    0.44
  -5   3   0   18.73    0.37
  -5   3   0   18.85    0.46
  -6  -3   0   95.76    1.70
   6  -3   0   90.73    1.67
  -6  -3   0   90.32    1.74
   6  -3   0   92.48    1.67
   6  -3   0   91.53    1.69
  -6   3   0   91.92    1.75
   6   3   0   92.90    1.69
   6   3   0   91.49    1.74
   6   3   0   93.50    1.72
   6   3   0   90.48    1.69
   6   3   0   90.93    1.74
  -6   3   0   94.65    1.63
  -6   3   0   95.38    1.73
   7  -3   0   28.14    0.60
  -7  -3   0   28.81    0.57
  -7  -3   0   28.16    0.62
   7  -3   0   27.90    0.60
  -7  -3   0   27.86    0.66
   7   3   0   27.45    0.67
   7   3   0   28.78    0.62
  -7   3   0   28.23    0.65
  -7   3   0   27.65    0.67
   7   3   0   28.64    0.67
  -7   3   0   27.16    0.56
   7   3   0   27.32    0.61
  -8  -3   0   16.27    0.48
  -8  -3   0   16.00    0.36
  -8  -3   0   16.61    0.38
   8  -3   0   15.88    0.41
  -8  -3   0   16.57    0.43
   8  -3   0   15.39    0.41
   8   3   0   15.45    0.47
  -8   3   0   16.83    0.47
   8   3   0   16.44    0.43
   8   3   0   15.42    0.42
   8   3   0   15.12    0.48
  -9  -3   0    1.85    0.19
   9  -3   0    1.90    0.14
   9  -3   0    2.04    0.15
  -9  -3   0    1.79    0.15
   9   3   0    2.04    0.15
   9   3   0    1.65    0.18
  -9   3   0    2.10    0.18
   9   3   0    1.74    0.15
   9   3   0    1.47    0.17
 -10  -3   0   14.95    0.49
 -10  -3   0   15.51    0.52
  10   3   0   15.96    0.53
  10   3   0   15.63    0.46
  10   3   0   16.27    0.47
 -10   3   0   16.06    0.51
  10   3   0   15.59    0.52
 -11  -3   0   -0.04    0.09
  11  -3   0   -0.02    0.09
  11  -3   0   -0.04    0.11
  11   3   0   -0.09    0.09
  11   3   0    0.12    0.09
 -11   3   0   -0.13    0.08
  11   3   0   -0.07    0.09
 -12  -3   0   13.87    0.54
  12  -3   0   13.32    0.54
  12  -3   0   13.40    0.54
  12   3   0   13.41    0.54
  12   3   0   13.18    0.53
 -12   3   0   12.70    0.51
 -13  -3   0    0.30    0.14
  13  -3   0    0.11    0.13
 -13   3   0    0.26    0.13
  13   3   0    0.21    0.14
   0  -4   0  120.13    2.08
   0  -4   0  121.47    2.08
   0  -4   0  121.12    2.07
   0  -4   0  120.27    2.10
   0  -4   0  118.48    2.08
   0  -4   0  115.94    2.08
   0   4   0  118.05    2.08
   0   4   0  122.12    2.06
   0   4   0  121.17    2.08
   0   4   0  121.83    2.07
   1  -4   0   58.54    1.04
   1  -4   0   58.71    1.02
  -1  -4   0   57.89    1.05
  -1  -4   0   58.52    1.05
   1  -4   0   59.46    1.04
   1  -4   0   58.03    1.05
  -1  -4   0   59.00    1.06
   1   4   0   59.81    1.05
   1   4   0   58.82    1.05
   1   4   0   60.18    1.05
  -1   4   0   60.18    1.05
  -1   4   0   60.23    1.05
  -1   4   0   58.76    1.03
   1   4   0   58.23    1.06
  -1   4   0   59.03    1.05
   1   4   0   59.14    1.05
  -2  -4   0   16.45    0.36
   2  -4   0   16.88    0.34
  -2  -4   0   17.50    0.36
   2  -4   0   16.67    0.33
   2  -4   0   16.65    0.33
   2   4   0   16.50    0.36
  -2   4   0   16.29    0.34
  -2   4   0   16.70    0.34
   2   4   0   17.22    0.36
   2   4   0   16.33    0.35
   2   4   0   16.67    0.35
   2   4   0   17.02    0.36
  -2   4   0   17.04    0.34
  -2   4   0   16.72    0.35
  -3  -4   0    0.10    0.04
   3  -4   0    0.09    0.03
  -3  -4   0    0.21    0.04
   3  -4   0    0.09    0.03
  -3  -4   0    0.03    0.03
   3  -4   0    0.07    0.03
   3   4   0    0.07    0.03
   3   4   0    0.11    0.03
   3   4   0    0.10    0.04
  -3   4   0    0.09    0.04
   3   4   0    0.09    0.03
   3   4   0    0.06    0.03
  -3   4   0    0.21    0.04
   4  -4   0  176.49    3.04
  -4  -4   0  183.32    3.08
   4  -4   0  173.56    3.04
  -4  -4   0  171.75    3.07
   4  -4   0  178.34    3.06
   4   4   0  173.94    3.06
   4   4   0  178.00    3.10
  -4   4   0  176.05    3.07
   4   4   0  176.63    3.08
   4   4   0  170.73    3.06
  -4   4   0  174.44    3.09
   4   4   0  176.92    3.10
   5  -4   0    0.65    0.07
  -5  -4   0    0.70    0.09
   5  -4   0    0.63    0.07
  -5  -4   0    0.65    0.07
  -5  -4   0    0.69    0.08
   5  -4   0    0.70    0.07
   5   4   0    0.61    0.08
   5   4   0    0.61    0.08
   5   4   0    0.71    0.09
  -5   4   0    0.66    0.09
  -5   4   0    0.63    0.05
   5   4   0    0.61    0.07
  -5   4   0    0.48    0.08
   5   4   0    0.73    0.08
   6  -4   0   65.83    1.24
  -6  -4   0   67.50    1.23
   6  -4   0   66.32    1.24
   6  -4   0   66.45    1.26
  -6  -4   0   67.39    1.31
  -6  -4   0   68.62    1.28
  -6   4   0   67.84    1.31
   6   4   0   67.03    1.29
  -6   4   0   67.34    1.29
   6   4   0   65.98    1.31
   6   4   0   65.57    1.27
  -6   4   0   66.99    1.19
   6   4   0   66.61    1.26
   6   4   0   67.38    1.31
   7  -4   0    0.76    0.09
  -7  -4   0    0.67    0.09
  -7  -4   0    0.64    0.07
   7  -4   0    0.71    0.08
  -7  -4   0    0.44    0.09
   7   4   0    0.55    0.10
  -7   4   0    0.83    0.12
  -7   4   0    0.77    0.10
   7   4   0    0.64    0.09
   7   4   0    0.70    0.09
   7   4   0    0.71    0.11
   8  -4   0   51.67    1.04
  -8  -4   0   54.82    1.00
  -8  -4   0   51.69    1.13
  -8  -4   0   53.62    1.00
   8  -4   0   51.69    1.05
  -8  -4   0   53.95    1.08
   8   4   0   50.95    1.13
  -8   4   0   53.64    1.11
   8   4   0   52.49    1.07
   8   4   0   51.61    1.13
   8   4   0   53.79    1.08
   9  -4   0    1.79    0.15
  -9  -4   0    1.84    0.15
  -9  -4   0    1.92    0.19
   9  -4   0    1.67    0.14
   9   4   0    2.07    0.16
   9   4   0    1.89    0.20
   9   4   0    1.61    0.15
  -9   4   0    1.76    0.18
   9   4   0    1.85    0.19
 -10  -4   0   12.28    0.46
 -10  -4   0   12.19    0.39
  10   4   0   11.80    0.46
  10   4   0   12.54    0.40
 -10   4   0   12.43    0.44
  10   4   0   12.37    0.46
  10   4   0   12.79    0.41
 -11  -4   0    0.68    0.15
  11   4   0    0.58    0.12
  11   4   0    0.72    0.13
  11   4   0    0.58    0.15
 -11   4   0    0.39    0.13
  11   4   0    0.61    0.14
 -12  -4   0    8.51    0.43
  12  -4   0    8.91    0.45
  12  -4   0    9.19    0.45
  12   4   0    8.54    0.43
 -12   4   0    8.23    0.41
  12   4   0    8.67    0.44
  13  -4   0    2.34    0.27
 -13  -4   0    2.53    0.28
  13   4   0    2.21    0.26
 -13   4   0    2.58    0.27
   0  -5   0   -0.10    0.02
   0  -5   0   -0.02    0.03
   0  -5   0   -0.09    0.02
   0  -5   0   -0.06    0.03
   0  -5   0    0.02    0.03
   0  -5   0   -0.03    0.03
   0   5   0   -0.08    0.02
   0   5   0   -0.11    0.02
   0   5   0   -0.05    0.03
   0   5   0   -0.04    0.03
   1  -5   0   10.90    0.25
  -1  -5   0   11.39    0.26
   1  -5   0   11.09    0.24
   1  -5   0   11.08    0.24
  -1  -5   0   11.02    0.24
   1  -5   0   10.97    0.22
  -1  -5   0   11.07    0.24
  -1   5   0   10.96    0.24
  -1   5   0   11.16    0.22
   1   5   0   11.27    0.25
   1   5   0   11.30    0.24
   1   5   0   11.11    0.26
  -1   5   0   11.23    0.25
   1   5   0   10.98    0.25
  -1   5   0   11.12    0.25
   2  -5   0   38.95    0.72
  -2  -5   0   38.18    0.74
  -2  -5   0   39.93    0.73
   2  -5   0   39.45    0.73
  -2  -5   0   39.76    0.75
   2  -5   0   38.07    0.71
  -2  -5   0   38.61    0.74
  -2   5   0   38.01    0.74
   2   5   0   38.30    0.73
  -2   5   0   39.90    0.72
   2   5   0   39.39    0.75
  -2   5   0   38.79    0.74
   2   5   0   38.17    0.73
   2   5   0   39.14    0.74
  -2   5   0   39.81    0.72
   2   5   0   39.87    0.74
  -2   5   0   39.44    0.72
  -3  -5   0    1.84    0.10
   3  -5   0    1.70    0.08
   3  -5   0    1.79    0.09
   3  -5   0    1.74    0.08
  -3  -5   0    1.63    0.10
  -3  -5   0    1.67    0.10
   3   5   0    1.92    0.10
   3   5   0    1.76    0.12
  -3   5   0    1.93    0.09
   3   5   0    1.62    0.09
   3   5   0    1.77    0.09
  -3   5   0    1.53    0.09
   4  -5   0  101.96    1.84
   4  -5   0  104.02    1.83
  -4  -5   0  103.52    1.87
   4  -5   0  104.81    1.86
  -4  -5   0  109.37    1.88
  -4  -5   0  101.24    1.89
  -4   5   0  102.92    1.88
   4   5   0  101.18    1.86
   4   5   0  106.26    1.89
   4   5   0  104.08    1.88
  -4   5   0  103.74    1.86
   4   5   0  105.66    1.89
   4   5   0  105.17    1.86
   5  -5   0   28.58    0.57
   5  -5   0   29.33    0.60
  -5  -5   0   28.06    0.63
  -5  -5   0   28.99    0.61
  -5  -5   0   29.61    0.62
   5  -5   0   28.70    0.58
  -5  -5   0   28.90    0.58
   5   5   0   28.22    0.60
   5   5   0   29.35    0.64
   5   5   0   28.19    0.62
  -5   5   0   28.73    0.63
   5   5   0   27.47    0.59
   5   5   0   28.37    0.64
  -5   5   0   27.99    0.61
   6  -5   0   89.77    1.65
  -6  -5   0   89.40    1.72
   6  -5   0   90.37    1.67
  -6  -5   0   90.40    1.64
   6  -5   0   89.21    1.64
  -6  -5   0   92.74    1.69
  -6   5   0   93.73    1.70
   6   5   0   91.17    1.73
   6   5   0   88.83    1.68
   6   5   0   92.36    1.73
   6   5   0   90.24    1.67
  -6   5   0   92.49    1.72
  -7  -5   0    0.36    0.09
   7  -5   0    0.53    0.07
  -7  -5   0    0.43    0.06
  -7  -5   0    0.46    0.07
   7  -5   0    0.86    0.09
  -7  -5   0    0.34    0.08
  -7   5   0    0.52    0.10
   7   5   0    0.54    0.08
   7   5   0    0.46    0.09
   7   5   0    0.55    0.08
  -7   5   0    0.53    0.09
   7   5   0    0.49    0.09
  -8  -5   0    0.86    0.09
   8  -5   0    0.91    0.10
  -8  -5   0    0.91    0.13
  -8  -5   0    1.06    0.12
  -8  -5   0    0.93    0.09
   8  -5   0    0.65    0.09
  -8   5   0    0.73    0.11
   8   5   0    0.78    0.11
  -8   5   0    0.89    0.13
   8   5   0    0.90    0.11
   8   5   0    0.86    0.13
   8   5   0    0.68    0.12
   9  -5   0    2.47    0.16
  -9  -5   0    2.46    0.17
   9  -5   0    2.35    0.16
  -9  -5   0    2.40    0.21
   9   5   0    2.45    0.20
   9   5   0    2.77    0.18
   9   5   0    2.78    0.18
   9   5   0    2.39    0.20
  -9   5   0    2.88    0.20
 -10  -5   0   13.23    0.42
 -10  -5   0   13.73    0.49
  10   5   0   13.70    0.43
 -10   5   0   12.73    0.45
  10   5   0   13.51    0.49
  10   5   0   13.39    0.48
  10   5   0   13.57    0.43
 -11  -5   0    0.21    0.12
 -11   5   0    0.12    0.10
  11   5   0    0.15    0.11
  11   5   0    0.07    0.08
  11   5   0    0.24    0.10
  11   5   0    0.22    0.11
 -12  -5   0   28.88    0.83
  12  -5   0   28.48    0.85
  12  -5   0   29.45    0.84
  12   5   0   27.58    0.83
  12   5   0   26.05    0.81
 -12   5   0   26.70    0.78
 -13  -5   0    0.73    0.18
  13  -5   0    0.63    0.17
 -13   5   0    0.57    0.16
  13   5   0    0.34    0.15
   0  -6   0   64.24    1.19
   0  -6   0   66.59    1.18
   0  -6   0   66.24    1.18
   0  -6   0   64.82    1.18
   0  -6   0   66.59    1.20
   0   6   0   67.69    1.15
   0   6   0   66.28    1.19
   0   6   0   65.41    1.20
   0   6   0   67.47    1.20
   1  -6   0  154.95    2.73
  -1  -6   0  153.55    2.74
   1  -6   0  156.16    2.75
   1  -6   0  157.60    2.71
   1  -6   0  160.35    2.73
   1  -6   0  161.50    2.75
  -1  -6   0  159.64    2.74
  -1  -6   0  161.54    2.76
  -1  -6   0  155.70    2.74
  -1  -6   0  160.41    2.74
   1   6   0  160.48    2.75
  -1   6   0  160.65    2.74
   1   6   0  158.18    2.74
   1   6   0  157.42    2.75
   1   6   0  153.91    2.74
  -1   6   0  160.41    2.75
  -1   6   0  155.93    2.70
  -1   6   0  160.09    2.74
   1   6   0  156.88    2.76
  -2  -6   0   87.21    1.54
   2  -6   0   84.71    1.52
   2  -6   0   85.06    1.53
  -2  -6   0   86.50    1.54
   2  -6   0   84.41    1.51
  -2  -6   0   86.16    1.53
  -2  -6   0   87.59    1.55
   2   6   0   85.14    1.55
  -2   6   0   85.78    1.55
   2   6   0   86.24    1.54
   2   6   0   85.61    1.54
  -2   6   0   84.61    1.51
  -2   6   0   88.74    1.53
   2   6   0   87.78    1.55
  -2   6   0   87.12    1.54
   2   6   0   83.99    1.53
   3  -6   0   35.18    0.66
   3  -6   0   34.18    0.65
   3  -6   0   35.97    0.68
  -3  -6   0   34.94    0.70
  -3  -6   0   34.47    0.67
  -3  -6   0   33.82    0.69
  -3  -6   0   33.73    0.69
   3   6   0   34.24    0.68
  -3   6   0   34.68    0.67
   3   6   0   34.80    0.70
   3   6   0   34.45    0.68
   3   6   0   35.29    0.70
  -3   6   0   34.62    0.67
  -4  -6   0  275.55    4.77
  -4  -6   0  268.84    4.78
  -4  -6   0  284.73    4.74
   4  -6   0  270.52    4.72
   4  -6   0  271.50    4.72
   4  -6   0  273.59    4.74
  -4  -6   0  275.41    4.77
   4   6   0  276.98    4.76
   4   6   0  278.65    4.78
   4   6   0  268.82    4.75
   4   6   0  279.69    4.78
  -4   6   0  273.06    4.76
  -4   6   0  276.62    4.75
  -5  -6   0    7.92    0.25
  -5  -6   0    7.49    0.22
   5  -6   0    7.49    0.21
  -5  -6   0    7.39    0.26
  -5  -6   0    7.64    0.25
   5  -6   0    7.53    0.23
   5  -6   0    7.38    0.21
   5   6   0    7.41    0.25
  -5   6   0    7.46    0.25
   5   6   0    7.69    0.25
   5   6   0    7.42    0.26
  -5   6   0    7.33    0.23
   5   6   0    7.75    0.24
   5   6   0    7.43    0.24
   6  -6   0    0.11    0.05
   6  -6   0    0.06    0.05
  -6  -6   0    0.03    0.06
  -6  -6   0    0.17    0.06
  -6  -6   0    0.06    0.05
   6   6   0    0.18    0.07
  -6   6   0    0.15    0.06
   6   6   0    0.14    0.06
  -6   6   0    0.14    0.06
   6   6   0    0.12    0.07
   6   6   0    0.05    0.05
  -7  -6   0   -0.03    0.06
  -7  -6   0    0.01    0.05
   7  -6   0    0.03    0.04
  -7  -6   0   -0.03    0.04
   7  -6   0    0.02    0.04
  -7  -6   0    0.03    0.04
   7   6   0    0.03    0.05
  -7   6   0    0.00    0.05
   7   6   0   -0.01    0.05
   7   6   0    0.02    0.05
  -7   6   0    0.01    0.06
   7   6   0    0.07    0.06
  -8  -6   0   45.10    0.88
  -8  -6   0   42.88    0.99
   8  -6   0   44.24    0.91
   8  -6   0   44.27    0.90
  -8  -6   0   44.61    0.87
  -8  -6   0   44.27    0.95
   8   6   0   43.18    0.99
  -8   6   0   44.07    0.99
   8   6   0   45.30    0.94
   8   6   0   44.16    0.94
  -8   6   0   45.40    0.97
   8   6   0   44.66    1.00
   9  -6   0    5.27    0.23
  -9  -6   0    4.85    0.24
  -9  -6   0    4.39    0.26
   9  -6   0    5.32    0.25
  -9   6   0    4.76    0.25
   9   6   0    5.11    0.24
   9   6   0    4.09    0.25
   9   6   0    4.96    0.23
   9   6   0    4.91    0.27
 -10  -6   0    9.10    0.35
 -10  -6   0    9.08    0.39
  10   6   0    9.12    0.35
  10   6   0    8.84    0.39
 -10   6   0    9.53    0.38
  10   6   0   10.00    0.36
  10   6   0    9.48    0.40
 -11  -6   0    0.78    0.14
 -11  -6   0    0.84    0.17
  11   6   0    0.87    0.14
  11   6   0    0.99    0.17
  11   6   0    0.79    0.16
  11   6   0    0.97    0.15
 -11   6   0    1.03    0.16
 -12  -6   0    0.24    0.13
 -12   6   0    0.25    0.11
  12   6   0    0.16    0.12
  12   6   0    0.10    0.11
 -13  -6   0    0.18    0.14
  13  -6   0   -0.18    0.10
  13   6   0   -0.06    0.11
 -13   6   0   -0.02    0.11
   0  -7   0   -0.08    0.03
   0  -7   0   -0.04    0.03
   0  -7   0   -0.11    0.02
   0  -7   0   -0.09    0.03
   0  -7   0   -0.11    0.03
   0   7   0   -0.08    0.03
   0   7   0   -0.13    0.03
   0   7   0   -0.03    0.04
   0   7   0   -0.06    0.02
  -1  -7   0   40.93    0.77
  -1  -7   0   40.58    0.77
   1  -7   0   40.72    0.76
   1  -7   0   41.40    0.76
   1  -7   0   39.71    0.77
   1  -7   0   40.92    0.73
  -1  -7   0   39.95    0.79
   1  -7   0   40.74    0.78
  -1  -7   0   41.68    0.77
  -1  -7   0   40.90    0.77
   1   7   0   39.42    0.78
  -1   7   0   41.28    0.78
   1   7   0   40.91    0.77
  -1   7   0   41.61    0.77
   1   7   0   40.48    0.77
   1   7   0   40.43    0.77
  -1   7   0   40.10    0.77
  -1   7   0   40.63    0.73
  -2  -7   0  216.79    3.76
  -2  -7   0  215.29    3.76
  -2  -7   0  217.46    3.77
  -2  -7   0  214.12    3.74
   2  -7   0  216.15    3.73
   2  -7   0  213.17    3.68
   2  -7   0  219.44    3.75
   2  -7   0  215.69    3.73
  -2  -7   0  216.53    3.75
  -2   7   0  226.15    3.75
  -2   7   0  214.17    3.72
   2   7   0  219.21    3.75
   2   7   0  210.70    3.75
   2   7   0  214.79    3.76
   2   7   0  215.59    3.76
   2   7   0  215.09    3.77
  -2   7   0  220.45    3.76
  -2   7   0  220.17    3.76
  -3  -7   0   10.61    0.29
  -3  -7   0   10.61    0.29
   3  -7   0   11.16    0.27
   3  -7   0   10.99    0.26
  -3  -7   0   11.49    0.28
  -3  -7   0   10.95    0.29
   3  -7   0   11.29    0.26
   3   7   0   10.73    0.28
  -3   7   0   10.82    0.29
   3   7   0   10.75    0.29
  -3   7   0   10.63    0.27
   3   7   0   10.98    0.30
   3   7   0   10.79    0.28
   3   7   0   10.69    0.29
  -3   7   0   11.11    0.26
   4  -7   0   69.09    1.29
  -4  -7   0   71.74    1.34
   4  -7   0   72.23    1.31
  -4  -7   0   67.74    1.34
  -4  -7   0   73.20    1.31
   4  -7   0   69.19    1.29
  -4  -7   0   72.40    1.34
   4   7   0   70.69    1.32
  -4   7   0   72.00    1.31
  -4   7   0   72.04    1.32
   4   7   0   69.97    1.32
   4   7   0   71.30    1.34
   4   7   0   70.79    1.34
   5  -7   0    3.30    0.14
   5  -7   0    3.41    0.15
  -5  -7   0    2.90    0.17
  -5  -7   0    3.34    0.16
  -5  -7   0    3.36    0.16
  -5  -7   0    3.10    0.14
   5  -7   0    3.15    0.13
   5   7   0    3.19    0.16
   5   7   0    3.33    0.17
  -5   7   0    3.23    0.15
  -5   7   0    3.09    0.16
   5   7   0    3.23    0.17
   5   7   0    3.37    0.15
   6  -7   0   63.42    1.21
  -6  -7   0   63.22    1.28
  -6  -7   0   64.02    1.21
  -6  -7   0   63.92    1.20
   6  -7   0   60.94    1.20
   6  -7   0   69.57    1.31
  -6  -7   0   63.24    1.25
   6   7   0   63.07    1.24
  -6   7   0   63.77    1.26
   6   7   0   63.60    1.28
   6   7   0   63.89    1.28
  -6   7   0   65.93    1.25
   6   7   0   64.32    1.25
  -7  -7   0    1.05    0.12
  -7  -7   0    1.26    0.10
   7  -7   0    1.24    0.10
  -7  -7   0    1.32    0.11
  -7  -7   0    1.61    0.15
   7  -7   0    1.35    0.11
  -7   7   0    1.27    0.14
   7   7   0    1.27    0.14
  -7   7   0    1.37    0.13
   7   7   0    1.45    0.15
   7   7   0    1.42    0.13
   7   7   0    1.45    0.13
  -8  -7   0    2.09    0.18
  -8  -7   0    2.29    0.13
   8  -7   0    2.17    0.14
  -8  -7   0    2.48    0.17
   8  -7   0    2.28    0.15
  -8  -7   0    2.44    0.14
   8   7   0    2.27    0.19
   8   7   0    2.48    0.17
   8   7   0    2.33    0.17
  -8   7   0    2.31    0.18
  -8   7   0    2.21    0.17
   8   7   0    2.30    0.19
  -9  -7   0    0.24    0.10
   9  -7   0    0.36    0.08
  -9  -7   0    0.28    0.09
  -9   7   0    0.24    0.09
   9   7   0    0.41    0.11
   9   7   0    0.18    0.09
   9   7   0    0.39    0.10
   9   7   0    0.28    0.09
 -10  -7   0    4.68    0.29
 -10  -7   0    4.42    0.24
 -10   7   0    4.60    0.27
  10   7   0    4.27    0.28
  10   7   0    4.24    0.27
  10   7   0    4.36    0.25
  10   7   0    4.08    0.24
 -11  -7   0    0.48    0.14
 -11  -7   0    0.61    0.13
  11   7   0    0.51    0.14
 -11   7   0    0.49    0.13
  11   7   0    0.41    0.11
  11   7   0    0.29    0.11
  11   7   0    0.35    0.13
 -12  -7   0   15.20    0.58
  12   7   0   15.35    0.58
 -12   7   0   16.19    0.55
  12   7   0   14.70    0.52
  12   7   0   14.82    0.58
  13  -7   0    0.14    0.14
 -13  -7   0    0.13    0.13
  13   7   0    0.14    0.13
 -13   7   0    0.06    0.11
   0  -8   0    9.61    0.24
   0  -8   0    9.50    0.24
   0  -8   0    9.40    0.23
   0  -8   0    9.85    0.26
   0   8   0    9.77    0.25
   0   8   0    9.60    0.25
   0   8   0   10.12    0.20
   0   8   0    9.75    0.25
   1  -8   0    2.72    0.12
  -1  -8   0    2.76    0.12
   1  -8   0    2.51    0.11
  -1  -8   0    2.77    0.11
  -1  -8   0    2.56    0.11
   1  -8   0    2.81    0.11
  -1  -8   0    2.89    0.13
  -1  -8   0    2.49    0.11
   1  -8   0    3.28    0.12
   1  -8   0    2.83    0.10
   1   8   0    2.67    0.12
   1   8   0    2.50    0.09
   1   8   0    2.48    0.11
  -1   8   0    2.67    0.09
  -1   8   0    2.56    0.12
   1   8   0    2.68    0.12
   1   8   0    2.50    0.11
  -1   8   0    2.69    0.12
  -2  -8   0    3.39    0.15
  -2  -8   0    2.74    0.13
   2  -8   0    3.09    0.09
   2  -8   0    3.16    0.12
   2  -8   0    3.04    0.13
  -2  -8   0    3.12    0.13
   2  -8   0    2.96    0.12
  -2  -8   0    3.09    0.14
   2   8   0    2.91    0.13
   2   8   0    2.96    0.14
  -2   8   0    2.93    0.11
  -2   8   0    3.04    0.14
  -2   8   0    3.05    0.13
   2   8   0    2.96    0.14
  -2   8   0    3.21    0.14
   2   8   0    2.95    0.13
  -3  -8   0   20.67    0.48
  -3  -8   0   20.82    0.48
  -3  -8   0   21.77    0.46
   3  -8   0   20.97    0.45
  -3  -8   0   22.27    0.47
   3  -8   0   21.23    0.45
   3  -8   0   20.83    0.46
  -3  -8   0   21.41    0.49
   3   8   0   20.37    0.46
  -3   8   0   21.65    0.48
   3   8   0   21.67    0.48
  -3   8   0   21.31    0.48
  -3   8   0   21.62    0.45
   3   8   0   21.42    0.47
   3   8   0   21.93    0.50
   3   8   0   21.37    0.48
  -3   8   0   21.74    0.45
  -3   8   0   21.87    0.49
  -4  -8   0  172.33    3.08
   4  -8   0  169.74    3.03
  -4  -8   0  170.77    3.05
   4  -8   0  176.22    3.05
  -4  -8   0  169.85    3.08
  -4  -8   0  177.68    3.09
  -4  -8   0  177.79    3.05
   4  -8   0  171.41    3.03
   4   8   0  179.03    3.10
   4   8   0  169.79    3.06
  -4   8   0  176.34    3.04
   4   8   0  174.21    3.09
   4   8   0  170.62    3.07
   4   8   0  173.78    3.08
  -4   8   0  173.80    3.05
  -5  -8   0   27.97    0.63
  -5  -8   0   27.94    0.60
  -5  -8   0   28.92    0.60
   5  -8   0   28.15    0.61
   5  -8   0   28.25    0.59
   5  -8   0   28.13    0.59
  -5  -8   0   28.12    0.65
  -5  -8   0   28.78    0.64
   5   8   0   28.61    0.65
   5   8   0   28.83    0.65
  -5   8   0   28.87    0.62
   5   8   0   28.18    0.62
  -5   8   0   28.43    0.61
   5   8   0   28.18    0.62
  -6  -8   0    4.69    0.19
  -6  -8   0    4.76    0.19
   6  -8   0    5.32    0.19
  -6  -8   0    5.05    0.22
   6  -8   0    5.05    0.18
  -6  -8   0    4.74    0.23
   6   8   0    4.86    0.23
   6   8   0    5.09    0.23
   6   8   0    4.73    0.20
  -6   8   0    5.10    0.22
   6   8   0    4.94    0.21
  -6   8   0    5.01    0.21
  -7  -8   0    0.44    0.10
  -7  -8   0    0.46    0.09
   7  -8   0    0.43    0.07
  -7  -8   0    0.46    0.08
  -7  -8   0    0.49    0.08
   7  -8   0    0.50    0.08
  -7   8   0    0.51    0.10
  -7   8   0    0.46    0.09
   7   8   0    0.52    0.09
   7   8   0    0.36    0.08
   7   8   0    0.54    0.10
   7   8   0    0.71    0.11
  -8  -8   0    5.76    0.28
   8  -8   0    5.73    0.22
  -8  -8   0    5.97    0.22
  -8  -8   0    6.11    0.26
   8  -8   0    5.77    0.23
  -8  -8   0    5.88    0.21
  -8   8   0    5.76    0.27
   8   8   0    6.04    0.29
  -8   8   0    6.02    0.26
   8   8   0    5.55    0.25
   8   8   0    6.09    0.26
   8   8   0    6.25    0.29
  -9  -8   0   21.87    0.59
   9  -8   0   23.49    0.62
  -9  -8   0   21.29    0.63
   9   8   0   22.61    0.59
   9   8   0   21.84    0.59
   9   8   0   21.65    0.63
   9   8   0   21.92    0.63
  -9   8   0   21.95    0.60
 -10  -8   0   16.69    0.52
 -10  -8   0   16.11    0.56
  10   8   0   17.96    0.52
 -10   8   0   17.36    0.53
  10   8   0   17.11    0.57
  10   8   0   18.23    0.53
  10   8   0   16.68    0.56
 -11  -8   0    2.09    0.21
 -11  -8   0    2.80    0.27
  11   8   0    2.13    0.24
  11   8   0    2.33    0.21
  11   8   0    2.20    0.24
  11   8   0    2.43    0.22
 -11   8   0    1.87    0.21
 -12  -8   0    0.05    0.12
  12   8   0   -0.18    0.10
  12   8   0   -0.02    0.11
  12   8   0    0.09    0.09
  12   8   0    0.10    0.10
 -12   8   0    0.02    0.10
   0  -9   0    0.10    0.04
   0  -9   0    0.05    0.03
   0  -9   0    0.09    0.04
   0  -9   0    0.00    0.03
   0   9   0    0.02    0.04
   0   9   0    0.05    0.02
   0   9   0    0.06    0.05
   0   9   0    0.06    0.04
  -1  -9   0    8.14    0.22
   1  -9   0    8.15    0.20
  -1  -9   0    7.82    0.22
  -1  -9   0    8.25    0.25
  -1  -9   0    7.70    0.22
  -1  -9   0    8.05    0.23
   1  -9   0    8.63    0.24
   1  -9   0    7.90    0.22
   1  -9   0    7.94    0.22
   1   9   0    7.54    0.23
   1   9   0    8.07    0.24
  -1   9   0    8.36    0.24
  -1   9   0    8.34    0.19
   1   9   0    7.85    0.19
  -1   9   0    8.44    0.23
  -1   9   0    7.82    0.23
   1   9   0    8.06    0.23
   1   9   0    7.75    0.23
  -2  -9   0  289.81    5.03
  -2  -9   0  281.98    4.96
   2  -9   0  286.04    4.89
  -2  -9   0  282.18    4.96
   2  -9   0  286.84    4.96
   2  -9   0  280.31    4.94
  -2  -9   0  281.82    4.95
  -2  -9   0  292.18    4.99
   2  -9   0  281.31    4.94
  -2   9   0  288.65    4.97
  -2   9   0  293.44    4.97
   2   9   0  286.32    4.99
  -2   9   0  295.85    4.96
   2   9   0  287.82    4.96
   2   9   0  292.25    4.97
  -2   9   0  290.58    4.95
   2   9   0  286.01    4.96
   2   9   0  283.73    4.97
  -3  -9   0   53.95    1.02
  -3  -9   0   51.32    1.03
  -3  -9   0   53.45    1.04
   3  -9   0   53.99    1.03
   3  -9   0   53.00    1.00
  -3  -9   0   53.13    1.02
  -3  -9   0   54.37    1.05
   3  -9   0   52.11    1.00
   3   9   0   54.24    1.05
   3   9   0   52.70    1.04
   3   9   0   53.49    1.04
  -3   9   0   53.88    1.01
  -3   9   0   54.20    1.03
   3   9   0   51.80    1.02
  -3   9   0   55.01    1.05
  -3   9   0   53.92    1.00
  -3   9   0   53.35    0.99
  -4  -9   0    0.52    0.07
  -4  -9   0    0.57    0.09
  -4  -9   0    0.62    0.08
  -4  -9   0    0.55    0.08
  -4  -9   0    0.97    0.10
   4  -9   0    0.65    0.08
   4  -9   0    0.63    0.07
   4  -9   0    0.72    0.08
  -4   9   0    0.78    0.08
   4   9   0    0.52    0.08
   4   9   0    0.53    0.08
   4   9   0    0.62    0.08
  -4   9   0    0.85    0.09
   4   9   0    0.85    0.10
   4   9   0    0.51    0.08
  -5  -9   0   31.71    0.72
   5  -9   0   33.09    0.69
  -5  -9   0   33.59    0.74
   5  -9   0   31.49    0.67
  -5  -9   0   32.76    0.68
  -5  -9   0   33.16    0.72
  -5  -9   0   32.80    0.69
   5  -9   0   31.91    0.67
   5   9   0   32.66    0.71
   5   9   0   32.66    0.73
   5   9   0   33.11    0.73
   5   9   0   31.97    0.70
   5   9   0   33.55    0.73
  -5   9   0   32.80    0.69
  -5   9   0   32.59    0.70
   6  -9   0   79.78    1.51
   6  -9   0   80.34    1.50
  -6  -9   0   80.99    1.51
  -6  -9   0   81.37    1.51
  -6  -9   0   78.83    1.58
  -6  -9   0   79.91    1.56
  -6   9   0   80.46    1.55
   6   9   0   82.04    1.54
  -6   9   0   82.94    1.53
   6   9   0   80.85    1.58
   6   9   0   78.45    1.57
   6   9   0   84.12    1.56
  -7  -9   0   14.34    0.38
   7  -9   0   14.56    0.38
  -7  -9   0   14.41    0.38
  -7  -9   0   14.69    0.45
  -7  -9   0   14.46    0.43
   7  -9   0   14.50    0.38
  -7   9   0   14.44    0.43
   7   9   0   14.44    0.44
  -7   9   0   14.61    0.41
   7   9   0   13.76    0.44
   7   9   0   14.67    0.42
   7   9   0   14.45    0.41
  -8  -9   0    8.67    0.28
   8  -9   0    9.00    0.29
  -8  -9   0    8.31    0.32
  -8  -9   0    8.63    0.35
  -8  -9   0    8.71    0.27
   8  -9   0    8.33    0.28
   8   9   0    8.45    0.34
   8   9   0    8.03    0.31
  -8   9   0    8.36    0.33
   8   9   0    9.27    0.32
   8   9   0    8.16    0.34
  -8   9   0    8.38    0.32
  -9  -9   0    0.35    0.11
  -9  -9   0    0.47    0.12
  -9   9   0    0.33    0.10
   9   9   0    0.31    0.11
   9   9   0    0.40    0.10
   9   9   0    0.33    0.10
   9   9   0    0.60    0.13
 -10  -9   0   16.09    0.51
 -10  -9   0   15.35    0.55
 -10   9   0   16.80    0.52
  10   9   0   16.77    0.51
  10   9   0   16.63    0.51
  10   9   0   15.81    0.55
  10   9   0   16.04    0.55
 -11  -9   0    2.68    0.22
 -11  -9   0    2.66    0.26
 -11   9   0    2.32    0.23
  11   9   0    2.47    0.22
  11   9   0    2.65    0.26
  11   9   0    2.63    0.22
  11   9   0    1.80    0.22
 -12  -9   0    1.03    0.19
 -12  -9   0    1.21    0.21
  12   9   0    1.08    0.16
  12   9   0    0.92    0.16
 -12   9   0    1.10    0.18
  12   9   0    0.86    0.18
  12   9   0    0.73    0.17
   0 -10   0   80.60    1.45
   0 -10   0   80.39    1.47
   0 -10   0   79.87    1.50
   0 -10   0   77.01    1.46
   0  10   0   79.98    1.48
   0  10   0   81.26    1.41
   0  10   0   81.23    1.49
   0  10   0   82.68    1.49
   1 -10   0    3.35    0.14
  -1 -10   0    3.36    0.16
  -1 -10   0    3.15    0.14
  -1 -10   0    3.25    0.14
  -1 -10   0    3.13    0.14
   1 -10   0    3.18    0.15
  -1 -10   0    3.33    0.14
   1 -10   0    3.12    0.12
   1 -10   0    3.48    0.14
   1  10   0    3.13    0.14
  -1  10   0    3.15    0.15
   1  10   0    3.17    0.11
   1  10   0    3.02    0.15
  -1  10   0    3.39    0.11
  -1  10   0    3.30    0.14
  -1  10   0    3.25    0.14
   1  10   0    3.38    0.16
  -2 -10   0   17.96    0.44
  -2 -10   0   16.83    0.41
   2 -10   0   17.70    0.35
   2 -10   0   17.15    0.39
   2 -10   0   18.06    0.42
  -2 -10   0   17.44    0.41
  -2 -10   0   17.62    0.41
  -2 -10   0   17.44    0.41
   2 -10   0   17.23    0.40
  -2  10   0   18.16    0.41
  -2  10   0   17.49    0.42
   2  10   0   17.77    0.42
   2  10   0   17.78    0.42
  -2  10   0   17.69    0.43
   2  10   0   17.22    0.43
  -2  10   0   17.96    0.36
   2  10   0   17.26    0.42
   3 -10   0   28.26    0.60
  -3 -10   0   30.12    0.63
  -3 -10   0   30.06    0.66
   3 -10   0   29.96    0.63
  -3 -10   0   29.88    0.62
  -3 -10   0   28.70    0.64
  -3 -10   0   29.77    0.64
   3 -10   0   29.19    0.61
  -3  10   0   29.88    0.59
  -3  10   0   30.74    0.62
  -3  10   0   30.15    0.65
  -3  10   0   29.84    0.64
   3  10   0   29.02    0.64
  -3  10   0   29.99    0.60
   3  10   0   28.47    0.63
   3  10   0   30.02    0.64
   3  10   0   29.92    0.65
   3  10   0   30.02    0.66
  -4 -10   0   41.38    0.86
   4 -10   0   41.13    0.81
  -4 -10   0   42.56    0.83
   4 -10   0   40.34    0.83
   4 -10   0   40.14    0.81
  -4 -10   0   41.64    0.83
  -4 -10   0   41.12    0.86
  -4 -10   0   42.26    0.87
  -4  10   0   41.62    0.81
   4  10   0   40.22    0.85
   4  10   0   40.58    0.85
   4  10   0   41.06    0.87
   4  10   0   40.29    0.84
  -4  10   0   41.16    0.81
   4  10   0   39.65    0.83
   5 -10   0   42.13    0.86
  -5 -10   0   43.48    0.88
   5 -10   0   43.39    0.87
  -5 -10   0   43.25    0.92
  -5 -10   0   43.75    0.88
  -5 -10   0   42.57    0.91
  -5  10   0   43.55    0.88
   5  10   0   43.66    0.92
   5  10   0   42.80    0.93
  -5  10   0   44.40    0.88
   5  10   0   45.95    0.91
   5  10   0   44.20    0.93
   5  10   0   41.97    0.89
  -6 -10   0   56.69    1.12
   6 -10   0   56.88    1.10
  -6 -10   0   57.21    1.18
  -6 -10   0   58.60    1.11
   6 -10   0   54.53    1.10
  -6 -10   0   54.76    1.16
   6  10   0   57.62    1.15
   6  10   0   56.37    1.17
  -6  10   0   59.15    1.13
   6  10   0   55.61    1.17
   6  10   0   54.50    1.17
  -6  10   0   57.46    1.14
   6  10   0   56.91    1.14
  -7 -10   0   11.16    0.38
  -7 -10   0   11.00    0.33
   7 -10   0   10.89    0.32
  -7 -10   0   10.64    0.38
  -7 -10   0   11.54    0.33
   7 -10   0   11.32    0.33
   7  10   0   11.43    0.36
   7  10   0   11.38    0.39
  -7  10   0   11.12    0.35
  -7  10   0   11.08    0.37
   7  10   0   11.15    0.36
   7  10   0   11.29    0.39
  -8 -10   0    5.50    0.22
   8 -10   0    5.47    0.23
  -8 -10   0    5.48    0.27
  -8 -10   0    4.87    0.28
   8 -10   0    5.84    0.23
  -8 -10   0    5.54    0.22
   8  10   0    5.94    0.27
   8  10   0    5.48    0.26
   8  10   0    5.07    0.27
  -8  10   0    5.68    0.27
  -8  10   0    5.47    0.26
   8  10   0    5.90    0.29
  -9 -10   0   32.34    0.74
  -9 -10   0   32.53    0.84
  -9 -10   0   32.03    0.80
   9  10   0   32.87    0.80
   9  10   0   32.76    0.84
   9  10   0   32.84    0.84
  -9  10   0   33.01    0.79
   9  10   0   33.39    0.79
 -10 -10   0    4.72    0.29
 -10 -10   0    5.53    0.33
 -10  10   0    5.27    0.28
  10  10   0    5.60    0.32
  10  10   0    5.21    0.32
  10  10   0    5.84    0.30
  10  10   0    5.54    0.29
 -11 -10   0    1.40    0.18
 -11 -10   0    1.32    0.20
  11  10   0    1.55    0.21
 -11  10   0    1.33    0.18
  11  10   0    1.25    0.18
  11  10   0    1.36    0.20
  11  10   0    1.44    0.18
 -12 -10   0    5.01    0.30
 -12 -10   0    5.57    0.36
  12  10   0    5.15    0.35
  12  10   0    5.14    0.31
  12  10   0    4.54    0.29
  12  10   0    5.27    0.35
   0  11   0    0.20    0.05
  -1 -11   0    0.05    0.04
  -1 -11   0    0.05    0.04
   1 -11   0    0.08    0.05
  -1 -11   0    0.08    0.04
  -1 -11   0    0.09    0.04
   1 -11   0    0.08    0.04
   1 -11   0    0.00    0.03
   1 -11   0    0.08    0.04
  -1 -11   0   -0.04    0.04
  -1  11   0    0.08    0.03
   1  11   0    0.04    0.04
   1  11   0    0.00    0.05
  -1  11   0    0.04    0.05
  -1  11   0    0.10    0.05
   1  11   0    0.15    0.03
   1  11   0    0.07    0.05
  -1  11   0    0.03    0.04
   2 -11   0   61.46    1.11
  -2 -11   0   61.39    1.18
   2 -11   0   60.26    1.18
   2 -11   0   59.86    1.16
  -2 -11   0   61.74    1.18
  -2 -11   0   63.67    1.21
   2 -11   0   61.61    1.16
  -2 -11   0   59.53    1.17
  -2 -11   0   62.22    1.17
  -2  11   0   62.61    1.18
   2  11   0   63.34    1.21
   2  11   0   61.11    1.17
  -2  11   0   61.20    1.11
   2  11   0   60.98    1.18
  -2  11   0   62.00    1.17
  -2  11   0   62.04    1.19
   2  11   0   60.69    1.18
   2  11   0   62.93    1.18
   3 -11   0   66.12    1.24
  -3 -11   0   63.53    1.24
   3 -11   0   63.60    1.22
  -3 -11   0   63.55    1.25
   3 -11   0   63.82    1.13
  -3 -11   0   66.49    1.27
  -3 -11   0   64.30    1.23
  -3 -11   0   66.04    1.24
   3 -11   0   62.07    1.21
  -3  11   0   64.91    1.18
   3  11   0   66.03    1.26
  -3  11   0   64.82    1.25
  -3  11   0   64.94    1.22
   3  11   0   63.98    1.24
   3  11   0   64.98    1.25
   3  11   0   65.96    1.27
  -3  11   0   65.42    1.26
  -4 -11   0    2.14    0.15
   4 -11   0    2.12    0.12
   4 -11   0    2.21    0.13
  -4 -11   0    2.28    0.15
  -4 -11   0    2.22    0.14
   4 -11   0    2.32    0.16
  -4 -11   0    2.17    0.14
  -4 -11   0    2.34    0.13
  -4  11   0    2.23    0.15
  -4  11   0    2.26    0.12
   4  11   0    2.39    0.15
  -4  11   0    2.22    0.14
   4  11   0    2.36    0.15
  -4  11   0    2.32    0.12
   4  11   0    2.42    0.14
   4  11   0    2.06    0.14
   4  11   0    2.46    0.15
  -5 -11   0    2.07    0.14
  -5 -11   0    2.30    0.14
   5 -11   0    2.13    0.13
  -5 -11   0    2.40    0.16
  -5 -11   0    1.88    0.15
   5 -11   0    2.06    0.13
   5  11   0    1.96    0.15
  -5  11   0    2.23    0.14
   5  11   0    2.14    0.16
   5  11   0    2.35    0.15
  -5  11   0    2.31    0.14
   5  11   0    1.89    0.15
   5  11   0    2.55    0.16
  -6 -11   0   40.35    0.85
  -6 -11   0   39.94    0.89
   6 -11   0   39.93    0.83
  -6 -11   0   41.01    0.91
   6 -11   0   40.57    0.84
  -6 -11   0   41.02    0.84
   6  11   0   41.70    0.88
  -6  11   0   41.04    0.86
   6  11   0   41.22    0.88
   6  11   0   38.07    0.89
   6  11   0   39.70    0.90
   6  11   0   40.45    0.91
  -6  11   0   39.96    0.85
  -7 -11   0    7.82    0.32
   7 -11   0    8.20    0.28
  -7 -11   0    8.31    0.34
  -7 -11   0    8.30    0.28
   7 -11   0    8.93    0.29
  -7 -11   0    8.19    0.28
  -7  11   0    8.81    0.31
   7  11   0    8.25    0.32
   7  11   0    8.01    0.33
   7  11   0    9.15    0.32
  -7  11   0    8.28    0.32
   7  11   0    8.28    0.33
   7  11   0    8.22    0.33
  -8 -11   0   80.73    1.65
  -8 -11   0   82.63    1.56
   8 -11   0   80.85    1.57
   8 -11   0   83.45    1.58
  -8 -11   0   82.99    1.57
  -8 -11   0   82.50    1.68
  -8  11   0   82.96    1.61
  -8  11   0   82.12    1.64
   8  11   0   81.99    1.67
   8  11   0   81.12    1.63
   8  11   0   81.24    1.68
   8  11   0   80.24    1.67
   8  11   0   81.76    1.62
  -9 -11   0    2.80    0.24
  -9 -11   0    2.54    0.21
  -9 -11   0    2.73    0.17
   9  11   0    2.86    0.21
   9  11   0    2.73    0.23
   9  11   0    2.41    0.22
   9  11   0    2.36    0.22
  -9  11   0    2.46    0.20
   9  11   0    2.85    0.21
 -10 -11   0   21.35    0.64
 -10 -11   0   22.47    0.69
  10  11   0   22.22    0.68
  10  11   0   22.68    0.64
  10  11   0   22.97    0.63
  10  11   0   22.66    0.69
  10  11   0   20.60    0.65
 -10  11   0   22.46    0.63
 -11 -11   0    8.63    0.42
 -11 -11   0    8.06    0.38
  11  11   0    8.49    0.38
  11  11   0    8.87    0.42
  11  11   0    8.43    0.41
  11  11   0    8.54    0.40
  11  11   0    8.25    0.37
 -12 -11   0    0.83    0.16
 -12 -11   0    0.58    0.16
  12  11   0    0.68    0.18
  12  11   0    0.65    0.16
  12  11   0    0.50    0.14
  12  11   0    0.50    0.16
  12  11   0    0.73    0.15
   0 -12   0  170.25    3.03
   0 -12   0  166.80    3.01
   0 -12   0  174.74    3.07
   0 -12   0  168.11    3.02
   0  12   0  172.61    3.04
   0  12   0  172.99    2.95
   0  12   0  172.51    3.05
   0  12   0  173.01    3.06
  -1 -12   0   36.91    0.77
  -1 -12   0   37.05    0.75
   1 -12   0   37.60    0.79
   1 -12   0   37.83    0.72
  -1 -12   0   37.46    0.79
   1 -12   0   36.20    0.75
  -1 -12   0   36.56    0.76
  -1 -12   0   35.49    0.75
   1 -12   0   36.48    0.76
   1  12   0   37.23    0.77
  -1  12   0   38.09    0.77
  -1  12   0   36.98    0.78
  -1  12   0   37.35    0.68
   1  12   0   37.38    0.70
   1  12   0   36.32    0.79
   1  12   0   37.81    0.78
  -1  12   0   38.52    0.77
  -2 -12   0    0.10    0.05
   2 -12   0    0.12    0.04
  -2 -12   0    0.06    0.04
   2 -12   0    0.03    0.05
   2 -12   0    0.10    0.03
   2 -12   0    0.11    0.05
  -2 -12   0    0.01    0.04
  -2 -12   0    0.23    0.07
  -2 -12   0    0.05    0.05
  -2  12   0    0.06    0.05
   2  12   0    0.08    0.03
  -2  12   0    0.08    0.03
   2  12   0    0.11    0.05
   2  12   0    0.05    0.05
  -2  12   0    0.14    0.05
  -2  12   0    0.00    0.05
   2  12   0    0.08    0.05
   2  12   0    0.01    0.05
   3 -12   0   26.96    0.60
  -3 -12   0   28.09    0.65
  -3 -12   0   27.67    0.61
   3 -12   0   27.79    0.64
   3 -12   0   27.08    0.59
   3 -12   0   27.30    0.52
  -3 -12   0   27.36    0.62
  -3 -12   0   26.54    0.62
  -3 -12   0   28.36    0.62
  -3  12   0   27.88    0.56
  -3  12   0   27.86    0.63
  -3  12   0   27.39    0.62
   3  12   0   29.27    0.65
   3  12   0   28.28    0.63
   3  12   0   27.03    0.62
   3  12   0   27.46    0.61
  -4 -12   0    0.68    0.09
  -4 -12   0    0.59    0.08
  -4 -12   0    0.40    0.08
  -4 -12   0    0.87    0.11
   4 -12   0    0.52    0.08
  -4 -12   0    0.58    0.09
   4 -12   0    0.67    0.08
  -4  12   0    0.72    0.08
  -4  12   0    0.62    0.08
   4  12   0    0.50    0.08
   4  12   0    0.58    0.10
  -4  12   0    0.61    0.09
  -4  12   0    0.64    0.10
   4  12   0    0.52    0.08
   4  12   0    0.63    0.09
   4  12   0    0.47    0.08
  -5 -12   0   26.48    0.61
  -5 -12   0   26.94    0.61
   5 -12   0   26.61    0.60
   5 -12   0   25.33    0.58
  -5 -12   0   26.41    0.64
  -5 -12   0   25.70    0.64
  -5  12   0   27.71    0.60
  -5  12   0   26.42    0.59
   5  12   0   27.55    0.63
   5  12   0   26.91    0.66
   5  12   0   25.69    0.64
   5  12   0   27.17    0.65
   5  12   0   27.25    0.64
  -6 -12   0    2.74    0.20
  -6 -12   0    3.65    0.18
   6 -12   0    2.99    0.17
  -6 -12   0    2.59    0.19
   6 -12   0    3.02    0.17
  -6 -12   0    3.58    0.18
   6  12   0    2.83    0.20
   6  12   0    3.06    0.20
   6  12   0    3.07    0.19
   6  12   0    3.47    0.21
  -6  12   0    2.96    0.18
  -6  12   0    3.34    0.18
   6  12   0    3.32    0.19
  -7 -12   0   14.99    0.42
   7 -12   0   16.18    0.43
  -7 -12   0   15.89    0.43
  -7 -12   0   16.04    0.50
   7 -12   0   15.05    0.42
  -7 -12   0   15.18    0.48
   7  12   0   15.48    0.49
   7  12   0   15.87    0.49
   7  12   0   15.48    0.46
  -7  12   0   16.30    0.45
   7  12   0   16.15    0.46
   7  12   0   15.14    0.48
  -7  12   0   15.71    0.45
  -8 -12   0   15.95    0.44
   8 -12   0   16.25    0.45
  -8 -12   0   16.27    0.51
  -8 -12   0   16.08    0.44
   8 -12   0   16.03    0.45
  -8 -12   0   15.77    0.52
   8  12   0   15.31    0.51
   8  12   0   15.40    0.49
   8  12   0   15.05    0.51
  -8  12   0   16.33    0.49
   8  12   0   16.89    0.53
   8  12   0   16.82    0.49
  -8  12   0   16.51    0.48
  -9 -12   0    6.94    0.33
  -9 -12   0    6.55    0.26
  -9 -12   0    6.49    0.34
   9  12   0    7.02    0.34
   9  12   0    6.52    0.31
   9  12   0    6.58    0.34
   9  12   0    6.55    0.33
  -9  12   0    6.55    0.30
   9  12   0    7.00    0.31
 -10 -12   0    3.92    0.27
 -10 -12   0    3.70    0.29
  10  12   0    4.04    0.29
  10  12   0    3.74    0.25
  10  12   0    4.30    0.30
  10  12   0    3.53    0.27
  10  12   0    3.92    0.26
 -11 -12   0    0.76    0.16
 -11 -12   0    1.06    0.17
  11  12   0    1.16    0.19
  11  12   0    0.98    0.18
  11  12   0    1.16    0.18
  11  12   0    0.80    0.15
  11  12   0    1.05    0.16
 -12 -12   0    9.29    0.47
 -12 -12   0    9.06    0.42
  12  12   0    8.66    0.41
  12  12   0    8.25    0.39
  12  12   0    8.77    0.47
  12  12   0    8.28    0.43
   1 -13   0   13.76    0.36
   1 -13   0   13.86    0.37
   1 -13   0   14.29    0.33
  -1 -13   0   13.47    0.35
   1 -13   0   14.22    0.39
  -1 -13   0   14.64    0.40
  -1 -13   0   13.60    0.36
  -1 -13   0   14.11    0.36
  -1 -13   0   13.87    0.37
   1  13   0   13.70    0.39
  -1  13   0   14.39    0.38
   1  13   0   13.17    0.37
  -1  13   0   14.53    0.38
  -1  13   0   14.13    0.29
  -1  13   0   14.37    0.39
   1  13   0   14.03    0.38
   1  13   0   14.36    0.31
  -2 -13   0   70.75    1.39
  -2 -13   0   70.18    1.35
   2 -13   0   71.15    1.34
  -2 -13   0   67.75    1.35
   2 -13   0   72.24    1.35
   2 -13   0   69.90    1.28
  -2 -13   0   70.89    1.35
  -2 -13   0   69.81    1.35
   2  13   0   69.36    1.36
  -2  13   0   72.26    1.27
   2  13   0   71.10    1.37
   2  13   0   70.67    1.39
   2  13   0   72.10    1.37
  -2  13   0   70.57    1.36
   2  13   0   70.58    1.30
  -2  13   0   73.00    1.57
  -2  13   0   71.69    1.38
   3 -13   0   32.47    0.69
   3 -13   0   32.22    0.69
  -3 -13   0   32.50    0.72
  -3 -13   0   32.63    0.74
  -3 -13   0   31.63    0.70
   3 -13   0   32.23    0.61
  -3 -13   0   32.60    0.71
  -3 -13   0   32.69    0.71
   3  13   0   33.14    0.72
  -3  13   0   33.60    0.64
   3  13   0   32.15    0.74
   3  13   0   33.39    0.72
  -3  13   0   33.12    0.73
   3  13   0   31.73    0.72
   3  13   0   31.33    0.70
  -3  13   0   31.65    0.71
   4 -13   0    2.85    0.15
  -4 -13   0    2.35    0.20
  -4 -13   0    2.67    0.16
  -4 -13   0    2.26    0.16
  -4 -13   0    2.50    0.15
  -4 -13   0    2.59    0.16
   4 -13   0    2.70    0.14
   4  13   0    2.77    0.17
  -4  13   0    2.92    0.13
  -4  13   0    2.68    0.17
   4  13   0    2.92    0.17
  -4  13   0    2.73    0.14
   4  13   0    2.59    0.17
  -4  13   0    2.45    0.16
  -5 -13   0   21.98    0.53
   5 -13   0   20.81    0.52
  -5 -13   0   21.53    0.53
  -5 -13   0   22.40    0.57
   5 -13   0   20.71    0.51
  -5 -13   0   21.99    0.57
   5  13   0   20.97    0.56
   5  13   0   21.14    0.56
  -5  13   0   21.79    0.51
   5  13   0   21.00    0.55
  -5  13   0   22.34    0.51
   5  13   0   21.66    0.58
   5  13   0   22.62    0.55
  -6 -13   0    8.14    0.28
  -6 -13   0    8.40    0.33
  -6 -13   0    7.55    0.32
   6 -13   0    8.83    0.29
  -6 -13   0    8.06    0.29
   6 -13   0    7.66    0.27
  -6  13   0    8.04    0.28
  -6  13   0    8.06    0.28
   6  13   0    7.88    0.32
   6  13   0    8.18    0.32
   6  13   0    8.53    0.31
   6  13   0    8.34    0.31
   6  13   0    8.21    0.33
  -7 -13   0    8.54    0.30
   7 -13   0    8.48    0.29
  -7 -13   0    8.36    0.29
  -7 -13   0    7.95    0.34
   7 -13   0    7.67    0.29
  -7 -13   0    8.49    0.34
   7  13   0    8.17    0.34
   7  13   0    8.45    0.33
   7  13   0    8.32    0.32
  -7  13   0    8.61    0.31
   7  13   0    8.16    0.34
   7  13   0    7.76    0.34
  -7  13   0    8.54    0.30
  -8 -13   0   45.86    0.97
  -8 -13   0   45.34    1.07
   8 -13   0   44.59    0.98
  -8 -13   0   45.95    1.05
  -8 -13   0   45.28    0.97
   8  13   0   45.88    1.02
   8  13   0   45.92    1.07
  -8  13   0   46.78    1.02
   8  13   0   44.79    1.06
   8  13   0   45.29    1.07
  -8  13   0   46.68    1.00
   8  13   0   46.57    1.04
  -9 -13   0    0.00    0.06
  -9 -13   0    0.10    0.09
  -9 -13   0    0.04    0.08
   9  13   0   -0.02    0.07
   9  13   0   -0.01    0.08
   9  13   0    0.02    0.08
   9  13   0    0.05    0.08
   9  13   0    0.08    0.10
 -10 -13   0    6.19    0.33
 -10 -13   0    6.69    0.37
  10  13   0    5.95    0.34
  10  13   0    6.37    0.35
  10  13   0    7.05    0.34
  10  13   0    6.21    0.35
  10  13   0    6.83    0.33
 -11 -13   0    2.51    0.27
 -11 -13   0    1.96    0.22
  11  13   0    1.83    0.23
  11  13   0    1.92    0.23
  11  13   0    1.98    0.22
  11  13   0    1.93    0.23
  11  13   0    2.14    0.22
 -12 -13   0    3.29    0.28
 -12 -13   0    2.72    0.30
  12  13   0    2.62    0.29
  12  13   0    3.17    0.27
   0 -14   0   96.77    1.78
   0 -14   0   95.00    1.75
   0 -14   0   94.57    1.81
   0 -14   0   92.88    1.76
   0  14   0   95.66    1.79
   0  14   0   95.17    1.78
   0  14   0   96.09    1.80
   0  14   0   97.19    1.67
  -1 -14   0   64.41    1.27
   1 -14   0   61.43    1.21
  -1 -14   0   62.32    1.21
  -1 -14   0   61.47    1.22
  -1 -14   0   63.30    1.23
   1 -14   0   62.11    1.22
  -1 -14   0   61.71    1.21
   1 -14   0   64.49    1.26
   1 -14   0   61.39    1.18
  -1  14   0   64.47    1.24
  -1  14   0   62.44    1.24
   1  14   0   65.18    1.25
  -1  14   0   61.80    1.14
   1  14   0   63.88    1.24
   1  14   0   63.63    1.14
   1  14   0   61.70    1.25
  -1  14   0   66.20    1.35
   2 -14   0    0.66    0.07
   2 -14   0    0.66    0.08
  -2 -14   0    0.71    0.11
  -2 -14   0    0.84    0.10
  -2 -14   0    0.72    0.09
  -2 -14   0    0.75    0.10
   2 -14   0    0.81    0.09
   2  14   0    0.51    0.09
  -2  14   0    0.78    0.09
   2  14   0    0.63    0.09
  -2  14   0    0.62    0.10
   2  14   0    0.75    0.10
  -2  14   0    0.51    0.09
   2  14   0    0.69    0.07
   3 -14   0    2.33    0.14
  -3 -14   0    2.18    0.16
  -3 -14   0    2.27    0.15
  -3 -14   0    2.01    0.14
  -3 -14   0    2.07    0.14
  -3 -14   0    2.31    0.15
   3 -14   0    2.18    0.14
   3 -14   0    2.52    0.14
   3  14   0    1.97    0.15
   3  14   0    2.18    0.15
  -3  14   0    1.97    0.16
  -3  14   0    1.92    0.15
   3  14   0    1.91    0.16
   3  14   0    2.25    0.15
   3  14   0    2.21    0.15
   3  14   0    2.11    0.12
  -3  14   0    2.26    0.11
   4 -14   0    5.63    0.22
  -4 -14   0    5.05    0.22
   4 -14   0    5.36    0.21
  -4 -14   0    4.92    0.23
  -4 -14   0    4.88    0.22
  -4 -14   0    5.28    0.23
  -4  14   0    4.82    0.23
   4  14   0    5.19    0.23
  -4  14   0    5.29    0.19
  -4  14   0    5.05    0.24
   4  14   0    5.35    0.25
   4  14   0    5.56    0.23
   4  14   0    5.36    0.24
  -4  14   0    5.57    0.20
   4  14   0    5.26    0.24
  -5 -14   0   19.95    0.55
   5 -14   0   20.01    0.49
  -5 -14   0   19.73    0.51
   5 -14   0   20.43    0.51
  -5 -14   0   19.99    0.51
  -5 -14   0   21.43    0.55
   5  14   0   19.15    0.54
   5  14   0   19.39    0.53
  -5  14   0   20.78    0.49
   5  14   0   20.69    0.53
  -5  14   0   20.00    0.48
   5  14   0   20.15    0.56
   5  14   0   19.83    0.54
  -6 -14   0    0.18    0.09
   6 -14   0    0.40    0.09
   6 -14   0    0.24    0.07
  -6 -14   0    0.41    0.09
  -6 -14   0    0.39    0.09
  -6 -14   0    0.21    0.09
   6  14   0    0.34    0.09
   6  14   0    0.49    0.10
   6  14   0    0.41    0.10
   6  14   0    0.31    0.09
  -6  14   0    0.56    0.10
  -6  14   0    0.33    0.08
   6  14   0    0.37    0.10
   7 -14   0    1.49    0.14
  -7 -14   0    1.28    0.13
   7 -14   0    1.34    0.14
  -7 -14   0    1.60    0.18
  -7 -14   0    1.40    0.17
  -7 -14   0    1.61    0.15
   7  14   0    1.77    0.19
   7  14   0    1.50    0.17
   7  14   0    1.75    0.17
  -7  14   0    1.65    0.21
   7  14   0    1.61    0.17
   7  14   0    1.38    0.16
  -7  14   0    1.54    0.15
  -8 -14   0   10.43    0.36
  -8 -14   0   10.79    0.41
  -8 -14   0   11.08    0.43
  -8 -14   0   10.90    0.36
   8 -14   0   11.26    0.38
   8  14   0   11.88    0.41
   8  14   0   11.00    0.43
   8  14   0   11.28    0.44
   8  14   0   11.38    0.43
   8  14   0   11.48    0.41
  -9 -14   0    0.36    0.09
  -9 -14   0    0.29    0.11
  -9 -14   0    0.39    0.12
   9  14   0    0.49    0.13
   9  14   0    0.42    0.12
   9  14   0    0.33    0.11
   9  14   0    0.50    0.13
   9  14   0    0.51    0.12
 -10 -14   0    5.93    0.35
 -10 -14   0    5.13    0.31
  10  14   0    5.33    0.33
  10  14   0    5.16    0.30
  10  14   0    5.03    0.32
  10  14   0    5.18    0.32
  10  14   0    5.29    0.30
 -11 -14   0    0.35    0.13
 -11 -14   0    0.35    0.14
  11  14   0    0.40    0.14
  11  14   0    0.53    0.13
  11  14   0    0.42    0.14
  11  14   0    0.27    0.13
  11  14   0    0.34    0.12
  -1 -15   0   16.22    0.43
   1 -15   0   16.73    0.43
  -1 -15   0   16.21    0.41
  -1 -15   0   15.70    0.45
   1 -15   0   16.52    0.39
  -1 -15   0   15.81    0.42
   1 -15   0   16.00    0.42
  -1 -15   0   16.23    0.43
   1  15   0   15.90    0.44
  -1  15   0   16.36    0.45
  -1  15   0   17.34    0.45
   1  15   0   15.90    0.45
   1  15   0   15.86    0.44
   2 -15   0   94.12    1.71
   2 -15   0   89.26    1.69
   2 -15   0   85.97    1.62
  -2 -15   0   89.46    1.70
  -2 -15   0   90.26    1.71
  -2 -15   0   88.62    1.71
  -2 -15   0   89.54    1.70
  -2 -15   0   92.89    1.76
   2  15   0   90.40    1.72
  -2  15   0   95.20    1.73
   2  15   0   88.70    1.74
   2  15   0   88.70    1.63
   2  15   0   88.15    1.72
  -2  15   0   90.68    1.73
  -3 -15   0   23.78    0.58
  -3 -15   0   23.31    0.57
  -3 -15   0   23.47    0.61
   3 -15   0   24.44    0.56
  -3 -15   0   23.44    0.58
   3 -15   0   24.37    0.57
  -3 -15   0   24.50    0.59
   3  15   0   24.58    0.60
   3  15   0   22.86    0.58
  -3  15   0   24.15    0.60
   3  15   0   23.95    0.62
  -3  15   0   24.84    0.59
   3  15   0   24.39    0.53
   3  15   0   23.10    0.59
  -4 -15   0    0.25    0.08
   4 -15   0    0.39    0.08
  -4 -15   0    0.33    0.08
   4 -15   0    0.51    0.09
  -4 -15   0    0.43    0.10
  -4 -15   0    0.41    0.09
  -4  15   0    0.38    0.09
   4  15   0    0.34    0.08
   4  15   0    0.49    0.10
  -4  15   0    0.48    0.08
   4  15   0    0.57    0.10
   4  15   0    0.24    0.08
  -4  15   0    0.43    0.09
   4  15   0    0.40    0.10
  -5 -15   0    5.45    0.27
   5 -15   0    5.69    0.23
  -5 -15   0    5.52    0.24
  -5 -15   0    5.46    0.25
  -5 -15   0    5.91    0.27
   5 -15   0    5.61    0.24
  -5  15   0    5.57    0.23
   5  15   0    5.97    0.29
   5  15   0    5.55    0.26
   5  15   0    5.65    0.27
   5  15   0    5.63    0.27
  -6 -15   0   19.13    0.56
   6 -15   0   20.29    0.51
  -6 -15   0   19.73    0.56
   6 -15   0   19.36    0.51
  -6 -15   0   18.45    0.51
  -6 -15   0   19.71    0.52
   6  15   0   19.57    0.56
  -6  15   0   19.99    0.50
   6  15   0   19.90    0.57
   6  15   0   19.22    0.58
   6  15   0   19.43    0.55
   6  15   0   19.49    0.54
   7 -15   0   25.21    0.62
  -7 -15   0   25.45    0.69
  -7 -15   0   25.35    0.62
   7 -15   0   25.34    0.63
  -7 -15   0   25.45    0.69
  -7 -15   0   25.22    0.63
   7  15   0   24.91    0.68
   7  15   0   25.43    0.66
   7  15   0   25.09    0.69
   7  15   0   24.61    0.66
   7  15   0   25.38    0.70
  -8 -15   0    0.31    0.11
   8 -15   0    0.61    0.13
  -8 -15   0    0.54    0.10
  -8 -15   0    0.62    0.12
  -8 -15   0    0.47    0.10
   8  15   0    0.55    0.13
   8  15   0    0.60    0.13
   8  15   0    0.54    0.12
   8  15   0    0.88    0.14
   8  15   0    0.67    0.14
  -9 -15   0    2.58    0.24
  -9 -15   0    2.66    0.18
  -9 -15   0    2.62    0.23
   9  15   0    2.73    0.23
   9  15   0    2.78    0.24
   9  15   0    3.00    0.24
   9  15   0    2.97    0.25
   9  15   0    2.58    0.22
 -10 -15   0    1.61    0.22
 -10 -15   0    1.58    0.21
  10  15   0    1.32    0.20
  10  15   0    1.47    0.19
  10  15   0    1.30    0.19
  10  15   0    1.37    0.20
  10  15   0    1.54    0.19
 -11 -15   0    4.78    0.34
 -11 -15   0    5.07    0.33
  11  15   0    4.60    0.33
  11  15   0    4.57    0.31
  11  15   0    4.65    0.33
  11  15   0    4.39    0.33
  11  15   0    4.77    0.31
   0 -16   0    0.27    0.07
   0 -16   0    0.22    0.06
   0 -16   0    0.17    0.06
   0 -16   0    0.15    0.07
   0  16   0    0.08    0.07
   0  16   0    0.19    0.08
  -1 -16   0   48.88    1.01
   1 -16   0   50.22    1.00
  -1 -16   0   49.01    1.05
  -1 -16   0   48.13    0.99
   1 -16   0   49.44    1.01
  -1 -16   0   48.97    1.00
   1 -16   0   47.40    0.95
  -1  16   0   47.95    1.02
   1  16   0   47.33    1.02
  -1  16   0   48.75    1.02
   1  16   0   48.32    1.02
  -2 -16   0    0.25    0.07
   2  16   0    0.22    0.10
   2  16   0    0.10    0.08
  -2  16   0    0.19    0.07
   2  16   0    0.18    0.08
  -2  16   0    0.23    0.08
  -3 -16   0    0.51    0.10
  -3 -16   0    0.48    0.09
   3 -16   0    0.81    0.10
   3 -16   0    0.50    0.09
  -3 -16   0    0.46    0.10
  -3 -16   0    0.61    0.10
   3  16   0    0.57    0.11
   3  16   0    0.55    0.10
   3  16   0    0.61    0.12
  -3  16   0    0.55    0.11
  -3  16   0    0.43    0.10
  -4 -16   0   69.01    1.38
  -4 -16   0   68.68    1.37
  -4 -16   0   67.17    1.36
   4 -16   0   69.09    1.35
   4 -16   0   71.02    1.36
  -4 -16   0   70.74    1.40
   4  16   0   68.39    1.39
   4  16   0   68.99    1.39
   4  16   0   65.75    1.42
  -4  16   0   66.49    1.40
  -4  16   0   69.13    1.39
   4  16   0   69.20    1.38
   4  16   0   66.90    1.39
  -4  16   0   69.62    1.32
   5 -16   0   24.25    0.58
  -5 -16   0   23.31    0.63
  -5 -16   0   22.79    0.59
  -5 -16   0   23.47    0.60
   5 -16   0   24.06    0.59
  -5 -16   0   23.75    0.62
   5  16   0   23.48    0.65
   5  16   0   24.42    0.64
   5  16   0   23.57    0.61
  -5  16   0   23.87    0.56
   5  16   0   23.95    0.62
   5  16   0   23.22    0.63
  -6 -16   0    1.54    0.17
  -6 -16   0    1.82    0.18
  -6 -16   0    1.72    0.16
  -6 -16   0    1.54    0.16
   6 -16   0    1.68    0.15
   6 -16   0    1.48    0.15
   6  16   0    1.86    0.19
   6  16   0    1.54    0.19
   6  16   0    1.67    0.17
   6  16   0    1.40    0.16
   6  16   0    1.28    0.15
  -7 -16   0    0.69    0.13
   7 -16   0    0.60    0.11
   7 -16   0    0.68    0.11
  -7 -16   0    0.64    0.11
  -7 -16   0    0.59    0.11
  -7 -16   0    0.88    0.14
   7  16   0    0.98    0.16
   7  16   0    0.41    0.12
   7  16   0    0.32    0.11
   7  16   0    0.53    0.11
   7  16   0    0.63    0.12
  -8 -16   0    5.77    0.32
  -8 -16   0    5.70    0.31
  -8 -16   0    5.70    0.26
  -8 -16   0    5.83    0.27
   8  16   0    5.86    0.33
   8  16   0    6.27    0.31
   8  16   0    6.07    0.31
   8  16   0    6.03    0.32
   8  16   0    6.25    0.32
  -9 -16   0    6.31    0.27
  -9 -16   0    6.66    0.35
  -9 -16   0    5.83    0.34
   9  16   0    5.92    0.31
   9  16   0    6.41    0.35
   9  16   0    5.71    0.33
   9  16   0    6.23    0.36
   9  16   0    6.33    0.33
 -10 -16   0    3.29    0.28
 -10 -16   0    2.85    0.26
  10  16   0    3.22    0.28
  10  16   0    3.20    0.26
  10  16   0    3.24    0.26
  10  16   0    3.37    0.28
 -11 -16   0    0.92    0.18
 -11 -16   0    0.96    0.19
  11  16   0    0.94    0.18
  11  16   0    1.00    0.17
   0 -17   0   -0.01    0.06
   0 -17   0    0.09    0.06
   0 -17   0   -0.01    0.05
   0 -17   0    0.19    0.07
   0  17   0   -0.01    0.06
   0  17   0    0.10    0.07
   1 -17   0   50.22    1.01
  -1 -17   0   52.51    1.12
  -1 -17   0   50.95    1.06
  -1 -17   0   52.72    1.05
  -1 -17   0   51.20    1.07
   1 -17   0   51.66    1.06
   1 -17   0   50.89    1.06
   1  17   0   50.61    1.08
  -1  17   0   51.17    1.08
   1  17   0   51.47    1.08
  -1  17   0   50.51    1.08
   2 -17   0   14.03    0.36
  -2 -17   0   14.78    0.42
  -2 -17   0   13.77    0.44
  -2 -17   0   13.64    0.41
   2 -17   0   14.12    0.41
  -2 -17   0   13.44    0.40
   2 -17   0   14.24    0.40
  -2 -17   0   13.82    0.41
   2  17   0   13.37    0.42
   2  17   0   13.21    0.42
  -2  17   0   13.06    0.42
  -2  17   0   13.17    0.41
   3 -17   0   21.17    0.55
  -3 -17   0   20.50    0.55
  -3 -17   0   22.92    0.57
   3 -17   0   22.99    0.56
  -3 -17   0   20.75    0.56
  -3 -17   0   22.05    0.57
  -3  17   0   22.23    0.58
   3  17   0   21.28    0.58
   3  17   0   21.29    0.58
  -3  17   0   22.87    0.59
  -4 -17   0   44.73    0.99
  -4 -17   0   44.57    0.96
  -4 -17   0   42.19    0.96
   4 -17   0   44.28    0.95
   4 -17   0   45.76    0.95
  -4 -17   0   45.68    0.98
  -4  17   0   45.25    0.92
  -4  17   0   43.18    0.99
   4  17   0   44.28    0.99
  -4  17   0   42.74    0.98
   4  17   0   44.56    1.00
   4  17   0   43.35    0.98
  -5 -17   0    2.25    0.17
  -5 -17   0    2.00    0.18
  -5 -17   0    2.12    0.20
  -5 -17   0    2.14    0.18
   5 -17   0    2.19    0.17
   5 -17   0    2.21    0.17
   5  17   0    2.19    0.19
   5  17   0    2.09    0.18
   5  17   0    2.04    0.19
   5  17   0    2.21    0.20
  -6 -17   0   10.22    0.36
  -6 -17   0   10.04    0.39
   6 -17   0   10.62    0.36
  -6 -17   0    9.91    0.36
   6 -17   0   10.37    0.35
  -6 -17   0    9.74    0.38
   6  17   0   10.38    0.38
   6  17   0   10.69    0.39
   6  17   0   10.49    0.40
   6  17   0   10.66    0.40
  -7 -17   0   32.88    0.85
  -7 -17   0   33.57    0.85
  -7 -17   0   32.65    0.79
   7 -17   0   33.76    0.78
   7 -17   0   33.95    0.79
  -7 -17   0   34.16    0.80
   7  17   0   34.46    0.86
   7  17   0   33.13    0.83
   7  17   0   32.70    0.85
   7  17   0   33.55    0.84
  -8 -17   0    0.18    0.08
  -8 -17   0    0.23    0.10
  -8 -17   0    0.14    0.10
  -8 -17   0    0.22    0.09
   8  17   0    0.23    0.10
   8  17   0    0.17    0.10
   8  17   0    0.15    0.10
   8  17   0    0.06    0.09
  -9 -17   0    0.10    0.11
  -9 -17   0    0.16    0.10
  -9 -17   0    0.05    0.07
   9  17   0    0.09    0.10
   9  17   0    0.15    0.10
   9  17   0    0.00    0.08
   9  17   0    0.18    0.11
 -10 -17   0    0.05    0.10
 -10 -17   0   -0.02    0.11
  10  17   0   -0.01    0.10
  10  17   0   -0.02    0.09
  10  17   0    0.01    0.10
  10  17   0   -0.02    0.09
   0 -18   0    3.55    0.22
   0 -18   0    3.59    0.18
   0 -18   0    3.49    0.20
   0 -18   0    3.62    0.20
   0  18   0    3.33    0.20
   0  18   0    3.53    0.22
  -1 -18   0   13.19    0.40
  -1 -18   0   13.21    0.43
   1 -18   0   12.96    0.39
   1 -18   0   12.34    0.35
  -1 -18   0   13.06    0.39
   1 -18   0   13.12    0.40
  -1 -18   0   12.93    0.39
  -1  18   0   12.51    0.41
  -1  18   0   12.42    0.40
   1  18   0   12.47    0.41
   1  18   0   12.44    0.41
   2 -18   0    5.43    0.25
  -2 -18   0    5.92    0.26
  -2 -18   0    5.54    0.25
  -2 -18   0    5.41    0.24
  -2 -18   0    5.15    0.24
   2 -18   0    5.81    0.25
  -2 -18   0    5.62    0.28
  -2  18   0    5.35    0.27
   2  18   0    5.26    0.26
   2  18   0    5.38    0.27
  -2  18   0    5.22    0.26
  -3 -18   0    6.53    0.28
   3 -18   0    6.58    0.27
  -3 -18   0    6.65    0.28
  -3 -18   0    6.77    0.29
   3 -18   0    6.75    0.28
  -3 -18   0    6.87    0.28
   3  18   0    6.64    0.31
   3  18   0    6.52    0.30
  -3  18   0    6.40    0.29
  -3  18   0    5.82    0.29
   4 -18   0   46.04    0.96
  -4 -18   0   45.54    0.99
   4 -18   0   43.97    0.96
  -4 -18   0   44.02    0.96
  -4 -18   0   42.18    0.96
  -4 -18   0   44.33    0.99
   4  18   0   43.33    0.99
  -4  18   0   41.78    0.99
  -4  18   0   43.44    0.98
   4  18   0   43.17    0.99
   4  18   0   42.03    0.98
  -5 -18   0    2.65    0.19
  -5 -18   0    2.30    0.19
   5 -18   0    2.62    0.18
  -5 -18   0    2.15    0.20
   5 -18   0    2.63    0.19
  -5 -18   0    2.73    0.19
   5  18   0    2.73    0.21
   5  18   0    2.53    0.21
  -5  18   0    2.34    0.21
   5  18   0    2.57    0.20
   5  18   0    2.12    0.20
   6 -18   0    0.06    0.07
  -6 -18   0    0.06    0.08
  -6 -18   0    0.18    0.10
   6 -18   0    0.08    0.07
  -6 -18   0    0.02    0.07
  -6 -18   0    0.09    0.07
   6  18   0    0.06    0.09
   6  18   0    0.12    0.09
   6  18   0    0.06    0.08
   6  18   0   -0.02    0.07
  -7 -18   0    1.18    0.17
  -7 -18   0    1.48    0.19
   7 -18   0    1.25    0.15
   7 -18   0    1.35    0.15
  -7 -18   0    1.18    0.15
  -7 -18   0    1.27    0.15
   7  18   0    1.33    0.18
   7  18   0    1.53    0.19
   7  18   0    1.33    0.17
   7  18   0    1.60    0.19
  -8 -18   0   11.18    0.40
  -8 -18   0   11.91    0.47
  -8 -18   0   12.08    0.47
  -8 -18   0   11.03    0.39
   8  18   0   11.36    0.46
   8  18   0   11.60    0.44
   8  18   0   12.14    0.46
   8  18   0   11.06    0.46
  -9 -18   0   25.73    0.78
  -9 -18   0   25.85    0.68
  -9 -18   0   26.86    0.79
   9  18   0   27.29    0.77
   9  18   0   27.05    0.79
   9  18   0   26.47    0.75
   9  18   0   26.06    0.78
 -10 -18   0    3.99    0.31
 -10 -18   0    3.61    0.30
  10  18   0    4.15    0.32
  10  18   0    3.78    0.30
  10  18   0    4.08    0.30
   0 -19   0    0.00    0.07
   0 -19   0   -0.05    0.06
   0 -19   0   -0.01    0.06
   0 -19   0   -0.01    0.06
   0  19   0    0.25    0.10
   0  19   0    0.03    0.08
  -1 -19   0   87.73    1.74
   1 -19   0   92.93    1.75
  -1 -19   0   92.02    1.81
   1 -19   0   89.72    1.68
  -1 -19   0   90.38    1.73
  -1 -19   0   88.46    1.75
   1 -19   0   89.46    1.75
   1  19   0   90.89    1.77
  -1  19   0   87.20    1.76
  -1  19   0   88.81    1.76
   1  19   0   87.88    1.76
   2 -19   0    5.87    0.26
  -2 -19   0    5.63    0.26
  -2 -19   0    5.65    0.26
   2 -19   0    5.08    0.25
  -2 -19   0    5.68    0.26
   2  19   0    5.49    0.28
  -2  19   0    4.79    0.26
   2  19   0    5.06    0.27
  -2  19   0    5.79    0.28
  -3 -19   0   25.47    0.66
   3 -19   0   26.02    0.66
  -3 -19   0   26.84    0.66
  -3 -19   0   26.21    0.67
   3 -19   0   27.13    0.66
  -3 -19   0   25.63    0.65
  -3  19   0   26.09    0.67
  -3  19   0   25.07    0.68
   3  19   0   26.59    0.69
   3  19   0   25.48    0.68
  -4 -19   0   50.96    1.12
  -4 -19   0   53.16    1.14
   4 -19   0   53.97    1.11
  -4 -19   0   51.36    1.12
  -4 -19   0   52.80    1.15
   4 -19   0   52.86    1.12
   4  19   0   50.48    1.15
  -4  19   0   53.00    1.15
  -4  19   0   51.62    1.16
   4  19   0   51.05    1.15
  -5 -19   0    0.12    0.08
  -5 -19   0   -0.08    0.08
   5 -19   0    0.01    0.07
  -5 -19   0   -0.03    0.07
   5 -19   0   -0.12    0.06
  -5 -19   0    0.03    0.07
  -5  19   0   -0.05    0.08
   5  19   0    0.09    0.08
   5  19   0   -0.04    0.08
   5  19   0   -0.11    0.07
  -6 -19   0    2.74    0.20
  -6 -19   0    2.49    0.22
  -6 -19   0    2.57    0.20
   6 -19   0    2.89    0.20
   6 -19   0    2.29    0.19
  -6 -19   0    2.82    0.22
   6  19   0    2.19    0.21
   6  19   0    2.75    0.22
   6  19   0    2.93    0.22
   6  19   0    2.26    0.22
  -7 -19   0   22.35    0.67
   7 -19   0   22.25    0.60
  -7 -19   0   21.82    0.66
   7 -19   0   21.66    0.61
  -7 -19   0   21.48    0.61
  -7 -19   0   21.54    0.60
   7  19   0   21.55    0.64
   7  19   0   21.69    0.67
   7  19   0   22.81    0.66
   7  19   0   21.99    0.67
  -8 -19   0    0.18    0.11
  -8 -19   0    0.11    0.10
  -8 -19   0   -0.02    0.07
  -8 -19   0    0.07    0.08
   8  19   0   -0.05    0.08
   8  19   0    0.10    0.10
   8  19   0    0.08    0.09
   8  19   0    0.02    0.10
  -9 -19   0    3.02    0.22
  -9 -19   0    3.33    0.29
  -9 -19   0    3.33    0.29
   9  19   0    2.90    0.28
   9  19   0    3.27    0.28
   9  19   0    3.29    0.29
   9  19   0    2.88    0.26
 -10 -19   0    1.36    0.21
 -10 -19   0    1.40    0.22
  10  19   0    1.36    0.21
  10  19   0    1.38    0.21
   0 -20   0    7.85    0.31
   0 -20   0    7.65    0.31
   0 -20   0    7.76    0.28
   0  20   0    7.33    0.32
   0  20   0    7.73    0.33
  -1 -20   0    7.62    0.29
   1 -20   0    7.19    0.33
   1 -20   0    8.01    0.31
   1 -20   0    7.30    0.31
  -1 -20   0    7.40    0.34
  -1 -20   0    7.39    0.30
  -1 -20   0    7.64    0.31
   1  20   0    7.32    0.32
  -1  20   0    7.21    0.32
   1  20   0    6.79    0.31
  -1  20   0    7.64    0.32
   2 -20   0    2.45    0.19
  -2 -20   0    2.18    0.18
  -2 -20   0    1.93    0.17
   2 -20   0    2.13    0.18
  -2 -20   0    1.73    0.17
   2  20   0    1.84    0.19
   2  20   0    2.15    0.20
  -2  20   0    1.72    0.18
  -2  20   0    2.17    0.20
   3 -20   0   27.21    0.67
  -3 -20   0   24.17    0.66
   3 -20   0   26.90    0.68
  -3 -20   0   26.19    0.68
  -3 -20   0   27.51    0.67
  -3 -20   0   25.68    0.67
  -3  20   0   26.04    0.69
   3  20   0   25.88    0.70
  -3  20   0   25.34    0.70
   3  20   0   25.49    0.69
   4 -20   0    2.21    0.18
  -4 -20   0    2.46    0.20
   4 -20   0    2.28    0.18
  -4 -20   0    2.04    0.18
  -4 -20   0    2.26    0.19
  -4 -20   0    2.19    0.19
  -4  20   0    2.04    0.21
  -4  20   0    1.82    0.19
   4  20   0    2.11    0.21
   4  20   0    1.52    0.18
  -5 -20   0    5.61    0.28
  -5 -20   0    5.84    0.29
   5 -20   0    5.81    0.28
  -5 -20   0    5.55    0.29
  -5 -20   0    5.35    0.28
   5 -20   0    6.00    0.27
   5  20   0    5.40    0.30
  -5  20   0    5.55    0.30
   5  20   0    5.55    0.30
  -6 -20   0    0.77    0.13
   6 -20   0    0.82    0.13
  -6 -20   0    0.79    0.13
   6 -20   0    0.72    0.12
  -6 -20   0    0.88    0.16
  -6 -20   0    0.55    0.12
   6  20   0    0.66    0.15
   6  20   0    0.61    0.14
   6  20   0    0.70    0.14
  -7 -20   0    0.67    0.14
  -7 -20   0    0.73    0.13
   7 -20   0    0.97    0.14
  -7 -20   0    0.64    0.15
  -7 -20   0    0.95    0.14
   7 -20   0    0.90    0.14
   7  20   0    1.01    0.16
   7  20   0    0.70    0.16
   7  20   0    0.86    0.15
   7  20   0    1.00    0.17
  -8 -20   0    7.88    0.34
  -8 -20   0    7.78    0.39
  -8 -20   0    8.41    0.35
  -8 -20   0    7.89    0.40
   8  20   0    8.23    0.39
   8  20   0    7.84    0.40
   8  20   0    8.54    0.41
   8  20   0    8.66    0.40
  -9 -20   0   19.68    0.67
  -9 -20   0   20.42    0.68
  -9 -20   0   18.79    0.57
   9  20   0   19.31    0.66
   9  20   0   19.45    0.64
   9  20   0   19.36    0.67
   0 -21   0    0.16    0.07
   0 -21   0    0.16    0.08
   0 -21   0    0.01    0.07
   0  21   0    0.05    0.08
   0  21   0   -0.01    0.08
   1 -21   0   23.63    0.63
  -1 -21   0   23.48    0.64
  -1 -21   0   24.64    0.62
  -1 -21   0   24.26    0.63
   1 -21   0   24.33    0.64
   1  21   0   23.70    0.65
   1  21   0   23.22    0.64
  -1  21   0   23.03    0.64
  -1  21   0   23.85    0.65
  -2 -21   0   10.80    0.39
  -2 -21   0   10.98    0.38
   2 -21   0   10.76    0.39
  -2 -21   0   10.92    0.39
   2 -21   0   10.98    0.38
   2  21   0   10.16    0.40
  -2  21   0   10.69    0.40
   2  21   0   10.64    0.40
  -2  21   0   10.52    0.40
   3 -21   0   40.38    0.93
  -3 -21   0   40.21    0.93
  -3 -21   0   39.36    0.92
  -3 -21   0   38.78    0.93
   3 -21   0   41.14    0.92
  -3 -21   0   39.97    0.91
   3  21   0   38.69    0.95
   3  21   0   39.40    0.95
  -3  21   0   39.30    0.94
  -3  21   0   38.28    0.95
  -4 -21   0    0.10    0.08
  -4 -21   0   -0.01    0.08
  -4 -21   0    0.05    0.08
   4 -21   0    0.02    0.07
   4 -21   0    0.10    0.07
  -4 -21   0    0.15    0.08
  -4  21   0   -0.06    0.08
   4  21   0    0.16    0.09
  -4  21   0    0.12    0.09
   4  21   0    0.13    0.11
  -5 -21   0    1.47    0.17
  -5 -21   0    1.55    0.18
  -5 -21   0    1.94    0.19
  -5 -21   0    1.74    0.20
   5 -21   0    1.62    0.17
   5 -21   0    1.48    0.17
  -5  21   0    1.63    0.20
   5  21   0    1.69    0.20
   5  21   0    1.32    0.19
  -5  21   0    1.62    0.20
  -6 -21   0    1.65    0.20
  -6 -21   0    1.65    0.18
  -6 -21   0    1.61    0.18
  -6 -21   0    1.92    0.21
   6 -21   0    2.00    0.19
   6 -21   0    1.58    0.18
   6  21   0    1.84    0.22
   6  21   0    1.67    0.21
   6  21   0    1.74    0.20
  -7 -21   0   10.37    0.45
   7 -21   0    9.36    0.39
  -7 -21   0   10.54    0.44
   7 -21   0   11.05    0.58
  -7 -21   0    9.95    0.40
  -7 -21   0   10.05    0.39
   7  21   0   10.29    0.45
   7  21   0   10.34    0.45
   7  21   0   10.46    0.44
  -8 -21   0   -0.01    0.10
  -8 -21   0   -0.01    0.08
  -8 -21   0   -0.03    0.07
  -8 -21   0   -0.18    0.10
   8  21   0   -0.09    0.10
   8  21   0   -0.07    0.08
   8  21   0   -0.06    0.10
   8  21   0   -0.12    0.10
  -9 -21   0    3.89    0.28
  -9 -21   0    4.03    0.31
  -9 -21   0    4.48    0.34
   9  21   0    3.80    0.32
   9  21   0    3.95    0.30
   9  21   0    3.57    0.36
   0 -22   0   16.48    0.47
   0 -22   0   16.27    0.51
   0 -22   0   16.27    0.50
   0  22   0   17.06    0.53
   0  22   0   16.59    0.52
   1 -22   0    9.51    0.37
  -1 -22   0    9.27    0.37
  -1 -22   0    8.85    0.34
   1 -22   0    9.03    0.35
  -1 -22   0    9.24    0.36
  -1  22   0    8.73    0.37
   1  22   0    9.05    0.38
   1  22   0    8.59    0.36
  -1  22   0    8.48    0.36
  -2 -22   0    1.67    0.18
  -2 -22   0    1.91    0.19
   2 -22   0    1.66    0.18
  -2 -22   0    2.09    0.19
   2 -22   0    1.63    0.17
  -2  22   0    2.12    0.20
  -2  22   0    2.03    0.20
   2  22   0    1.82    0.19
   2  22   0    1.64    0.19
   3 -22   0   14.28    0.47
   3 -22   0   14.46    0.48
  -3 -22   0   15.38    0.49
  -3 -22   0   14.37    0.47
  -3 -22   0   15.11    0.49
  -3  22   0   14.55    0.49
   3  22   0   14.12    0.49
   3  22   0   14.34    0.50
  -3  22   0   13.64    0.49
  -4 -22   0    0.42    0.11
  -4 -22   0    0.56    0.12
   4 -22   0    0.59    0.12
  -4 -22   0    0.53    0.12
  -4 -22   0    0.57    0.12
   4 -22   0    0.40    0.10
   4  22   0    0.66    0.15
   4  22   0    0.69    0.14
  -4  22   0    0.46    0.13
  -4  22   0    0.50    0.13
  -5 -22   0   34.89    0.86
   5 -22   0   34.05    0.84
  -5 -22   0   34.87    0.89
   5 -22   0   33.43    0.85
  -5 -22   0   34.55    0.87
  -5 -22   0   33.67    0.85
   5  22   0   33.84    0.89
   5  22   0   33.88    0.89
  -5  22   0   33.76    0.88
   6 -22   0    1.17    0.16
  -6 -22   0    1.44    0.18
  -6 -22   0    1.42    0.20
   6 -22   0    1.22    0.16
  -6 -22   0    1.20    0.17
  -6 -22   0    1.26    0.18
   6  22   0    1.26    0.20
   6  22   0    1.15    0.18
  -7 -22   0    0.62    0.13
  -7 -22   0    0.52    0.15
  -7 -22   0    0.63    0.13
   7 -22   0    0.64    0.14
  -7 -22   0    0.81    0.16
   7  22   0    0.47    0.14
   7  22   0    0.33    0.14
   7  22   0    0.92    0.17
  -8 -22   0    0.37    0.12
  -8 -22   0    0.35    0.13
  -8 -22   0    0.23    0.10
  -8 -22   0    0.41    0.15
   8  22   0    0.17    0.14
   8  22   0    0.35    0.15
   0 -23   0    0.50    0.11
   0 -23   0    0.28    0.09
   0  23   0    0.29    0.10
   0  23   0    0.27    0.10
   1 -23   0    2.78    0.21
  -1 -23   0    2.41    0.19
   1 -23   0    2.89    0.22
  -1 -23   0    3.00    0.22
  -1 -23   0    2.61    0.21
  -1  23   0    2.60    0.22
   1  23   0    2.25    0.21
  -1  23   0    2.50    0.22
   1  23   0    2.54    0.22
  -2 -23   0    1.33    0.17
   2 -23   0    1.28    0.16
  -2 -23   0    1.19    0.16
   2 -23   0    1.36    0.17
  -2 -23   0    1.36    0.16
   2  23   0    1.33    0.18
  -2  23   0    1.25    0.17
   2  23   0    1.35    0.18
  -2  23   0    1.14    0.16
   3 -23   0   40.73    0.94
   3 -23   0   39.17    0.94
  -3 -23   0   37.95    0.93
  -3 -23   0   39.64    0.95
  -3 -23   0   39.49    0.95
  -3  23   0   39.02    0.97
   3  23   0   36.83    0.96
  -3  23   0   39.51    0.96
   3  23   0   38.91    0.96
  -4 -23   0    8.81    0.37
   4 -23   0    8.77    0.37
  -4 -23   0    8.34    0.37
   4 -23   0    8.80    0.36
  -4 -23   0    8.30    0.38
  -4 -23   0    9.27    0.37
  -4  23   0    8.66    0.39
   4  23   0    8.49    0.39
   4  23   0    8.08    0.40
  -4  23   0    8.70    0.40
   5 -23   0    2.60    0.22
   5 -23   0    2.61    0.22
  -5 -23   0    2.65    0.24
  -5 -23   0    2.26    0.22
  -5 -23   0    2.31    0.22
  -5 -23   0    2.73    0.23
   5  23   0    2.26    0.25
   5  23   0    1.93    0.22
  -5  23   0    2.30    0.24
   6 -23   0    0.11    0.09
  -6 -23   0    0.02    0.09
   6 -23   0    0.10    0.10
  -6 -23   0    0.00    0.09
  -6 -23   0    0.09    0.10
  -6 -23   0    0.07    0.11
   6  23   0   -0.07    0.11
   6  23   0    0.06    0.10
  -7 -23   0   11.12    0.44
  -7 -23   0   12.26    0.49
  -7 -23   0   11.77    0.45
   7 -23   0   12.72    0.55
  -7 -23   0   12.07    0.50
   7  23   0   12.14    0.51
   7  23   0   11.28    0.49
  -8 -23   0    4.14    0.33
  -8 -23   0    3.83    0.26
  -8 -23   0    4.01    0.31
   8  23   0    3.51    0.31
   0 -24   0   32.91    0.84
   0 -24   0   34.82    0.86
   0  24   0   34.44    0.87
   0  24   0   33.13    0.87
   1 -24   0    7.20    0.34
  -1 -24   0    7.79    0.35
   1 -24   0    7.93    0.35
  -1 -24   0    8.02    0.35
  -1 -24   0    7.70    0.32
   1  24   0    6.99    0.35
   1  24   0    7.36    0.36
  -1  24   0    7.08    0.35
  -1  24   0    6.92    0.35
  -2 -24   0    0.27    0.10
  -2 -24   0    0.29    0.11
   2 -24   0    0.35    0.11
   2 -24   0    0.36    0.11
  -2 -24   0    0.23    0.10
   2  24   0    0.40    0.13
  -2  24   0    0.38    0.12
  -2  24   0    0.15    0.10
   2  24   0    0.42    0.12
  -3 -24   0    0.25    0.10
   3 -24   0    0.36    0.11
  -3 -24   0    0.47    0.11
  -3  24   0    0.23    0.11
   3  24   0    0.11    0.11
  -3  24   0    0.42    0.12
   3  24   0    0.31    0.12
   4 -24   0    0.15    0.09
  -4 -24   0    0.22    0.10
  -4 -24   0    0.06    0.09
  -4 -24   0    0.18    0.10
   4 -24   0    0.17    0.09
  -4  24   0    0.09    0.10
   4  24   0   -0.16    0.10
   4  24   0    0.22    0.11
  -4  24   0    0.11    0.10
  -5 -24   0   35.03    0.94
  -5 -24   0   36.80    0.91
   5 -24   0   37.75    0.92
   5 -24   0   35.63    0.90
  -5 -24   0   35.08    0.92
  -5 -24   0   35.12    0.91
  -5  24   0   37.90    0.96
   5  24   0   36.21    0.96
   5  24   0   35.84    0.96
  -6 -24   0    1.56    0.20
   6 -24   0    1.31    0.17
   6 -24   0    1.53    0.19
  -6 -24   0    1.96    0.22
  -6 -24   0    1.64    0.23
  -6 -24   0    1.73    0.20
   6  24   0    1.56    0.22
   6  24   0    1.53    0.21
  -7 -24   0    1.63    0.19
  -7 -24   0    1.89    0.24
  -7 -24   0    2.15    0.25
   7  24   0    1.29    0.21
   7  24   0    1.66    0.23
   0 -25   0    0.46    0.11
   0 -25   0    0.39    0.11
   0  25   0    0.53    0.13
   0  25   0    0.31    0.11
   1 -25   0    1.16    0.17
  -1 -25   0    1.11    0.16
  -1 -25   0    1.19    0.16
   1 -25   0    1.40    0.18
   1  25   0    1.31    0.18
   1  25   0    1.21    0.18
  -1  25   0    1.07    0.17
  -1  25   0    1.11    0.17
   2 -25   0    0.15    0.10
  -2 -25   0    0.38    0.12
   2 -25   0    0.16    0.10
  -2 -25   0    0.39    0.12
  -2 -25   0    0.21    0.10
  -2  25   0    0.18    0.11
   2  25   0    0.35    0.12
  -2  25   0    0.24    0.11
   2  25   0    0.25    0.12
  -3 -25   0   24.88    0.73
  -3 -25   0   25.89    0.73
   3 -25   0   25.87    0.72
  -3 -25   0   26.86    0.73
   3 -25   0   26.59    0.74
  -3  25   0   25.17    0.74
   3  25   0   26.71    0.77
  -3  25   0   26.38    0.77
   3  25   0   25.67    0.75
   4 -25   0    1.29    0.19
  -4 -25   0    1.03    0.16
   4 -25   0    0.82    0.16
  -4 -25   0    1.04    0.16
  -4 -25   0    0.92    0.16
  -4  25   0    0.91    0.17
  -4  25   0    0.81    0.17
   4  25   0    0.84    0.17
   4  25   0    1.13    0.20
   5 -25   0   11.92    0.47
   5 -25   0   11.52    0.45
  -5 -25   0   11.71    0.47
  -5 -25   0   11.51    0.45
  -5 -25   0   11.62    0.48
   5  25   0   11.43    0.49
  -5  25   0   12.43    0.50
   5  25   0   11.50    0.51
   6 -25   0    0.07    0.11
  -6 -25   0    0.13    0.10
  -6 -25   0    0.33    0.14
   6 -25   0    0.18    0.11
  -6 -25   0    0.21    0.12
   6  25   0   -0.09    0.12
   6  25   0    0.21    0.14
   0 -26   0    6.24    0.33
   0 -26   0    6.39    0.34
   0  26   0    6.22    0.35
   0  26   0    6.51    0.35
  -1 -26   0   26.52    0.75
   1 -26   0   26.04    0.75
  -1 -26   0   26.32    0.75
   1 -26   0   27.03    0.75
  -1  26   0   26.76    0.77
   1  26   0   26.18    0.77
   1  26   0   26.20    0.76
  -1  26   0   28.14    0.79
  -2 -26   0    1.75    0.20
   2 -26   0    1.84    0.21
  -2 -26   0    1.66    0.20
   2 -26   0    1.82    0.21
  -2 -26   0    1.57    0.19
   2  26   0    1.69    0.22
  -2  26   0    1.82    0.22
   2  26   0    1.27    0.19
  -2  26   0    1.59    0.21
  -3 -26   0    2.05    0.23
   3 -26   0    1.51    0.19
   3 -26   0    1.87    0.21
  -3 -26   0    1.45    0.18
  -3 -26   0    2.40    0.23
  -3  26   0    1.74    0.21
   3  26   0    1.87    0.23
   3  26   0    1.78    0.22
  -3  26   0    1.76    0.21
  -4 -26   0    1.44    0.20
  -4 -26   0    0.89    0.15
  -4 -26   0    0.83    0.17
   4 -26   0    1.24    0.18
   4 -26   0    1.02    0.17
   4  26   0    0.82    0.19
   4  26   0    0.99    0.18
  -4  26   0    1.04    0.18
  -4  26   0    0.79    0.17
   5 -26   0   26.66    0.74
  -5 -26   0   23.57    0.72
   5 -26   0   26.26    0.75
  -5 -26   0   24.87    0.76
   5  26   0   24.42    0.77
   5  26   0   24.24    0.77
   0 -27   0    0.20    0.11
   0 -27   0    0.03    0.10
   0  27   0    0.20    0.11
   0  27   0    0.05    0.11
   1 -27   0    4.95    0.31
  -1 -27   0    4.49    0.30
  -1 -27   0    5.16    0.32
   1 -27   0    4.98    0.32
  -1  27   0    4.78    0.32
   1  27   0    5.21    0.32
  -1  27   0    4.35    0.31
   1  27   0    5.40    0.33
   2 -27   0    0.97    0.17
  -2 -27   0    0.84    0.19
  -2 -27   0    1.09    0.17
   2 -27   0    1.02    0.16
   2  27   0    1.07    0.18
   2  27   0    1.04    0.18
  -2  27   0    0.94    0.18
  -2  27   0    0.91    0.17
  -3 -27   0    4.10    0.28
   3 -27   0    3.80    0.29
  -3 -27   0    4.01    0.28
   3 -27   0    4.06    0.28
   3  27   0    3.90    0.30
  -3  27   0    3.98    0.31
   3  27   0    4.07    0.31
  -3  27   0    4.35    0.31
   4 -27   0    2.01    0.22
  -4 -27   0    2.85    0.28
  -4 -27   0    2.11    0.23
   4 -27   0    2.62    0.40
  -4  27   0    2.64    0.27
   4  27   0    2.69    0.28
   4  27   0    2.15    0.26
   0 -28   0    9.05    0.41
   0  28   0    8.93    0.43
   0  28   0    8.68    0.43
  -1 -28   0   27.90    0.80
   1 -28   0   27.78    0.80
  -1  28   0   27.69    0.88
   1  28   0   28.96    0.83
  -1  28   0   27.88    0.81
   1  28   0   27.43    0.82
  -2 -28   0    0.07    0.11
   2 -28   0    0.06    0.10
   2  28   0    0.14    0.12
  -2  28   0    0.06    0.12
   2  28   0    0.25    0.13
  -3 -28   0   13.05    0.51
   3 -28   0   12.68    0.50
  -3 -28   0   12.42    0.51
   3  28   0   12.31    0.52
  -3  28   0   12.87    0.52
  13   0  -1    0.46    0.15
 -13   0   1    0.70    0.17
  13   0  -1    0.39    0.15
  12   0  -1   -0.07    0.09
 -12   0   1    0.07    0.10
  12   0  -1    0.09    0.11
  11   0  -1   23.13    0.61
  11   0  -1   22.50    0.68
  11   0  -1   22.39    0.68
 -11   0   1   22.11    0.67
  11   0  -1   22.64    0.61
 -10   0   1    0.00    0.08
  10   0  -1   -0.10    0.05
  10   0  -1   -0.03    0.07
  10   0  -1    0.10    0.07
  10   0  -1   -0.07    0.07
   9   0  -1    5.54    0.29
   9   0  -1    5.79    0.30
   9   0  -1    6.46    0.26
  -9   0   1    6.22    0.29
   9   0  -1    6.40    0.26
  -8   0   1    0.05    0.05
   8   0  -1    0.36    0.07
  -8   0   1    0.06    0.08
  -8   0   1    0.17    0.08
  -7   0   1  135.11    2.40
  -7   0   1  135.03    2.49
  -7   0   1  134.29    2.51
   7   0  -1  135.26    2.43
   7   0  -1  137.25    2.44
  -6   0   1   -0.06    0.05
   6   0  -1   -0.05    0.03
   6   0  -1   -0.04    0.03
  -6   0   1   -0.02    0.04
  -6   0   1    0.00    0.05
   6   0  -1   -0.01    0.04
   5   0  -1   25.66    0.54
  -5   0   1   26.95    0.58
  -5   0   1   27.21    0.53
  -5   0   1   27.60    0.56
  -5   0   1   25.94    0.58
   5   0  -1   26.25    0.56
   5   0  -1   26.26    0.54
  -4   0   1   -0.06    0.04
   4   0  -1   -0.10    0.03
  -4   0   1   -0.08    0.03
  -4   0   1   -0.12    0.04
   4   0  -1   -0.13    0.03
  -4   0   1   -0.10    0.03
   4   0  -1    0.06    0.04
   3   0  -1    9.10    0.21
  -3   0   1    9.32    0.23
   3   0  -1    9.31    0.21
  -3   0   1    9.42    0.20
  -3   0   1    9.08    0.22
   3   0  -1    9.17    0.22
  -2   0   1    0.04    0.03
   2   0  -1   -0.02    0.02
   2   0  -1   -0.01    0.02
   2   0  -1   -0.05    0.02
  -2   0   1   -0.03    0.02
  -2   0   1    0.03    0.03
  -1   0   1  169.50    3.01
  -1   0   1  171.34    3.04
   1   0  -1  168.93    3.03
   1   0  -1  169.31    3.00
   1   0  -1  169.01    3.01
  -1   0   1  169.91    2.98
   0   0   1   -0.72    0.02
   0   0   1   -0.64    0.02
  -1   0  -1  669.49   11.67
  -1   0  -1  684.00   11.66
   2   0   1    0.05    0.02
   2   0   1    0.06    0.02
  -2   0  -1    0.16    0.03
   2   0   1    0.01    0.01
   3   0   1   71.70    1.28
  -3   0  -1   71.63    1.28
  -3   0  -1   72.10    1.31
   3   0   1   72.13    1.26
   3   0   1   74.28    1.27
   4   0   1    0.03    0.03
  -4   0  -1    0.03    0.02
  -4   0  -1    0.05    0.03
   4   0   1    0.03    0.03
  -4   0  -1    0.00    0.04
   4   0   1    0.01    0.02
  -5   0  -1   34.90    0.62
  -5   0  -1   34.06    0.68
  -5   0  -1   35.17    0.72
   5   0   1   34.92    0.67
   5   0   1   34.87    0.69
   5   0   1   34.69    0.67
   6   0   1    0.05    0.04
   6   0   1   -0.02    0.03
  -6   0  -1   -0.01    0.03
   6   0   1    0.01    0.03
  -6   0  -1   -0.04    0.05
  -7   0  -1   36.40    0.79
   7   0   1   36.07    0.80
   7   0   1   34.96    0.72
   7   0   1   35.58    0.73
  -7   0  -1   34.38    0.72
   7   0   1   34.69    0.81
   8   0   1    0.02    0.07
   8   0   1    0.12    0.08
  -8   0  -1    0.03    0.05
   8   0   1   -0.02    0.04
   8   0   1    0.00    0.05
  -8   0  -1   -0.04    0.07
   9   0   1    1.06    0.16
   9   0   1    1.25    0.13
   9   0   1    1.06    0.12
  -9   0  -1    1.30    0.16
   9   0   1    1.29    0.18
  10   0   1    0.06    0.09
 -10   0  -1    0.08    0.09
  10   0   1   -0.02    0.08
  11   0   1   15.31    0.56
  11   0   1   16.11    0.56
 -11   0  -1   15.74    0.54
  12   0   1   -0.16    0.11
 -12   0  -1    0.00    0.11
  12   0   1   -0.02    0.11
  13   0   1    0.80    0.17
 -13   0  -1    0.73    0.18
  13  -1  -1   14.35    0.58
 -13  -1   1   13.83    0.55
  13  -1  -1   13.88    0.56
 -13   1   1   13.85    0.55
  13   1  -1   13.82    0.56
  13   1  -1   13.78    0.56
  12  -1  -1    6.01    0.35
 -12  -1   1    5.37    0.34
  12  -1  -1    5.80    0.35
  12   1  -1    5.18    0.34
  12   1  -1    5.98    0.35
 -12   1   1    5.56    0.34
  11  -1  -1   15.26    0.54
  11  -1  -1   14.80    0.47
 -11  -1   1   16.04    0.54
  11  -1  -1   15.23    0.47
  11  -1  -1   14.82    0.53
  11   1  -1   15.06    0.46
  11   1  -1   14.30    0.53
  11   1  -1   14.83    0.47
 -11   1   1   14.88    0.52
  11   1  -1   15.81    0.54
  10  -1  -1    0.20    0.10
  10  -1  -1    0.02    0.07
  10  -1  -1   -0.07    0.08
  10  -1  -1    0.07    0.07
 -10  -1   1    0.01    0.08
  10   1  -1    0.00    0.08
  10   1  -1    0.04    0.06
 -10   1   1   -0.03    0.09
  10   1  -1    0.06    0.09
  10   1  -1    0.14    0.07
   9  -1  -1   69.39    1.35
  -9  -1   1   67.47    1.31
   9  -1  -1   66.21    1.33
  -9  -1   1   68.20    1.41
   9   1  -1   69.99    1.36
   9   1  -1   66.89    1.41
   9   1  -1   65.82    1.41
  -9   1   1   67.45    1.40
   9   1  -1   70.06    1.35
  -8  -1   1    0.05    0.07
   8  -1  -1    0.10    0.06
  -8  -1   1    0.06    0.05
   8  -1  -1    0.10    0.05
   8   1  -1    0.18    0.06
   8   1  -1    0.10    0.07
  -8   1   1    0.04    0.05
   8   1  -1    0.11    0.06
  -8   1   1    0.00    0.07
  -8   1   1    0.00    0.07
   8   1  -1    0.16    0.08
   7  -1  -1    2.02    0.13
   7  -1  -1    2.29    0.14
  -7  -1   1    2.40    0.13
  -7  -1   1    2.35    0.18
  -7  -1   1    2.32    0.17
  -7   1   1    2.61    0.17
   7   1  -1    2.57    0.15
   7   1  -1    2.68    0.15
   7   1  -1    1.98    0.16
  -7   1   1    2.33    0.17
  -7   1   1    2.16    0.12
   7   1  -1    2.21    0.17
   6  -1  -1    2.58    0.14
  -6  -1   1    2.20    0.15
  -6  -1   1    2.10    0.14
  -6  -1   1    2.45    0.13
   6  -1  -1    2.20    0.12
  -6  -1   1    2.28    0.12
   6  -1  -1    2.69    0.13
   6   1  -1    2.35    0.12
   6   1  -1    2.55    0.13
  -6   1   1    2.31    0.14
  -6   1   1    2.41    0.15
  -6   1   1    2.29    0.11
   6   1  -1    2.30    0.13
   5  -1  -1   15.93    0.36
   5  -1  -1   16.42    0.38
   5  -1  -1   16.02    0.36
  -5  -1   1   15.71    0.40
  -5  -1   1   16.00    0.36
  -5  -1   1   16.19    0.37
  -5   1   1   16.10    0.37
   5   1  -1   16.35    0.38
  -5   1   1   16.41    0.34
  -5   1   1   15.77    0.39
  -5   1   1   16.01    0.40
   5   1  -1   15.50    0.37
   5   1  -1   15.70    0.36
   4  -1  -1   65.89    1.20
  -4  -1   1   65.59    1.24
   4  -1  -1   68.01    1.22
  -4  -1   1   67.34    1.20
  -4  -1   1   64.62    1.23
   4  -1  -1   66.47    1.20
  -4  -1   1   67.32    1.21
   4   1  -1   65.04    1.20
   4   1  -1   67.73    1.22
  -4   1   1   66.85    1.18
   4   1  -1   64.80    1.20
  -4   1   1   64.96    1.23
  -4   1   1   66.85    1.21
  -4   1   1   65.56    1.22
   3  -1  -1  220.63    3.86
  -3  -1   1  225.37    3.78
  -3  -1   1  214.90    3.82
   3  -1  -1  222.19    3.78
  -3  -1   1  214.26    3.89
   3  -1  -1  219.09    3.87
  -3  -1   1  230.20    3.81
  -3   1   1  219.02    3.80
   3   1  -1  224.99    3.80
  -3   1   1  218.40    3.81
  -3   1   1  223.59    3.85
  -3   1   1  218.26    3.85
   3   1  -1  214.17    3.85
   3   1  -1  224.29    3.87
   2  -1  -1   27.48    0.50
   2  -1  -1   27.66    0.51
  -2  -1   1   26.93    0.52
  -2  -1   1   27.48    0.51
   2  -1  -1   27.79    0.51
  -2  -1   1   27.48    0.52
  -2   1   1   26.74    0.52
   2   1  -1   27.02    0.51
   2   1  -1   27.11    0.52
  -2   1   1   27.04    0.51
  -2   1   1   26.96    0.51
  -1  -1   1  297.81    5.27
   1  -1  -1  289.50    5.29
   1  -1  -1  304.94    5.27
   1  -1  -1  294.47    5.19
   1  -1  -1  312.13    5.29
  -1  -1   1  301.06    5.29
   1   1  -1  305.94    5.30
   1   1  -1  298.12    5.27
  -1   1   1  303.89    5.26
   1   1  -1  305.39    5.22
  -1   1   1  298.91    5.25
  -1   1   1  297.22    5.29
   1   1  -1  308.37    5.25
   1   1  -1  297.49    5.26
  -1   1   1  300.58    5.30
  -1   1   1  303.80    5.28
   0  -1  -1   -0.43    0.02
   0  -1   1   -0.44    0.01
   0  -1   1   -0.47    0.02
   0   1   1   -0.40    0.02
  -1  -1  -1  989.96   16.95
  -1  -1  -1  963.75   16.93
   1   1   1  987.05   16.96
   1   1   1 1000.00   17.01
  -2  -1  -1   90.79    1.58
   2  -1   1   89.47    1.56
   2  -1   1   90.92    1.54
  -2  -1  -1   91.09    1.55
  -2  -1  -1   90.43    1.58
   2  -1   1   91.94    1.54
  -2  -1  -1   90.40    1.55
  -2  -1  -1   89.21    1.59
  -2  -1  -1   92.73    1.55
   2   1   1   91.64    1.59
   2   1   1   89.83    1.56
   2   1   1   89.76    1.57
  -2   1  -1   88.65    1.58
  -2   1  -1   90.38    1.56
   2   1   1   88.28    1.59
   2   1   1   90.76    1.56
   3  -1   1  140.20    2.40
  -3  -1  -1  140.63    2.42
   3  -1   1  141.98    2.39
  -3  -1  -1  138.14    2.38
  -3  -1  -1  140.87    2.44
   3  -1   1  140.13    2.38
  -3  -1  -1  137.82    2.38
   3   1   1  138.94    2.41
  -3   1  -1  137.55    2.40
   3   1   1  138.09    2.40
  -3   1  -1  137.55    2.43
   3   1   1  137.20    2.45
   3   1   1  139.33    2.39
   4  -1   1    1.94    0.08
   4  -1   1    1.90    0.09
  -4  -1  -1    2.01    0.07
  -4  -1  -1    1.94    0.07
   4  -1   1    1.96    0.08
  -4  -1  -1    1.89    0.09
  -4  -1  -1    2.02    0.11
  -4   1  -1    2.05    0.09
   4   1   1    1.93    0.09
   4   1   1    1.72    0.11
   4   1   1    1.96    0.09
   4   1   1    1.78    0.11
  -4   1  -1    1.81    0.10
   4   1   1    2.09    0.09
   5  -1   1   53.19    0.99
   5  -1   1   52.93    1.01
   5  -1   1   53.81    0.99
  -5  -1  -1   54.74    0.96
  -5  -1  -1   55.40    0.96
  -5  -1  -1   53.14    1.05
  -5  -1  -1   54.92    1.02
   5   1   1   55.49    1.07
   5   1   1   54.46    1.02
   5   1   1   52.68    1.00
   5   1   1   53.62    1.06
  -5   1  -1   55.23    1.05
   5   1   1   52.88    1.00
  -5   1  -1   53.48    0.99
  -6  -1  -1    3.79    0.18
  -6  -1  -1    3.91    0.10
   6  -1   1    4.02    0.15
   6  -1   1    3.90    0.14
   6  -1   1    4.00    0.16
  -6  -1  -1    3.91    0.16
  -6  -1  -1    3.96    0.11
  -6   1  -1    3.75    0.18
   6   1   1    3.83    0.19
   6   1   1    3.80    0.16
   6   1   1    3.95    0.15
   6   1   1    3.71    0.19
   6   1   1    3.64    0.14
  -6   1  -1    3.87    0.14
  -7  -1  -1   10.40    0.34
   7  -1   1   10.61    0.29
   7  -1   1    9.90    0.28
  -7  -1  -1   10.54    0.30
  -7   1  -1   10.69    0.28
   7   1   1   10.26    0.29
   7   1   1   10.08    0.28
   7   1   1   10.28    0.35
  -7   1  -1   10.38    0.34
  -8  -1  -1    1.79    0.17
   8  -1   1    1.88    0.13
   8  -1   1    1.89    0.13
  -8  -1  -1    1.87    0.13
   8  -1   1    2.08    0.17
   8   1   1    2.07    0.13
  -8   1  -1    1.99    0.17
   8   1   1    2.17    0.14
  -8   1  -1    1.98    0.13
   8   1   1    2.02    0.18
   8   1   1    2.04    0.18
  -9  -1  -1   47.50    0.98
   9  -1   1   48.29    1.08
   9  -1   1   46.96    1.09
  -9  -1  -1   47.29    1.06
   9  -1   1   48.17    0.98
   9   1   1   47.79    0.98
   9   1   1   46.17    0.97
   9   1   1   47.28    1.08
  -9   1  -1   47.08    1.05
   9   1   1   45.58    1.08
  10  -1   1    1.11    0.17
 -10  -1  -1    1.23    0.17
  10  -1   1    1.26    0.17
  10   1   1    0.89    0.15
 -10   1  -1    1.16    0.16
  10   1   1    1.31    0.18
  11  -1   1    3.57    0.29
 -11  -1  -1    3.71    0.28
  11  -1   1    3.53    0.29
 -11   1  -1    3.44    0.27
  11   1   1    3.84    0.29
  11   1   1    3.44    0.28
  12  -1   1    0.97    0.20
 -12  -1  -1    1.06    0.19
  12  -1   1    1.26    0.21
  12   1   1    1.03    0.19
  12   1   1    1.10    0.20
 -12   1  -1    1.13    0.19
  13  -1   1   13.54    0.57
 -13  -1  -1   13.65    0.56
 -13   1  -1   13.42    0.55
  13   1   1   13.79    0.57
 -13  -2   1    0.26    0.14
  13  -2  -1    0.20    0.13
  13  -2  -1    0.44    0.16
  13   2  -1    0.36    0.14
 -13   2   1    0.36    0.13
  13   2  -1    0.17    0.12
  12  -2  -1    1.38    0.20
  12  -2  -1    1.32    0.21
 -12  -2   1    1.28    0.19
 -12   2   1    1.04    0.18
  12   2  -1    1.44    0.21
  12   2  -1    1.39    0.21
  12   2  -1    1.51    0.21
 -11  -2   1   18.05    0.58
  11  -2  -1   17.05    0.51
  11  -2  -1   17.93    0.60
  11  -2  -1   17.94    0.59
 -11   2   1   17.61    0.57
  11   2  -1   17.52    0.58
  11   2  -1   16.29    0.57
  11   2  -1   17.47    0.51
  11   2  -1   16.88    0.52
  10  -2  -1    0.45    0.10
 -10  -2   1    0.40    0.12
  10  -2  -1    0.50    0.10
  10   2  -1    0.63    0.11
 -10   2   1    0.32    0.11
  10   2  -1    0.43    0.09
  10   2  -1    0.43    0.11
  10   2  -1    0.66    0.13
  -9  -2   1    0.09    0.08
   9  -2  -1    0.01    0.06
   9  -2  -1    0.01    0.07
   9   2  -1    0.13    0.07
  -9   2   1    0.23    0.10
   9   2  -1    0.16    0.07
   9   2  -1   -0.06    0.08
  -9   2   1    0.18    0.09
   9   2  -1   -0.04    0.08
  -8  -2   1    3.52    0.22
  -8  -2   1    3.40    0.17
   8  -2  -1    3.44    0.17
   8  -2  -1    3.53    0.18
  -8   2   1    3.77    0.20
   8   2  -1    3.97    0.22
   8   2  -1    3.82    0.19
   8   2  -1    3.93    0.22
  -8   2   1    3.25    0.21
  -8   2   1    3.50    0.21
   8   2  -1    3.56    0.18
   7  -2  -1   97.59    1.80
  -7  -2   1   96.46    1.87
  -7  -2   1   99.58    1.79
   7  -2  -1   97.02    1.79
  -7  -2   1   96.31    1.85
   7   2  -1   97.65    1.85
   7   2  -1   97.24    1.80
   7   2  -1   95.77    1.85
   7   2  -1   98.78    1.81
  -7   2   1   98.94    1.85
  -7   2   1   97.48    1.74
  -7   2   1   99.23    1.87
   6  -2  -1   29.55    0.62
  -6  -2   1   30.07    0.67
  -6  -2   1   29.59    0.68
  -6  -2   1   29.50    0.62
   6  -2  -1   29.74    0.62
  -6  -2   1   31.19    0.64
   6  -2  -1   29.97    0.64
   6   2  -1   29.88    0.63
   6   2  -1   30.03    0.67
  -6   2   1   29.96    0.66
   6   2  -1   28.70    0.62
  -6   2   1   29.89    0.67
  -6   2   1   30.32    0.58
   6   2  -1   30.09    0.65
   6   2  -1   30.61    0.67
   5  -2  -1    6.43    0.19
  -5  -2   1    6.08    0.22
  -5  -2   1    6.26    0.20
   5  -2  -1    6.39    0.19
  -5  -2   1    6.37    0.23
   5  -2  -1    6.42    0.20
  -5  -2   1    6.31    0.19
  -5   2   1    6.46    0.17
  -5   2   1    6.12    0.22
   5   2  -1    6.23    0.22
  -5   2   1    6.57    0.22
  -5   2   1    6.53    0.22
   5   2  -1    6.39    0.22
   5   2  -1    6.04    0.19
   5   2  -1    6.39    0.20
   5   2  -1    6.80    0.21
   4  -2  -1    0.01    0.04
  -4  -2   1   -0.03    0.04
  -4  -2   1   -0.14    0.03
   4  -2  -1   -0.02    0.03
  -4  -2   1   -0.09    0.04
  -4  -2   1   -0.06    0.03
   4  -2  -1   -0.13    0.03
  -4   2   1   -0.08    0.03
  -4   2   1   -0.07    0.04
  -4   2   1    0.03    0.03
  -4   2   1   -0.16    0.03
   4   2  -1   -0.09    0.03
   4   2  -1   -0.06    0.03
   4   2  -1   -0.05    0.03
   4   2  -1   -0.02    0.04
   4   2  -1   -0.06    0.03
   3  -2  -1   33.43    0.62
  -3  -2   1   32.85    0.64
  -3  -2   1   34.94    0.63
   3  -2  -1   33.13    0.63
   3  -2  -1   33.00    0.61
  -3  -2   1   32.39    0.64
  -3  -2   1   31.78    0.63
   3   2  -1   32.52    0.62
  -3   2   1   32.73    0.64
   3   2  -1   32.76    0.63
  -3   2   1   32.55    0.63
  -3   2   1   32.55    0.59
   3   2  -1   33.28    0.62
  -3   2   1   32.96    0.62
   3   2  -1   32.88    0.63
   3   2  -1   32.93    0.64
   2  -2  -1    4.72    0.14
  -2  -2   1    4.87    0.15
   2  -2  -1    5.12    0.14
   2  -2  -1    4.92    0.13
  -2  -2   1    4.77    0.14
  -2   2   1    4.81    0.14
  -2   2   1    4.88    0.15
   2   2  -1    5.12    0.14
   2   2  -1    5.00    0.14
   2   2  -1    4.89    0.14
   2   2  -1    4.81    0.15
   2   2  -1    4.90    0.14
  -2   2   1    5.01    0.14
  -1  -2   1  141.59    2.46
   1  -2  -1  136.41    2.37
  -1  -2   1  136.43    2.47
  -1  -2   1  133.99    2.40
   1  -2  -1  140.22    2.41
  -1  -2   1  133.40    2.39
   1   2  -1  138.93    2.43
   1   2  -1  138.32    2.41
  -1   2   1  138.01    2.38
  -1   2   1  140.11    2.41
  -1   2   1  134.84    2.43
   1   2  -1  138.98    2.38
   1   2  -1  136.12    2.46
   0  -2   1   23.63    0.43
   0  -2  -1   23.80    0.43
   0  -2   1   22.66    0.42
   0  -2  -1   23.84    0.43
   0  -2  -1   23.27    0.43
   0  -2   1   22.91    0.42
   0  -2  -1   23.86    0.43
   0  -2   1   23.04    0.42
   0  -2   1   23.92    0.41
   0   2  -1   23.72    0.42
   0   2   1   23.89    0.43
   0   2  -1   23.78    0.42
   0   2  -1   24.32    0.42
   0   2   1   23.60    0.43
   1  -2   1   61.02    1.04
  -1  -2  -1   57.84    1.06
  -1  -2  -1   61.25    1.06
  -1  -2  -1   59.96    1.04
  -1  -2  -1   59.39    1.06
  -1  -2  -1   60.56    1.05
   1  -2   1   60.24    1.04
  -1   2  -1   60.03    1.04
   1   2   1   58.88    1.05
  -1   2  -1   60.43    1.04
   1   2   1   61.37    1.07
   1   2   1   60.22    1.05
   1   2   1   59.72    1.06
   1   2   1   59.91    1.06
   1   2   1   62.00    1.06
  -2  -2  -1    1.41    0.07
  -2  -2  -1    1.35    0.08
   2  -2   1    1.36    0.06
   2  -2   1    1.51    0.05
  -2  -2  -1    1.73    0.07
   2  -2   1    1.47    0.05
  -2  -2  -1    1.43    0.06
  -2  -2  -1    1.58    0.06
   2   2   1    1.35    0.06
   2   2   1    1.46    0.08
   2   2   1    1.33    0.06
  -2   2  -1    1.48    0.05
  -2   2  -1    1.52    0.07
   2   2   1    1.49    0.07
  -3  -2  -1  136.66    2.41
   3  -2   1  140.26    2.37
   3  -2   1  141.51    2.39
   3  -2   1  140.73    2.37
  -3  -2  -1  137.61    2.43
  -3  -2  -1  138.04    2.37
  -3  -2  -1  138.35    2.37
   3   2   1  138.42    2.40
   3   2   1  136.32    2.39
  -3   2  -1  136.32    2.37
  -3   2  -1  135.53    2.42
   3   2   1  137.14    2.43
   3   2   1  137.73    2.39
  -3   2  -1  139.57    2.41
  -4  -2  -1    9.36    0.20
   4  -2   1    9.63    0.23
   4  -2   1    9.20    0.21
  -4  -2  -1    9.60    0.26
   4  -2   1    9.50    0.21
  -4  -2  -1    9.31    0.24
  -4  -2  -1    9.45    0.21
  -4   2  -1    9.32    0.21
   4   2   1    9.64    0.24
   4   2   1    9.42    0.23
   4   2   1    9.06    0.26
   4   2   1    8.76    0.23
   4   2   1    9.00    0.27
  -4   2  -1    9.29    0.25
   5  -2   1   11.41    0.27
  -5  -2  -1   11.45    0.29
  -5  -2  -1   11.50    0.25
  -5  -2  -1   11.92    0.32
   5  -2   1   11.28    0.26
   5  -2   1   10.90    0.28
  -5  -2  -1   11.34    0.25
  -5   2  -1   11.67    0.31
   5   2   1   11.44    0.33
   5   2   1   10.72    0.32
   5   2   1   11.19    0.28
  -5   2  -1   12.05    0.26
   5   2   1   10.86    0.27
   5   2   1   11.29    0.29
   6  -2   1   14.35    0.35
  -6  -2  -1   14.68    0.30
  -6  -2  -1   14.47    0.40
   6  -2   1   14.37    0.34
  -6  -2  -1   14.36    0.30
   6  -2   1   14.57    0.33
  -6  -2  -1   13.94    0.36
   6   2   1   14.73    0.40
   6   2   1   14.31    0.35
  -6   2  -1   14.37    0.39
   6   2   1   14.24    0.35
  -6   2  -1   14.39    0.33
   6   2   1   14.18    0.36
   7  -2   1   49.56    0.96
  -7  -2  -1   49.31    0.89
  -7  -2  -1   48.80    1.04
   7  -2   1   49.61    0.96
  -7  -2  -1   49.98    0.98
  -7  -2  -1   51.25    0.93
  -7   2  -1   47.86    1.02
   7   2   1   50.60    0.97
   7   2   1   48.42    0.97
   7   2   1   49.76    1.06
   7   2   1   49.64    1.05
  -7   2  -1   50.08    0.94
   8  -2   1    0.12    0.05
  -8  -2  -1    0.12    0.06
   8  -2   1    0.10    0.05
  -8  -2  -1    0.10    0.08
   8   2   1    0.10    0.07
  -8   2  -1    0.10    0.07
   8   2   1    0.17    0.08
   8   2   1    0.09    0.05
   8   2   1    0.06    0.05
  -9  -2  -1    1.83    0.15
   9  -2   1    1.53    0.14
  -9  -2  -1    1.42    0.17
   9   2   1    1.17    0.16
  -9   2  -1    1.48    0.16
   9   2   1    1.50    0.15
   9   2   1    1.72    0.15
   9   2   1    1.25    0.17
  10  -2   1    3.63    0.26
 -10  -2  -1    3.47    0.25
  10  -2   1    3.74    0.27
  10   2   1    3.81    0.26
 -10   2  -1    3.53    0.25
  10   2   1    3.10    0.25
  10   2   1    3.73    0.26
  11  -2   1   17.68    0.60
  11  -2   1   17.54    0.61
 -11  -2  -1   17.36    0.58
  11   2   1   16.34    0.58
  11   2   1   18.87    0.62
 -11   2  -1   17.24    0.57
 -12  -2  -1    0.50    0.15
  12  -2   1    0.31    0.15
  12  -2   1    0.55    0.17
  12   2   1    0.38    0.14
 -12   2  -1    0.39    0.14
  12   2   1    0.57    0.16
  13  -2   1    0.78    0.18
 -13  -2  -1    0.54    0.16
 -13   2  -1    0.53    0.15
  13   2   1    0.65    0.17
  13  -3  -1   16.40    0.62
 -13  -3   1   16.29    0.61
  13  -3  -1   14.85    0.74
  13   3  -1   15.22    0.60
 -13   3   1   16.18    0.59
  13   3  -1   15.93    0.60
  12  -3  -1    9.09    0.44
 -12  -3   1    9.52    0.44
  12  -3  -1    9.08    0.43
  12   3  -1    8.89    0.43
 -12   3   1    8.16    0.40
  12   3  -1    9.16    0.38
  12   3  -1    8.90    0.43
  11  -3  -1    1.40    0.24
 -11  -3   1    1.40    0.18
  11   3  -1    1.42    0.19
  11   3  -1    1.32    0.16
 -11   3   1    0.98    0.16
  11   3  -1    1.19    0.18
  11   3  -1    1.46    0.17
 -10  -3   1    0.23    0.08
  10  -3  -1    0.34    0.09
  10  -3  -1    0.32    0.09
 -10  -3   1    0.26    0.10
  10   3  -1    0.30    0.11
  10   3  -1    0.34    0.10
 -10   3   1    0.21    0.10
  10   3  -1    0.35    0.11
  10   3  -1    0.27    0.08
  -9  -3   1   50.65    1.03
   9  -3  -1   49.83    1.03
  -9  -3   1   51.04    1.12
   9  -3  -1   51.72    1.04
   9   3  -1   49.80    1.12
   9   3  -1   48.12    1.11
  -9   3   1   49.44    1.10
  -9   3   1   48.58    1.12
   9   3  -1   51.98    1.05
   9   3  -1   51.68    1.06
   8  -3  -1    0.07    0.06
   8  -3  -1    0.00    0.05
  -8  -3   1    0.10    0.07
  -8  -3   1   -0.04    0.05
  -8   3   1    0.01    0.06
  -8   3   1    0.05    0.07
   8   3  -1    0.10    0.07
   8   3  -1    0.11    0.06
   8   3  -1    0.08    0.07
   8   3  -1    0.09    0.06
   7  -3  -1    3.03    0.16
  -7  -3   1    3.51    0.17
   7  -3  -1    3.34    0.16
  -7  -3   1    3.26    0.19
  -7   3   1    3.43    0.19
  -7   3   1    3.06    0.19
   7   3  -1    3.16    0.19
   7   3  -1    2.95    0.19
   7   3  -1    3.30    0.16
  -7   3   1    3.37    0.12
   7   3  -1    3.25    0.17
  -6  -3   1    0.02    0.06
   6  -3  -1   -0.03    0.04
  -6  -3   1   -0.01    0.04
   6  -3  -1    0.05    0.04
  -6  -3   1    0.00    0.05
  -6  -3   1   -0.05    0.05
   6  -3  -1    0.06    0.04
   6   3  -1    0.03    0.04
   6   3  -1    0.08    0.05
   6   3  -1    0.02    0.04
   6   3  -1    0.02    0.05
  -6   3   1    0.00    0.05
  -6   3   1    0.03    0.03
   6   3  -1    0.02    0.05
  -6   3   1    0.01    0.06
   5  -3  -1  127.55    2.26
  -5  -3   1  124.10    2.31
   5  -3  -1  127.65    2.26
  -5  -3   1  126.95    2.31
  -5  -3   1  127.08    2.27
  -5  -3   1  128.97    2.29
   5  -3  -1  128.12    2.28
   5   3  -1  130.69    2.31
   5   3  -1  130.91    2.30
   5   3  -1  127.08    2.27
  -5   3   1  128.55    2.31
  -5   3   1  128.18    2.29
   5   3  -1  125.04    2.28
  -5   3   1  127.92    2.21
   5   3  -1  130.22    2.31
  -4  -3   1    1.16    0.10
   4  -3  -1    1.36    0.08
   4  -3  -1    1.11    0.07
  -4  -3   1    0.99    0.08
   4  -3  -1    1.24    0.08
  -4  -3   1    1.09    0.09
  -4  -3   1    1.08    0.08
   4   3  -1    1.14    0.09
   4   3  -1    1.08    0.09
  -4   3   1    1.00    0.09
  -4   3   1    1.18    0.08
   4   3  -1    1.11    0.08
   4   3  -1    0.91    0.08
  -4   3   1    1.06    0.05
   4   3  -1    1.26    0.09
  -4   3   1    0.93    0.09
  -3  -3   1   93.74    1.69
  -3  -3   1   94.35    1.69
   3  -3  -1   94.90    1.68
   3  -3  -1   95.69    1.66
  -3  -3   1   94.56    1.69
  -3  -3   1   95.18    1.68
   3  -3  -1   95.21    1.67
  -3   3   1   93.12    1.69
   3   3  -1   93.87    1.68
   3   3  -1   93.81    1.68
   3   3  -1   92.62    1.69
   3   3  -1   95.90    1.69
  -3   3   1   96.80    1.67
  -3   3   1   97.16    1.62
  -3   3   1   92.47    1.68
   3   3  -1   97.32    1.68
  -2  -3   1   -0.42    0.03
   2  -3  -1   -0.37    0.03
   2  -3  -1   -0.37    0.03
  -2  -3   1   -0.50    0.03
   2  -3  -1   -0.36    0.03
  -2  -3   1   -0.38    0.03
   2   3  -1   -0.39    0.03
   2   3  -1   -0.48    0.03
  -2   3   1   -0.47    0.03
  -2   3   1   -0.49    0.03
  -2   3   1   -0.41    0.03
  -2   3   1   -0.43    0.03
   2   3  -1   -0.42    0.03
  -1  -3   1   35.12    0.65
  -1  -3   1   36.30    0.67
   1  -3  -1   36.92    0.66
   1  -3  -1   37.47    0.64
   1  -3  -1   37.74    0.66
  -1  -3   1   36.26    0.65
  -1   3   1   35.93    0.66
   1   3  -1   37.04    0.65
  -1   3   1   37.23    0.67
   1   3  -1   36.87    0.66
   1   3  -1   36.21    0.66
   1   3  -1   36.79    0.65
  -1   3   1   35.72    0.66
  -1   3   1   37.31    0.66
   0  -3   1    0.59    0.03
   0  -3  -1    0.61    0.04
   0  -3  -1    0.67    0.04
   0  -3  -1    0.60    0.04
   0  -3  -1    0.61    0.04
   0  -3   1    0.59    0.04
   0   3  -1    0.59    0.04
   0   3   1    0.74    0.05
   0   3   1    0.67    0.04
   0   3  -1    0.62    0.04
   0   3   1    0.62    0.04
   0   3  -1    0.63    0.04
   1  -3   1   45.11    0.81
  -1  -3  -1   44.85    0.83
  -1  -3  -1   47.02    0.82
  -1  -3  -1   45.90    0.82
  -1  -3  -1   46.95    0.83
   1  -3   1   46.03    0.81
   1   3   1   46.61    0.82
  -1   3  -1   47.15    0.82
   1   3   1   45.95    0.83
   1   3   1   45.29    0.83
   1   3   1   45.48    0.83
  -1   3  -1   46.52    0.80
   1   3   1   46.33    0.82
   1   3   1   45.64    0.84
  -1   3  -1   48.30    0.82
  -2  -3  -1   63.46    1.17
   2  -3   1   63.59    1.12
   2  -3   1   65.13    1.12
  -2  -3  -1   66.00    1.16
  -2  -3  -1   63.41    1.16
   2  -3   1   64.31    1.13
  -2  -3  -1   65.13    1.14
  -2  -3  -1   64.83    1.14
   2   3   1   64.81    1.17
   2   3   1   65.88    1.15
  -2   3  -1   64.34    1.14
   2   3   1   66.03    1.16
   2   3   1   63.29    1.17
  -2   3  -1   63.28    1.15
  -2   3  -1   65.54    1.12
   2   3   1   65.63    1.14
   3  -3   1    4.31    0.12
   3  -3   1    4.31    0.11
   3  -3   1    4.23    0.11
  -3  -3  -1    4.24    0.14
  -3  -3  -1    4.58    0.14
  -3  -3  -1    4.57    0.12
  -3  -3  -1    4.95    0.13
   3   3   1    4.29    0.13
   3   3   1    4.25    0.13
   3   3   1    4.51    0.16
  -3   3  -1    4.13    0.15
  -3   3  -1    4.61    0.11
   3   3   1    4.22    0.15
   3   3   1    4.23    0.14
  -3   3  -1    4.30    0.14
  -4  -3  -1    2.27    0.13
  -4  -3  -1    2.21    0.11
  -4  -3  -1    2.48    0.09
   4  -3   1    2.45    0.10
   4  -3   1    2.26    0.09
   4  -3   1    2.45    0.09
  -4  -3  -1    2.34    0.09
   4   3   1    2.42    0.10
  -4   3  -1    2.38    0.13
  -4   3  -1    2.19    0.11
  -4   3  -1    2.20    0.08
   4   3   1    2.73    0.13
   4   3   1    2.59    0.13
   4   3   1    2.54    0.11
   4   3   1    2.32    0.11
  -5  -3  -1  144.71    2.59
  -5  -3  -1  146.59    2.53
   5  -3   1  145.12    2.54
   5  -3   1  148.79    2.57
  -5  -3  -1  144.53    2.53
   5  -3   1  146.53    2.55
  -5  -3  -1  147.85    2.63
   5   3   1  143.73    2.63
   5   3   1  144.12    2.57
   5   3   1  148.75    2.59
  -5   3  -1  148.13    2.53
  -5   3  -1  143.65    2.60
   5   3   1  146.46    2.57
   5   3   1  148.41    2.64
   6  -3   1    5.25    0.17
  -6  -3  -1    6.01    0.21
   6  -3   1    5.35    0.19
  -6  -3  -1    5.67    0.23
  -6  -3  -1    5.48    0.15
   6  -3   1    5.59    0.17
  -6  -3  -1    5.43    0.15
   6   3   1    5.37    0.20
   6   3   1    5.51    0.23
   6   3   1    5.38    0.19
   6   3   1    5.38    0.19
  -6   3  -1    5.61    0.22
  -6   3  -1    5.68    0.16
  -7  -3  -1    2.29    0.09
  -7  -3  -1    2.34    0.14
   7  -3   1    2.07    0.12
  -7  -3  -1    2.20    0.17
   7  -3   1    2.12    0.12
  -7  -3  -1    2.19    0.09
   7   3   1    1.96    0.16
  -7   3  -1    2.11    0.11
  -7   3  -1    2.33    0.16
   7   3   1    2.25    0.14
   7   3   1    2.16    0.17
   7   3   1    2.35    0.14
   8  -3   1   -0.04    0.04
  -8  -3  -1    0.01    0.07
   8  -3   1    0.04    0.05
  -8  -3  -1    0.00    0.06
   8   3   1   -0.10    0.05
   8   3   1    0.04    0.05
   8   3   1    0.02    0.05
  -8   3  -1    0.01    0.06
   8   3   1    0.27    0.09
  -9  -3  -1   47.82    1.00
  -9  -3  -1   47.12    1.07
  -9   3  -1   48.29    1.06
   9   3   1   47.48    1.08
   9   3   1   47.72    1.00
   9   3   1   48.84    1.00
   9   3   1   46.07    1.08
  10  -3   1    0.06    0.09
 -10  -3  -1    0.03    0.09
  10   3   1    0.15    0.08
 -10   3  -1    0.12    0.09
  10   3   1   -0.02    0.09
  10   3   1    0.16    0.10
 -11  -3  -1    1.47    0.20
  11  -3   1    1.48    0.21
  11  -3   1    1.28    0.19
  11   3   1    1.40    0.19
 -11   3  -1    1.56    0.19
  11   3   1    1.60    0.21
 -12  -3  -1    1.94    0.24
  12  -3   1    2.32    0.26
  12  -3   1    1.81    0.25
 -12   3  -1    2.05    0.24
  12   3   1    1.49    0.22
  12   3   1    2.31    0.26
  13  -3   1   14.75    0.59
 -13  -3  -1   14.26    0.58
  13   3   1   14.84    0.60
 -13   3  -1   14.93    0.57
 -13  -4   1    0.50    0.17
  13  -4  -1    0.43    0.16
  13   4  -1    0.43    0.15
 -13   4   1    0.38    0.15
  13   4  -1    0.53    0.16
  12  -4  -1   -0.02    0.12
 -12  -4   1    0.11    0.11
  12  -4  -1   -0.07    0.10
 -12   4   1    0.02    0.10
  12   4  -1    0.07    0.11
  12   4  -1    0.15    0.10
  12   4  -1    0.07    0.11
  12   4  -1    0.04    0.08
 -11  -4   1   25.75    0.74
  11   4  -1   26.21    0.68
  11   4  -1   26.49    0.69
  11   4  -1   24.88    0.74
  11   4  -1   25.03    0.74
 -11   4   1   26.20    0.73
  10  -4  -1    7.07    0.28
 -10  -4   1    6.96    0.34
 -10  -4   1    7.18    0.29
  10  -4  -1    7.70    0.30
  10   4  -1    7.17    0.34
 -10   4   1    7.32    0.33
  10   4  -1    6.97    0.34
  10   4  -1    7.68    0.30
  10   4  -1    7.86    0.31
   9  -4  -1    2.56    0.17
   9  -4  -1    2.31    0.17
  -9  -4   1    2.78    0.21
  -9  -4   1    2.93    0.18
   9   4  -1    2.13    0.20
   9   4  -1    3.06    0.19
   9   4  -1    2.46    0.21
   9   4  -1    3.14    0.19
  -9   4   1    2.34    0.21
  -9   4   1    2.75    0.20
  -8  -4   1    8.85    0.34
   8  -4  -1    9.07    0.29
  -8  -4   1    9.47    0.30
   8  -4  -1    8.80    0.28
   8   4  -1    8.74    0.33
   8   4  -1    9.86    0.31
  -8   4   1    8.60    0.34
  -8   4   1    9.05    0.33
   8   4  -1    9.50    0.31
   8   4  -1    9.00    0.34
  -7  -4   1   35.24    0.79
  -7  -4   1   36.11    0.74
   7  -4  -1   34.74    0.73
   7  -4  -1   34.73    0.72
   7   4  -1   34.11    0.78
   7   4  -1   33.83    0.74
  -7   4   1   34.47    0.76
   7   4  -1   33.81    0.74
   7   4  -1   34.32    0.78
  -7   4   1   35.06    0.79
   6  -4  -1   58.12    1.09
  -6  -4   1   58.04    1.11
  -6  -4   1   55.44    1.14
  -6  -4   1   58.57    1.12
   6  -4  -1   56.40    1.11
   6  -4  -1   57.05    1.08
  -6   4   1   56.91    1.02
  -6   4   1   58.26    1.15
   6   4  -1   57.55    1.13
   6   4  -1   57.46    1.11
   6   4  -1   56.07    1.14
   6   4  -1   56.14    1.10
  -6   4   1   57.94    1.13
   6   4  -1   57.56    1.14
   5  -4  -1   85.52    1.56
  -5  -4   1   82.75    1.58
   5  -4  -1   83.88    1.54
  -5  -4   1   82.94    1.58
  -5  -4   1   86.30    1.57
   5  -4  -1   82.88    1.53
  -5  -4   1   86.09    1.56
  -5   4   1   86.27    1.57
  -5   4   1   85.03    1.47
  -5   4   1   87.68    1.59
   5   4  -1   84.06    1.58
   5   4  -1   86.70    1.58
   5   4  -1   84.20    1.55
   5   4  -1   84.35    1.56
   5   4  -1   85.19    1.58
   4  -4  -1    3.21    0.12
  -4  -4   1    2.77    0.14
  -4  -4   1    2.57    0.13
   4  -4  -1    2.94    0.12
   4  -4  -1    2.90    0.12
  -4  -4   1    2.48    0.13
   4   4  -1    2.67    0.12
   4   4  -1    2.79    0.12
  -4   4   1    2.91    0.12
   4   4  -1    2.71    0.13
  -4   4   1    2.66    0.13
   4   4  -1    3.23    0.14
  -4   4   1    2.43    0.13
   3  -4  -1  159.39    2.75
   3  -4  -1  157.88    2.74
  -3  -4   1  159.05    2.77
  -3  -4   1  152.94    2.76
  -3  -4   1  158.85    2.76
  -3  -4   1  161.65    2.76
   3  -4  -1  158.35    2.74
   3   4  -1  158.78    2.76
   3   4  -1  159.26    2.76
  -3   4   1  161.16    2.75
  -3   4   1  156.83    2.75
   3   4  -1  156.21    2.75
   3   4  -1  157.76    2.75
  -3   4   1  157.09    2.76
  -2  -4   1    0.02    0.04
  -2  -4   1   -0.13    0.03
  -2  -4   1   -0.14    0.03
  -2  -4   1   -0.12    0.03
   2  -4  -1   -0.11    0.03
   2  -4  -1   -0.11    0.03
  -2   4   1   -0.15    0.03
  -2   4   1    0.00    0.04
  -2   4   1    0.00    0.04
   2   4  -1   -0.11    0.03
  -2   4   1   -0.22    0.03
   2   4  -1   -0.09    0.03
   2   4  -1    0.00    0.03
   2   4  -1   -0.16    0.03
  -1  -4   1   45.62    0.81
   1  -4  -1   47.55    0.80
  -1  -4   1   46.64    0.83
   1  -4  -1   44.96    0.82
   1  -4  -1   46.26    0.82
   1  -4  -1   42.90    0.82
  -1   4   1   45.17    0.82
  -1   4   1   45.92    0.81
   1   4  -1   45.80    0.83
   1   4  -1   46.35    0.82
  -1   4   1   44.88    0.83
  -1   4   1   45.02    0.82
   1   4  -1   45.44    0.82
   1   4  -1   44.80    0.81
   1   4  -1   45.21    0.82
   0  -4  -1   37.04    0.68
   0  -4   1   37.61    0.68
   0  -4   1   38.40    0.68
   0  -4  -1   37.45    0.68
   0  -4   1   38.89    0.66
   0  -4  -1   36.15    0.68
   0  -4  -1   37.14    0.68
   0  -4  -1   37.59    0.69
   0   4  -1   38.13    0.68
   0   4   1   37.42    0.67
   0   4  -1   36.48    0.68
   0   4  -1   37.43    0.67
   0   4   1   36.39    0.69
   0   4   1   36.76    0.68
   1  -4   1    3.14    0.09
  -1  -4  -1    3.31    0.10
   1  -4   1    3.08    0.09
  -1  -4  -1    3.29    0.10
  -1  -4  -1    3.27    0.11
  -1  -4  -1    3.03    0.10
  -1   4  -1    3.23    0.10
  -1   4  -1    3.22    0.10
   1   4   1    3.57    0.11
   1   4   1    3.09    0.10
  -1   4  -1    3.36    0.09
   1   4   1    3.14    0.10
   1   4   1    3.03    0.10
  -1   4  -1    3.21    0.08
  -2  -4  -1   19.26    0.38
   2  -4   1   19.25    0.36
  -2  -4  -1   19.50    0.41
   2  -4   1   19.99    0.38
   2  -4   1   19.25    0.37
  -2  -4  -1   19.01    0.38
  -2  -4  -1   19.29    0.40
  -2  -4  -1   19.55    0.40
   2   4   1   19.63    0.41
   2   4   1   19.68    0.40
   2   4   1   18.92    0.41
   2   4   1   19.25    0.39
  -2   4  -1   19.63    0.39
  -2   4  -1   19.45    0.35
   2   4   1   19.02    0.39
   2   4   1   19.71    0.40
  -2   4  -1   19.82    0.38
  -3  -4  -1  164.32    2.77
  -3  -4  -1  160.47    2.80
  -3  -4  -1  163.89    2.80
  -3  -4  -1  159.05    2.81
  -3  -4  -1  163.64    2.77
   3  -4   1  161.40    2.77
   3  -4   1  159.14    2.75
   3  -4   1  159.97    2.75
   3   4   1  158.71    2.82
   3   4   1  156.28    2.78
   3   4   1  157.59    2.78
   3   4   1  158.96    2.81
  -3   4  -1  158.57    2.80
  -3   4  -1  159.32    2.78
  -3   4  -1  161.90    2.73
   3   4   1  162.37    2.80
  -4  -4  -1   17.68    0.36
   4  -4   1   17.75    0.35
  -4  -4  -1   17.89    0.37
   4  -4   1   17.81    0.37
  -4  -4  -1   17.77    0.39
   4  -4   1   17.41    0.36
  -4  -4  -1   17.51    0.40
  -4  -4  -1   16.73    0.41
  -4   4  -1   16.41    0.39
   4   4   1   17.43    0.38
   4   4   1   17.39    0.42
   4   4   1   18.39    0.43
  -4   4  -1   18.05    0.34
   4   4   1   17.73    0.40
  -4   4  -1   17.08    0.41
   4   4   1   17.13    0.38
  -5  -4  -1    3.24    0.12
  -5  -4  -1    3.25    0.12
  -5  -4  -1    3.25    0.17
  -5  -4  -1    3.41    0.15
   5  -4   1    3.10    0.12
   5  -4   1    2.93    0.12
   5  -4   1    3.12    0.13
   5   4   1    3.30    0.15
  -5   4  -1    3.49    0.17
  -5   4  -1    3.31    0.15
  -5   4  -1    3.09    0.10
   5   4   1    2.99    0.17
   5   4   1    3.31    0.14
   5   4   1    3.13    0.14
   5   4   1    3.35    0.18
   6  -4   1    4.00    0.15
  -6  -4  -1    3.98    0.20
  -6  -4  -1    4.00    0.18
  -6  -4  -1    4.11    0.14
   6  -4   1    4.15    0.16
   6  -4   1    4.16    0.15
  -6  -4  -1    4.10    0.14
   6   4   1    4.07    0.20
   6   4   1    4.34    0.20
   6   4   1    4.27    0.18
   6   4   1    3.89    0.16
  -6   4  -1    4.24    0.13
  -6   4  -1    4.21    0.19
   6   4   1    4.02    0.17
  -7  -4  -1   42.57    0.78
   7  -4   1   40.19    0.82
  -7  -4  -1   42.21    0.78
   7  -4   1   41.32    0.83
  -7  -4  -1   41.97    0.91
  -7  -4  -1   41.53    0.87
   7   4   1   40.91    0.91
  -7   4  -1   42.73    0.89
   7   4   1   40.72    0.92
   7   4   1   41.51    0.85
   7   4   1   41.46    0.86
   8  -4   1    1.00    0.10
  -8  -4  -1    1.08    0.12
   8  -4   1    0.98    0.10
  -8  -4  -1    0.91    0.13
   8   4   1    1.20    0.15
   8   4   1    1.24    0.12
   8   4   1    0.84    0.13
  -8   4  -1    0.91    0.13
   8   4   1    1.27    0.12
  -9  -4  -1    0.52    0.12
  -9  -4  -1    0.79    0.11
   9   4   1    0.69    0.11
   9   4   1    0.78    0.11
   9   4   1    0.60    0.13
   9   4   1    0.46    0.12
  -9   4  -1    0.64    0.12
 -10  -4  -1    5.69    0.32
 -10  -4  -1    5.38    0.26
 -10   4  -1    5.57    0.29
  10   4   1    5.49    0.26
  10   4   1    5.58    0.31
  10   4   1    5.75    0.27
  10   4   1    5.60    0.31
  11  -4   1   28.23    0.81
  11  -4   1   27.07    0.78
 -11  -4  -1   26.51    0.77
  11   4   1   26.81    0.78
  11   4   1   27.42    0.79
 -11   4  -1   26.08    0.74
 -12  -4  -1    0.56    0.17
  12  -4   1    0.54    0.15
  12  -4   1    0.38    0.16
  12   4   1    0.25    0.14
 -12   4  -1    0.45    0.13
  12   4   1    0.40    0.15
 -13  -4  -1    1.65    0.23
  13  -4   1    1.97    0.25
 -13   4  -1    2.07    0.25
  13   4   1    1.57    0.23
 -13  -5   1    6.22    0.39
  13  -5  -1    6.58    0.40
  13   5  -1    6.13    0.42
 -13   5   1    6.64    0.38
  13   5  -1    6.54    0.39
 -12  -5   1    1.63    0.22
 -12   5   1    1.60    0.21
  12   5  -1    1.59    0.19
  12   5  -1    1.35    0.20
  12   5  -1    1.41    0.20
  12   5  -1    1.67    0.19
 -11  -5   1   10.78    0.45
  11   5  -1   10.68    0.40
 -11   5   1   11.24    0.44
  11   5  -1   10.23    0.44
  11   5  -1   11.33    0.46
  11   5  -1   10.71    0.40
 -10  -5   1    0.70    0.12
 -10  -5   1    0.91    0.16
  10  -5  -1    0.51    0.10
  10  -5  -1    0.80    0.11
  10   5  -1    0.88    0.15
  10   5  -1    0.77    0.12
  10   5  -1    0.64    0.13
 -10   5   1    0.79    0.14
  10   5  -1    0.62    0.11
  -9  -5   1   23.93    0.66
  -9  -5   1   23.82    0.56
   9  -5  -1   24.47    0.59
   9  -5  -1   23.39    0.58
  -9  -5   1   24.12    0.60
  -9   5   1   24.31    0.66
   9   5  -1   23.64    0.65
   9   5  -1   24.69    0.62
  -9   5   1   23.80    0.63
   9   5  -1   24.06    0.60
   9   5  -1   23.58    0.65
   8  -5  -1    1.26    0.12
  -8  -5   1    1.23    0.15
  -8  -5   1    1.12    0.12
   8  -5  -1    1.26    0.12
  -8   5   1    1.34    0.16
   8   5  -1    1.45    0.15
   8   5  -1    1.26    0.13
   8   5  -1    1.25    0.15
   8   5  -1    1.34    0.13
  -8   5   1    1.08    0.13
   7  -5  -1   52.66    1.04
  -7  -5   1   52.45    1.10
   7  -5  -1   53.27    1.04
  -7  -5   1   53.29    1.07
   7   5  -1   52.58    1.10
  -7   5   1   53.58    1.09
   7   5  -1   53.71    1.11
  -7   5   1   52.49    1.10
   7   5  -1   53.08    1.06
   7   5  -1   54.86    1.08
   6  -5  -1    0.80    0.08
   6  -5  -1    0.86    0.09
  -6  -5   1    0.68    0.09
  -6  -5   1    0.82    0.10
  -6  -5   1    0.69    0.09
   6  -5  -1    0.79    0.09
  -6   5   1    0.86    0.10
  -6   5   1    0.55    0.09
   6   5  -1    0.77    0.09
   6   5  -1    1.12    0.10
   6   5  -1    1.26    0.11
  -5  -5   1  224.71    3.83
   5  -5  -1  213.66    3.80
   5  -5  -1  224.10    3.82
   5  -5  -1  211.90    3.79
  -5  -5   1  222.84    3.84
  -5  -5   1  213.27    3.84
  -5   5   1  224.41    3.85
   5   5  -1  213.50    3.81
  -5   5   1  226.20    3.83
   5   5  -1  225.42    3.85
   5   5  -1  208.08    3.82
   5   5  -1  216.52    3.84
  -4  -5   1    4.14    0.17
   4  -5  -1    4.00    0.15
   4  -5  -1    3.96    0.14
  -4  -5   1    4.06    0.16
   4  -5  -1    4.24    0.14
  -4  -5   1    4.03    0.16
   4   5  -1    4.15    0.15
   4   5  -1    4.22    0.16
  -4   5   1    4.27    0.15
  -4   5   1    3.66    0.16
  -4   5   1    3.93    0.15
   4   5  -1    4.05    0.16
   4   5  -1    4.00    0.15
   3  -5  -1  126.10    2.15
   3  -5  -1  122.97    2.13
  -3  -5   1  117.28    2.15
   3  -5  -1  120.05    2.13
  -3  -5   1  122.68    2.15
  -3  -5   1  122.86    2.16
  -3   5   1  123.73    2.14
   3   5  -1  118.22    2.14
   3   5  -1  120.72    2.15
  -3   5   1  123.71    2.14
   3   5  -1  119.65    2.15
  -3   5   1  119.42    2.14
   3   5  -1  123.99    2.15
  -2  -5   1   26.90    0.54
  -2  -5   1   27.12    0.53
   2  -5  -1   27.70    0.53
   2  -5  -1   28.32    0.54
   2  -5  -1   27.27    0.53
  -2   5   1   27.29    0.53
  -2   5   1   26.98    0.54
  -2   5   1   26.45    0.54
  -2   5   1   27.03    0.53
   2   5  -1   26.87    0.54
   2   5  -1   27.74    0.54
   2   5  -1   27.77    0.53
   2   5  -1   27.69    0.53
   1  -5  -1   99.34    1.75
  -1  -5   1   99.97    1.73
   1  -5  -1   98.12    1.69
  -1  -5   1   97.07    1.72
  -1  -5   1   99.01    1.71
   1  -5  -1   98.27    1.71
   1  -5  -1   97.84    1.72
   1   5  -1   96.74    1.73
  -1   5   1   98.53    1.73
   1   5  -1   96.62    1.71
  -1   5   1  100.79    1.71
   1   5  -1   98.01    1.71
   1   5  -1   97.10    1.71
  -1   5   1   96.63    1.72
   1   5  -1   97.44    1.72
  -1   5   1   98.29    1.72
   0  -5  -1   50.26    0.90
   0  -5   1   50.45    0.88
   0  -5  -1   49.71    0.90
   0  -5  -1   48.96    0.90
   0  -5  -1   49.66    0.90
   0  -5   1   50.02    0.91
   0  -5  -1   51.16    0.92
   0  -5   1   50.37    0.91
   0   5  -1   49.88    0.91
   0   5  -1   49.37    0.90
   0   5   1   48.88    0.91
   0   5   1   48.97    0.91
   0   5   1   49.69    0.89
   0   5  -1   50.03    0.90
  -1  -5  -1   76.06    1.37
   1  -5   1   76.85    1.36
   1  -5   1   77.75    1.35
   1  -5   1   76.11    1.37
  -1  -5  -1   80.32    1.37
  -1  -5  -1   77.46    1.38
  -1  -5  -1   79.06    1.38
   1  -5   1   77.39    1.35
  -1  -5  -1   78.30    1.39
  -1   5  -1   79.71    1.36
   1   5   1   76.37    1.37
   1   5   1   75.77    1.38
  -1   5  -1   77.73    1.37
   1   5   1   77.46    1.38
  -1   5  -1   78.54    1.34
   1   5   1   74.64    1.37
  -1   5  -1   78.11    1.37
   1   5   1   76.64    1.38
  -2  -5  -1   18.44    0.40
   2  -5   1   18.56    0.36
   2  -5   1   18.73    0.35
  -2  -5  -1   19.35    0.40
  -2  -5  -1   18.19    0.37
   2  -5   1   18.24    0.37
  -2  -5  -1   18.55    0.37
  -2   5  -1   17.97    0.36
   2   5   1   17.94    0.38
   2   5   1   18.55    0.39
   2   5   1   18.27    0.40
   2   5   1   18.53    0.40
  -2   5  -1   17.45    0.36
   2   5   1   18.23    0.38
   2   5   1   18.15    0.39
   3  -5   1    3.30    0.10
  -3  -5  -1    3.91    0.14
   3  -5   1    3.10    0.10
   3  -5   1    3.00    0.11
  -3  -5  -1    3.13    0.11
  -3  -5  -1    3.14    0.11
   3   5   1    3.08    0.12
   3   5   1    3.27    0.13
  -3   5  -1    3.15    0.12
   3   5   1    3.10    0.14
   3   5   1    3.15    0.12
  -3   5  -1    3.09    0.12
   3   5   1    3.13    0.14
  -4  -5  -1   12.25    0.33
  -4  -5  -1   12.69    0.29
   4  -5   1   12.82    0.29
  -4  -5  -1   12.24    0.32
   4  -5   1   12.46    0.28
   4  -5   1   12.73    0.27
  -4  -5  -1   12.93    0.32
  -4  -5  -1   12.56    0.29
  -4   5  -1   11.83    0.32
  -4   5  -1   12.38    0.30
   4   5   1   12.90    0.34
   4   5   1   12.11    0.30
   4   5   1   12.47    0.30
   4   5   1   13.01    0.32
   4   5   1   12.24    0.33
   5  -5   1  233.72    4.08
   5  -5   1  237.22    4.10
  -5  -5  -1  259.70    4.31
   5  -5   1  232.53    4.07
  -5  -5  -1  242.63    4.08
  -5  -5  -1  230.09    4.16
  -5  -5  -1  239.11    4.08
  -5  -5  -1  234.22    4.13
   5   5   1  228.26    4.11
   5   5   1  226.29    4.10
  -5   5  -1  236.74    4.03
   5   5   1  236.30    4.16
  -5   5  -1  235.72    4.15
   5   5   1  235.51    4.13
   5   5   1  238.18    4.17
  -5   5  -1  237.03    4.12
   6  -5   1    0.46    0.06
   6  -5   1    0.34    0.06
   6  -5   1    0.32    0.06
  -6  -5  -1    0.44    0.06
  -6  -5  -1    0.34    0.05
  -6  -5  -1    0.57    0.09
  -6  -5  -1    0.32    0.07
   6   5   1    0.53    0.07
  -6   5  -1    0.48    0.08
   6   5   1    0.53    0.09
  -6   5  -1    0.44    0.05
   6   5   1    0.34    0.07
   6   5   1    0.52    0.09
   7  -5   1   12.94    0.34
  -7  -5  -1   13.85    0.39
  -7  -5  -1   13.87    0.32
  -7  -5  -1   13.98    0.42
   7  -5   1   13.09    0.34
  -7  -5  -1   13.79    0.31
  -7   5  -1   13.81    0.39
   7   5   1   13.41    0.37
   7   5   1   13.78    0.37
   7   5   1   13.85    0.42
   7   5   1   12.79    0.42
  -8  -5  -1    7.44    0.32
   8  -5   1    7.69    0.25
  -8  -5  -1    7.00    0.28
   8  -5   1    7.33    0.25
   8   5   1    7.24    0.31
   8   5   1    7.94    0.28
   8   5   1    7.74    0.33
   8   5   1    7.50    0.27
  -8   5  -1    7.58    0.29
  -9  -5  -1   20.80    0.61
  -9  -5  -1   21.72    0.56
   9   5   1   21.16    0.62
   9   5   1   20.65    0.61
   9   5   1   21.24    0.54
   9   5   1   21.33    0.55
  -9   5  -1   21.50    0.58
 -10  -5  -1    4.16    0.23
 -10  -5  -1    4.23    0.28
  10   5   1    4.17    0.28
  10   5   1    4.51    0.24
  10   5   1    4.19    0.28
  10   5   1    4.02    0.23
 -10   5  -1    4.45    0.27
 -11  -5  -1    5.62    0.34
  11   5   1    5.15    0.34
 -11   5  -1    5.10    0.31
  11   5   1    5.33    0.34
  12  -5   1   -0.15    0.10
 -12  -5  -1   -0.10    0.11
  12  -5   1    0.06    0.13
  12   5   1    0.13    0.13
 -12   5  -1   -0.03    0.10
  12   5   1   -0.13    0.10
  13  -5   1    7.17    0.43
 -13  -5  -1    7.01    0.41
  13   5   1    7.11    0.42
 -13   5  -1    6.98    0.39
  13  -6  -1    0.75    0.18
 -13  -6   1    0.98    0.20
  13   6  -1    0.85    0.19
 -13   6   1    0.79    0.17
 -12  -6   1    0.23    0.13
  12   6  -1    0.42    0.12
  12   6  -1    0.37    0.14
  12   6  -1   -0.02    0.09
  12   6  -1    0.24    0.10
 -12   6   1    0.21    0.11
 -11  -6   1   34.69    0.91
 -11  -6   1   33.21    0.82
  11   6  -1   33.02    0.90
 -11   6   1   34.37    0.88
  11   6  -1   34.31    0.84
  11   6  -1   35.52    0.86
  11   6  -1   36.36    0.93
  10  -6  -1    0.03    0.07
 -10  -6   1    0.11    0.08
  10  -6  -1    0.15    0.08
 -10  -6   1    0.09    0.10
  10   6  -1    0.12    0.08
  10   6  -1    0.09    0.09
  10   6  -1    0.13    0.09
 -10   6   1    0.18    0.09
  10   6  -1    0.01    0.07
  -9  -6   1   15.08    0.44
  -9  -6   1   15.06    0.49
  -9  -6   1   15.53    0.39
   9  -6  -1   15.19    0.43
   9  -6  -1   14.92    0.42
  -9  -6   1   14.76    0.38
   9   6  -1   14.51    0.48
  -9   6   1   15.56    0.47
   9   6  -1   15.64    0.45
  -9   6   1   14.81    0.49
   9   6  -1   14.49    0.48
   9   6  -1   15.34    0.45
   8  -6  -1    0.71    0.09
   8  -6  -1    0.67    0.09
  -8  -6   1    0.58    0.10
  -8  -6   1    0.39    0.07
  -8  -6   1    0.71    0.12
   8   6  -1    0.60    0.11
  -8   6   1    0.56    0.11
  -8   6   1    0.51    0.10
   8   6  -1    0.65    0.11
   8   6  -1    0.66    0.10
   8   6  -1    0.83    0.11
  -7  -6   1    0.33    0.09
  -7  -6   1    0.24    0.07
   7  -6  -1    0.17    0.06
   7  -6  -1    0.10    0.06
   7   6  -1    0.12    0.06
   7   6  -1    0.17    0.07
   7   6  -1    0.08    0.07
  -7   6   1    0.20    0.07
   7   6  -1    0.24    0.07
  -7   6   1    0.31    0.08
   6  -6  -1    0.11    0.05
  -6  -6   1    0.21    0.06
  -6  -6   1    0.11    0.06
   6  -6  -1    0.09    0.05
   6  -6  -1    0.10    0.05
   6   6  -1    0.27    0.06
  -6   6   1    0.11    0.06
  -6   6   1    0.08    0.05
   6   6  -1    0.11    0.06
   6   6  -1    0.12    0.06
   6   6  -1    0.16    0.05
   5  -6  -1   70.05    1.31
   5  -6  -1   70.54    1.30
   5  -6  -1   70.61    1.32
  -5  -6   1   71.09    1.34
  -5  -6   1   71.01    1.33
  -5  -6   1   68.07    1.35
   5   6  -1   71.26    1.35
   5   6  -1   69.45    1.32
   5   6  -1   69.40    1.33
  -5   6   1   72.68    1.35
   5   6  -1   70.63    1.35
  -5   6   1   72.19    1.33
   4  -6  -1    0.75    0.08
   4  -6  -1    0.74    0.08
   4  -6  -1    0.60    0.07
  -4  -6   1    0.72    0.08
  -4  -6   1    0.61    0.08
  -4  -6   1    0.45    0.08
  -4   6   1    0.59    0.08
  -4   6   1    0.69    0.07
   4   6  -1    0.60    0.08
   4   6  -1    0.57    0.07
  -4   6   1    0.63    0.08
   4   6  -1    0.61    0.07
   4   6  -1    0.81    0.09
  -3  -6   1  413.88    7.64
   3  -6  -1  438.55    7.60
  -3  -6   1  439.33    7.77
   3  -6  -1  425.27    7.52
  -3  -6   1  434.44    7.77
   3  -6  -1  429.38    7.55
   3   6  -1  433.29    7.74
   3   6  -1  442.92    7.45
  -3   6   1  426.55    7.59
   3   6  -1  418.79    7.63
   3   6  -1  425.77    7.52
  -3   6   1  425.34    7.60
  -3   6   1  443.81    7.55
  -3   6   1  438.65    7.56
  -3   6   1  426.99    7.70
   2  -6  -1   30.45    0.59
  -2  -6   1   29.86    0.58
   2  -6  -1   29.63    0.53
   2  -6  -1   30.03    0.58
  -2  -6   1   30.06    0.60
   2  -6  -1   30.44    0.57
   2   6  -1   29.77    0.58
   2   6  -1   29.64    0.59
   2   6  -1   29.79    0.60
  -2   6   1   29.54    0.58
  -2   6   1   29.03    0.57
  -2   6   1   29.70    0.59
   2   6  -1   29.76    0.58
   2   6  -1   29.24    0.58
  -2   6   1   29.43    0.59
  -1  -6   1   11.20    0.24
  -1  -6   1   11.13    0.25
   1  -6  -1   10.76    0.25
  -1  -6   1   11.04    0.26
   1  -6  -1   10.74    0.23
   1  -6  -1   11.12    0.25
  -1   6   1   10.76    0.26
   1   6  -1   10.99    0.25
  -1   6   1   11.15    0.24
   1   6  -1   10.92    0.25
  -1   6   1   10.82    0.26
   1   6  -1   11.09    0.25
  -1   6   1   10.76    0.26
   1   6  -1   10.75    0.26
   0  -6  -1    3.03    0.11
   0  -6  -1    2.93    0.10
   0  -6  -1    3.01    0.11
   0  -6   1    3.11    0.09
   0  -6   1    3.37    0.12
   0  -6   1    2.99    0.11
   0  -6   1    3.02    0.10
   0  -6  -1    3.24    0.12
   0  -6  -1    2.89    0.11
   0   6   1    3.06    0.12
   0   6   1    3.17    0.12
   0   6   1    2.83    0.12
   0   6   1    3.20    0.10
   0   6  -1    3.00    0.11
   0   6  -1    3.13    0.11
   0   6  -1    3.10    0.11
  -1  -6  -1   13.16    0.30
   1  -6   1   13.18    0.28
  -1  -6  -1   13.18    0.29
  -1  -6  -1   13.71    0.31
   1  -6   1   13.25    0.28
   1  -6   1   13.36    0.29
  -1  -6  -1   13.34    0.30
   1  -6   1   13.06    0.29
  -1  -6  -1   13.92    0.29
   1   6   1   13.66    0.31
  -1   6  -1   13.55    0.26
  -1   6  -1   13.48    0.29
  -1   6  -1   13.58    0.29
   1   6   1   12.98    0.29
  -1   6  -1   13.32    0.30
   1   6   1   13.54    0.31
   1   6   1   13.46    0.30
   2  -6   1   35.83    0.67
   2  -6   1   35.18    0.65
  -2  -6  -1   35.41    0.67
  -2  -6  -1   35.68    0.68
  -2  -6  -1   35.75    0.69
   2  -6   1   35.69    0.66
  -2  -6  -1   35.70    0.70
  -2  -6  -1   35.27    0.70
   2   6   1   35.03    0.68
  -2   6  -1   35.32    0.68
  -2   6  -1   35.68    0.65
   2   6   1   34.75    0.69
   2   6   1   35.20    0.70
   2   6   1   34.56    0.68
   2   6   1   36.48    0.70
  -2   6  -1   36.46    0.69
  -2   6  -1   35.44    0.66
   3  -6   1  157.03    2.72
  -3  -6  -1  162.80    2.77
  -3  -6  -1  156.07    2.77
   3  -6   1  150.79    2.72
  -3  -6  -1  156.22    2.74
  -3  -6  -1  158.67    2.78
   3  -6   1  159.89    2.74
  -3  -6  -1  162.24    2.75
   3   6   1  152.97    2.75
   3   6   1  160.92    2.79
   3   6   1  155.94    2.78
  -3   6  -1  160.25    2.74
   3   6   1  160.74    2.78
   3   6   1  155.56    2.76
  -3   6  -1  156.81    2.75
   3   6   1  153.54    2.77
   4  -6   1    1.51    0.08
   4  -6   1    1.64    0.09
  -4  -6  -1    1.57    0.09
  -4  -6  -1    1.69    0.09
  -4  -6  -1    1.51    0.11
  -4  -6  -1    1.35    0.11
  -4  -6  -1    1.59    0.10
   4  -6   1    1.83    0.09
   4   6   1    1.74    0.12
  -4   6  -1    1.23    0.10
   4   6   1    1.79    0.11
  -4   6  -1    1.53    0.10
   4   6   1    1.56    0.11
   4   6   1    1.73    0.10
   4   6   1    1.54    0.10
  -5  -6  -1    3.14    0.13
   5  -6   1    2.87    0.14
  -5  -6  -1    3.04    0.13
   5  -6   1    2.72    0.12
   5  -6   1    2.87    0.12
  -5  -6  -1    3.30    0.16
  -5  -6  -1    2.84    0.17
  -5  -6  -1    3.19    0.16
  -5   6  -1    2.93    0.15
   5   6   1    2.89    0.17
   5   6   1    3.64    0.15
   5   6   1    2.53    0.17
   5   6   1    2.79    0.15
   5   6   1    2.99    0.16
  -5   6  -1    3.26    0.17
  -6  -6  -1    7.41    0.21
  -6  -6  -1    7.30    0.25
   6  -6   1    7.08    0.21
  -6  -6  -1    7.13    0.21
   6  -6   1    7.08    0.21
  -6  -6  -1    6.81    0.27
   6  -6   1    7.32    0.23
   6   6   1    7.21    0.28
  -6   6  -1    6.89    0.24
   6   6   1    7.16    0.24
   6   6   1    7.11    0.27
   6   6   1    7.04    0.24
  -6   6  -1    6.98    0.26
   7  -6   1   20.58    0.47
  -7  -6  -1   20.65    0.56
  -7  -6  -1   20.62    0.53
  -7  -6  -1   21.90    0.46
   7  -6   1   20.62    0.48
  -7  -6  -1   21.83    0.45
   7   6   1   20.59    0.56
   7   6   1   20.81    0.56
  -7   6  -1   20.36    0.52
   7   6   1   21.87    0.52
   7   6   1   20.26    0.50
  -8  -6  -1    2.65    0.20
   8  -6   1    2.82    0.16
  -8  -6  -1    2.90    0.18
  -8   6  -1    3.08    0.19
   8   6   1    2.89    0.18
   8   6   1    2.84    0.20
   8   6   1    3.02    0.18
   8   6   1    2.89    0.21
  -9  -6  -1    7.79    0.35
  -9  -6  -1    7.84    0.31
   9   6   1    7.66    0.35
   9   6   1    8.34    0.30
   9   6   1    7.85    0.35
   9   6   1    7.87    0.30
  -9   6  -1    7.64    0.32
 -10  -6  -1    1.32    0.15
 -10  -6  -1    1.25    0.18
  10   6   1    1.09    0.17
  10   6   1    1.35    0.15
  10   6   1    1.21    0.18
  10   6   1    1.50    0.17
 -10   6  -1    1.38    0.17
 -11  -6  -1   25.17    0.75
  11   6   1   25.18    0.76
  11   6   1   25.51    0.76
 -11   6  -1   24.66    0.70
  12  -6   1    0.68    0.17
  12  -6   1    0.54    0.17
 -12  -6  -1    0.77    0.18
 -12   6  -1    0.59    0.15
  12   6   1    0.66    0.17
  12   6   1    0.81    0.18
 -13  -7   1    6.20    0.39
  13   7  -1    6.45    0.39
  13   7  -1    6.05    0.35
 -13   7   1    6.55    0.37
 -12  -7   1    2.27    0.26
  12   7  -1    2.74    0.27
 -12   7   1    2.59    0.25
  12   7  -1    2.54    0.23
  12   7  -1    2.24    0.21
  12   7  -1    2.20    0.25
 -11  -7   1   13.29    0.45
 -11  -7   1   13.21    0.51
 -11   7   1   13.69    0.49
  11   7  -1   14.36    0.48
  11   7  -1   13.74    0.51
  11   7  -1   13.25    0.51
  11   7  -1   13.46    0.46
 -10  -7   1    2.05    0.18
 -10  -7   1    1.64    0.20
  10  -7  -1    1.91    0.16
  10   7  -1    1.80    0.17
  10   7  -1    1.89    0.21
 -10   7   1    1.95    0.20
  10   7  -1    1.87    0.19
  10   7  -1    2.09    0.20
  -9  -7   1   20.23    0.48
  -9  -7   1   19.99    0.54
   9  -7  -1   19.44    0.51
   9  -7  -1   19.59    0.50
  -9  -7   1   19.41    0.47
  -9  -7   1   20.29    0.59
   9   7  -1   19.40    0.57
  -9   7   1   18.88    0.55
  -9   7   1   19.93    0.58
   9   7  -1   20.29    0.54
   9   7  -1   18.95    0.57
   9   7  -1   19.87    0.54
   8  -7  -1   18.38    0.47
   8  -7  -1   18.10    0.46
  -8  -7   1   17.85    0.44
  -8  -7   1   17.81    0.49
  -8  -7   1   18.18    0.53
  -8   7   1   18.18    0.52
   8   7  -1   18.08    0.52
  -8   7   1   17.64    0.50
   8   7  -1   18.27    0.49
   8   7  -1   18.48    0.49
   8   7  -1   18.26    0.52
  -7  -7   1   42.35    0.94
   7  -7  -1   43.29    0.87
  -7  -7   1   42.68    0.91
   7  -7  -1   42.48    0.88
   7   7  -1   42.08    0.93
  -7   7   1   43.29    0.91
   7   7  -1   42.86    0.90
  -7   7   1   42.29    0.93
   7   7  -1   43.97    0.91
   7   7  -1   43.25    0.94
   6  -7  -1   14.53    0.37
  -6  -7   1   14.94    0.40
  -6  -7   1   14.32    0.41
   6  -7  -1   14.98    0.37
   6   7  -1   15.36    0.40
   6   7  -1   14.49    0.41
   6   7  -1   15.50    0.42
  -6   7   1   15.09    0.41
   6   7  -1   14.72    0.39
  -6   7   1   15.31    0.40
   5  -7  -1   91.12    1.70
  -5  -7   1   91.09    1.72
  -5  -7   1   92.12    1.71
   5  -7  -1   91.35    1.67
   5  -7  -1   91.52    1.68
  -5  -7   1   95.13    1.73
   5   7  -1   92.09    1.70
   5   7  -1   92.24    1.72
  -5   7   1   93.14    1.70
   5   7  -1   91.43    1.70
   5   7  -1   91.14    1.72
  -5   7   1   94.00    1.71
  -4  -7   1   59.16    1.16
   4  -7  -1   62.38    1.15
  -4  -7   1   62.01    1.16
   4  -7  -1   61.17    1.13
  -4  -7   1   61.33    1.17
   4  -7  -1   60.95    1.13
   4   7  -1   60.34    1.15
   4   7  -1   60.96    1.16
  -4   7   1   59.84    1.15
  -4   7   1   61.96    1.14
  -4   7   1   59.48    1.14
   4   7  -1   58.59    1.14
   4   7  -1   62.35    1.16
  -3  -7   1   78.38    1.44
   3  -7  -1   79.44    1.42
  -3  -7   1   78.75    1.43
   3  -7  -1   77.26    1.40
  -3  -7   1   76.79    1.43
   3  -7  -1   75.28    1.40
   3   7  -1   79.08    1.42
  -3   7   1   78.07    1.41
   3   7  -1   77.55    1.42
   3   7  -1   80.55    1.43
  -3   7   1   79.59    1.42
   3   7  -1   74.51    1.41
  -3   7   1   77.60    1.41
  -3   7   1   77.49    1.43
  -3   7   1   75.45    1.42
  -2  -7   1   19.78    0.43
  -2  -7   1   20.46    0.44
  -2  -7   1   20.06    0.42
   2  -7  -1   19.34    0.41
   2  -7  -1   20.07    0.43
   2  -7  -1   19.54    0.37
   2  -7  -1   19.75    0.42
  -2   7   1   20.07    0.41
   2   7  -1   20.16    0.42
   2   7  -1   19.68    0.42
   2   7  -1   19.68    0.43
  -2   7   1   20.00    0.43
   2   7  -1   20.02    0.42
  -2   7   1   19.98    0.43
   2   7  -1   19.82    0.44
  -2   7   1   19.93    0.44
  -1  -7   1  193.18    3.40
  -1  -7   1  193.63    3.37
  -1  -7   1  198.65    3.38
   1  -7  -1  197.96    3.35
   1  -7  -1  194.43    3.38
   1  -7  -1  193.75    3.38
   1   7  -1  196.84    3.38
   1   7  -1  194.84    3.38
  -1   7   1  192.36    3.39
   1   7  -1  194.50    3.38
  -1   7   1  199.43    3.39
  -1   7   1  198.50    3.40
  -1   7   1  196.11    3.36
   1   7  -1  194.92    3.40
   1   7  -1  194.08    3.38
   0  -7   1   21.99    0.44
   0  -7   1   21.30    0.45
   0  -7  -1   21.62    0.44
   0  -7  -1   21.72    0.43
   0  -7   1   21.33    0.45
   0  -7  -1   21.43    0.44
   0  -7   1   21.40    0.43
   0  -7   1   21.93    0.42
   0  -7  -1   21.86    0.44
   0  -7  -1   21.44    0.46
   0   7  -1   21.66    0.44
   0   7  -1   21.81    0.44
   0   7  -1   21.30    0.45
   0   7   1   20.84    0.42
   0   7   1   21.62    0.46
   0   7   1   21.47    0.45
   0   7   1   21.31    0.45
   1  -7   1    9.02    0.23
  -1  -7  -1    8.77    0.23
   1  -7   1    8.51    0.21
  -1  -7  -1   10.28    0.24
   1  -7   1    8.87    0.21
  -1  -7  -1    9.44    0.24
  -1  -7  -1    8.95    0.23
  -1  -7  -1    8.83    0.22
   1  -7   1    9.00    0.23
   1  -7   1    9.23    0.20
  -1   7  -1    9.44    0.22
  -1   7  -1    9.01    0.18
   1   7   1    8.79    0.22
   1   7   1    8.59    0.23
  -1   7  -1    8.96    0.22
  -1   7  -1    8.73    0.23
   1   7   1    8.68    0.24
   1   7   1    8.86    0.23
   1   7   1    8.64    0.22
   2  -7   1   24.86    0.48
  -2  -7  -1   23.80    0.52
  -2  -7  -1   24.43    0.50
   2  -7   1   24.62    0.50
  -2  -7  -1   24.45    0.50
  -2  -7  -1   24.46    0.52
   2  -7   1   25.01    0.48
  -2  -7  -1   25.45    0.52
   2   7   1   24.01    0.52
   2   7   1   24.13    0.52
  -2   7  -1   24.75    0.52
   2   7   1   23.25    0.50
   2   7   1   24.30    0.50
  -2   7  -1   24.77    0.51
  -2   7  -1   25.45    0.48
   2   7   1   24.14    0.52
  -2   7  -1   24.46    0.47
  -3  -7  -1    1.22    0.10
   3  -7   1    1.19    0.07
  -3  -7  -1    1.11    0.10
  -3  -7  -1    1.17    0.08
  -3  -7  -1    1.10    0.09
  -3  -7  -1    1.06    0.08
   3   7   1    1.22    0.10
   3   7   1    1.12    0.10
  -3   7  -1    1.17    0.08
   3   7   1    1.13    0.10
  -3   7  -1    1.33    0.08
   3   7   1    1.12    0.08
  -4  -7  -1   45.98    0.87
  -4  -7  -1   45.79    0.91
  -4  -7  -1   46.65    0.90
  -4  -7  -1   43.50    0.91
  -4  -7  -1   45.78    0.86
   4  -7   1   45.32    0.84
   4  -7   1   45.32    0.85
   4  -7   1   45.39    0.87
   4   7   1   45.02    0.91
   4   7   1   45.54    0.90
   4   7   1   46.26    0.91
  -4   7  -1   44.44    0.86
  -4   7  -1   45.92    0.88
   4   7   1   45.32    0.92
   4   7   1   43.65    0.88
   4   7   1   44.17    0.88
  -5  -7  -1  158.13    2.76
  -5  -7  -1  153.81    2.83
  -5  -7  -1  154.06    2.81
   5  -7   1  153.45    2.74
  -5  -7  -1  160.79    2.75
   5  -7   1  157.26    2.77
   5  -7   1  154.04    2.74
  -5  -7  -1  161.46    2.80
  -5   7  -1  157.19    2.78
   5   7   1  152.81    2.78
   5   7   1  156.84    2.78
   5   7   1  159.31    2.81
   5   7   1  158.16    2.83
   5   7   1  154.69    2.83
  -5   7  -1  158.46    2.80
  -6  -7  -1   29.60    0.68
  -6  -7  -1   31.15    0.62
   6  -7   1   29.10    0.61
  -6  -7  -1   29.79    0.70
   6  -7   1   30.37    0.64
  -6  -7  -1   31.23    0.62
   6  -7   1   28.99    0.62
   6   7   1   29.56    0.71
  -6   7  -1   31.66    0.67
   6   7   1   30.10    0.70
  -6   7  -1   30.31    0.68
   6   7   1   30.71    0.66
   6   7   1   29.78    0.65
   7  -7   1    7.94    0.25
  -7  -7  -1    8.48    0.33
  -7  -7  -1    8.62    0.24
   7  -7   1    7.81    0.25
  -7  -7  -1    8.38    0.30
  -7  -7  -1    8.48    0.24
   7   7   1    8.51    0.33
   7   7   1    8.88    0.30
  -7   7  -1    8.43    0.29
   7   7   1    8.26    0.32
   7   7   1    8.21    0.28
  -8  -7  -1    5.73    0.23
  -8  -7  -1    5.37    0.25
   8  -7   1    5.26    0.21
  -8  -7  -1    5.12    0.27
   8   7   1    5.32    0.27
   8   7   1    5.58    0.24
   8   7   1    5.21    0.27
  -8   7  -1    5.03    0.24
   8   7   1    5.59    0.24
  -9  -7  -1    7.92    0.32
  -9  -7  -1    7.42    0.35
   9   7   1    7.66    0.35
   9   7   1    8.18    0.31
   9   7   1    8.31    0.32
  -9   7  -1    7.94    0.32
   9   7   1    7.94    0.35
 -10  -7  -1    2.74    0.21
 -10  -7  -1    2.92    0.25
  10   7   1    2.62    0.20
  10   7   1    2.92    0.25
 -10   7  -1    2.59    0.21
  10   7   1    2.86    0.24
  10   7   1    2.70    0.21
 -11  -7  -1    8.99    0.37
 -11  -7  -1    9.15    0.43
  11   7   1    9.08    0.43
  11   7   1    9.52    0.38
  11   7   1    8.64    0.42
 -11   7  -1    9.85    0.40
 -12  -7  -1    0.25    0.14
  12   7   1    0.10    0.12
  12   7   1    0.30    0.15
 -12   7  -1    0.21    0.12
 -13  -8   1    0.13    0.13
  13   8  -1    0.18    0.11
 -13   8   1    0.13    0.12
  13   8  -1    0.13    0.11
  13   8  -1    0.20    0.13
 -12  -8   1   -0.10    0.10
 -12   8   1    0.09    0.11
  12   8  -1    0.00    0.10
  12   8  -1    0.17    0.09
  12   8  -1    0.02    0.09
  12   8  -1   -0.08    0.10
 -11  -8   1   11.74    0.43
 -11  -8   1   11.67    0.48
  11   8  -1   12.25    0.44
  11   8  -1   12.20    0.49
  11   8  -1   11.84    0.48
  11   8  -1   11.77    0.44
 -11   8   1   12.42    0.46
 -10  -8   1    6.36    0.34
 -10  -8   1    7.33    0.32
  10  -8  -1    7.61    0.34
  10   8  -1    6.83    0.34
  10   8  -1    7.35    0.32
 -10   8   1    7.31    0.33
  10   8  -1    7.28    0.32
  10   8  -1    6.95    0.34
  -9  -8   1    2.15    0.15
  -9  -8   1    2.36    0.15
   9  -8  -1    2.56    0.17
  -9  -8   1    2.51    0.21
   9  -8  -1    2.71    0.17
  -9  -8   1    2.06    0.18
  -9   8   1    2.42    0.21
   9   8  -1    2.49    0.21
  -9   8   1    2.51    0.20
   9   8  -1    2.52    0.21
   9   8  -1    2.37    0.19
   9   8  -1    2.36    0.19
  -8  -8   1    0.65    0.12
  -8  -8   1    0.57    0.09
   8  -8  -1    0.73    0.10
   8  -8  -1    0.83    0.10
  -8  -8   1    0.74    0.11
   8   8  -1    0.51    0.11
  -8   8   1    0.64    0.11
   8   8  -1    0.73    0.11
  -8   8   1    0.79    0.12
   8   8  -1    0.91    0.13
   8   8  -1    0.68    0.11
  -7  -8   1    7.73    0.26
  -7  -8   1    7.84    0.31
  -7  -8   1    8.05    0.29
   7  -8  -1    8.06    0.26
   7  -8  -1    7.35    0.25
   7   8  -1    8.30    0.29
   7   8  -1    8.17    0.29
   7   8  -1    7.34    0.29
  -7   8   1    8.02    0.29
  -7   8   1    7.73    0.30
   7   8  -1    7.83    0.30
  -6  -8   1    5.32    0.22
   6  -8  -1    5.55    0.20
  -6  -8   1    5.57    0.24
   6  -8  -1    5.46    0.20
  -6   8   1    5.58    0.22
   6   8  -1    5.46    0.22
   6   8  -1    5.49    0.22
   6   8  -1    5.51    0.23
   6   8  -1    5.25    0.23
  -6   8   1    5.53    0.23
   5  -8  -1   40.40    0.81
  -5  -8   1   39.07    0.83
   5  -8  -1   38.98    0.78
  -5  -8   1   40.29    0.83
  -5  -8   1   38.02    0.83
   5  -8  -1   39.81    0.79
  -5   8   1   40.35    0.82
   5   8  -1   38.10    0.81
  -5   8   1   40.79    0.81
   5   8  -1   39.01    0.81
   5   8  -1   38.78    0.82
   5   8  -1   40.29    0.83
   4  -8  -1   19.91    0.44
  -4  -8   1   20.50    0.49
  -4  -8   1   19.87    0.48
   4  -8  -1   20.75    0.47
  -4  -8   1   19.73    0.47
   4  -8  -1   19.85    0.45
   4   8  -1   20.70    0.48
   4   8  -1   19.41    0.47
   4   8  -1   20.52    0.47
  -4   8   1   20.92    0.46
   4   8  -1   20.43    0.46
  -4   8   1   21.28    0.46
  -4   8   1   20.12    0.46
  -3  -8   1  167.77    2.99
   3  -8  -1  175.56    3.00
   3  -8  -1  168.26    2.97
  -3  -8   1  169.52    3.00
   3  -8  -1  166.23    2.98
  -3  -8   1  171.71    3.02
  -3   8   1  174.18    2.99
   3   8  -1  172.10    3.00
   3   8  -1  173.55    2.99
   3   8  -1  168.15    2.99
   3   8  -1  168.98    3.02
  -3   8   1  168.06    3.00
  -3   8   1  170.94    3.01
   3   8  -1  166.79    2.99
  -3   8   1  171.75    2.97
  -2  -8   1   20.76    0.46
   2  -8  -1   20.60    0.48
   2  -8  -1   20.74    0.39
   2  -8  -1   19.74    0.43
   2  -8  -1   20.20    0.44
  -2  -8   1   20.35    0.44
  -2  -8   1   19.24    0.45
   2   8  -1   21.39    0.45
  -2   8   1   20.32    0.45
  -2   8   1   20.70    0.45
  -2   8   1   20.64    0.42
   2   8  -1   20.59    0.44
   2   8  -1   20.37    0.44
   2   8  -1   20.13    0.44
  -2   8   1   20.72    0.46
   2   8  -1   20.77    0.46
  -1  -8   1   62.40    1.14
   1  -8  -1   62.62    1.11
   1  -8  -1   61.44    1.14
  -1  -8   1   61.08    1.14
  -1  -8   1   62.90    1.13
   1  -8  -1   60.65    1.14
  -1  -8   1   62.06    1.16
   1   8  -1   61.49    1.16
  -1   8   1   63.21    1.15
   1   8  -1   61.34    1.14
  -1   8   1   62.02    1.16
   1   8  -1   63.51    1.15
   1   8  -1   63.24    1.14
  -1   8   1   63.98    1.11
   1   8  -1   63.00    1.14
  -1   8   1   61.18    1.15
   0  -8   1   58.38    1.06
   0  -8   1   58.85    1.07
   0  -8  -1   58.52    1.08
   0  -8   1   58.95    1.09
   0  -8  -1   57.19    1.06
   0  -8  -1   56.76    1.07
   0  -8   1   58.38    1.07
   0  -8  -1   58.06    1.10
   0  -8   1   59.07    1.09
   0   8  -1   57.85    1.07
   0   8   1   60.07    1.05
   0   8   1   59.74    1.09
   0   8   1   56.97    1.08
   0   8   1   59.08    1.10
   0   8  -1   58.80    1.08
   0   8  -1   58.71    1.08
  -1  -8  -1   17.57    0.40
   1  -8   1   17.79    0.38
  -1  -8  -1   18.20    0.39
   1  -8   1   18.17    0.40
   1  -8   1   17.30    0.40
  -1  -8  -1   17.92    0.40
   1  -8   1   18.29    0.39
   1  -8   1   18.59    0.37
  -1  -8  -1   17.84    0.40
  -1  -8  -1   18.40    0.42
   1   8   1   17.70    0.40
   1   8   1   18.55    0.41
  -1   8  -1   18.49    0.34
   1   8   1   18.90    0.42
   1   8   1   18.30    0.40
   1   8   1   18.41    0.38
  -1   8  -1   18.18    0.40
  -1   8  -1   19.10    0.40
  -1   8  -1   18.39    0.40
  -2  -8  -1   20.98    0.47
  -2  -8  -1   20.65    0.47
   2  -8   1   21.06    0.40
   2  -8   1   21.17    0.45
   2  -8   1   21.27    0.44
  -2  -8  -1   22.08    0.46
   2  -8   1   21.12    0.43
  -2  -8  -1   21.92    0.46
  -2  -8  -1   21.82    0.48
   2   8   1   20.72    0.46
  -2   8  -1   21.44    0.42
   2   8   1   21.48    0.46
  -2   8  -1   21.09    0.47
  -2   8  -1   21.54    0.46
   2   8   1   21.24    0.48
   2   8   1   21.06    0.48
   2   8   1   21.49    0.47
  -3  -8  -1  171.06    2.96
   3  -8   1  167.25    2.95
   3  -8   1  165.01    2.93
   3  -8   1  167.62    2.93
  -3  -8  -1  174.09    2.99
  -3  -8  -1  170.81    2.96
  -3  -8  -1  163.65    2.99
  -3  -8  -1  164.82    2.98
   3   8   1  163.94    2.96
  -3   8  -1  171.48    2.93
  -3   8  -1  168.04    2.94
   3   8   1  171.72    2.99
   3   8   1  172.80    3.00
   3   8   1  170.44    3.00
   3   8   1  169.66    2.97
  -4  -8  -1   27.33    0.62
  -4  -8  -1   27.78    0.61
   4  -8   1   28.10    0.58
   4  -8   1   27.35    0.55
   4  -8   1   27.72    0.56
  -4  -8  -1   28.82    0.61
  -4  -8  -1   28.51    0.58
  -4  -8  -1   27.72    0.58
  -4   8  -1   27.41    0.58
   4   8   1   27.00    0.60
   4   8   1   27.26    0.59
   4   8   1   27.61    0.62
  -4   8  -1   27.30    0.57
   4   8   1   28.26    0.63
   4   8   1   28.31    0.62
  -5  -8  -1    6.41    0.21
  -5  -8  -1    6.74    0.21
   5  -8   1    6.59    0.20
   5  -8   1    6.38    0.21
  -5  -8  -1    6.60    0.24
   5  -8   1    6.52    0.20
  -5  -8  -1    7.03    0.26
  -5   8  -1    6.36    0.22
   5   8   1    6.42    0.25
  -5   8  -1    6.56    0.23
   5   8   1    6.54    0.23
   5   8   1    6.58    0.26
   5   8   1    6.34    0.24
   5   8   1    6.34    0.23
   6  -8   1    3.50    0.15
  -6  -8  -1    3.72    0.21
   6  -8   1    3.47    0.15
  -6  -8  -1    3.80    0.16
  -6  -8  -1    3.92    0.16
  -6  -8  -1    3.95    0.20
   6   8   1    3.82    0.18
  -6   8  -1    3.82    0.18
   6   8   1    3.78    0.21
   6   8   1    4.26    0.19
  -6   8  -1    3.65    0.19
   6   8   1    3.78    0.21
  -7  -8  -1   69.30    1.29
  -7  -8  -1   67.94    1.37
  -7  -8  -1   68.68    1.41
  -7  -8  -1   70.94    1.30
   7  -8   1   66.09    1.29
   7  -8   1   67.70    1.30
   7   8   1   69.11    1.35
   7   8   1   71.51    1.36
   7   8   1   67.53    1.41
   7   8   1   67.89    1.40
  -7   8  -1   71.54    1.36
  -8  -8  -1    4.35    0.23
  -8  -8  -1    3.84    0.16
  -8  -8  -1    4.04    0.24
  -8   8  -1    3.97    0.22
   8   8   1    3.76    0.23
   8   8   1    3.85    0.24
   8   8   1    3.98    0.21
   8   8   1    3.99    0.21
  -9  -8  -1    0.43    0.12
  -9  -8  -1    0.49    0.11
   9   8   1    0.48    0.12
  -9   8  -1    0.40    0.11
   9   8   1    0.32    0.10
   9   8   1    0.61    0.13
   9   8   1    0.58    0.11
 -10  -8  -1   16.78    0.52
 -10  -8  -1   17.10    0.57
  10   8   1   16.21    0.51
  10   8   1   16.39    0.57
  10   8   1   16.47    0.50
 -10   8  -1   17.44    0.53
  10   8   1   17.05    0.57
 -11  -8  -1   12.24    0.44
 -11  -8  -1   11.95    0.50
  11   8   1   12.11    0.44
 -11   8  -1   11.72    0.45
  11   8   1   12.49    0.44
  11   8   1   11.94    0.50
  11   8   1   12.06    0.50
 -12  -8  -1   -0.03    0.11
  12   8   1   -0.10    0.10
  12   8   1   -0.15    0.09
 -12  -9   1    1.05    0.16
 -12  -9   1    1.09    0.20
  12   9  -1    1.02    0.16
  12   9  -1    1.14    0.18
  12   9  -1    1.16    0.19
  12   9  -1    0.89    0.17
 -12   9   1    1.24    0.19
 -11  -9   1   -0.02    0.10
 -11  -9   1    0.02    0.08
  11   9  -1   -0.06    0.09
  11   9  -1   -0.06    0.08
  11   9  -1   -0.05    0.08
 -11   9   1    0.12    0.10
  11   9  -1    0.06    0.11
 -10  -9   1    3.32    0.26
 -10  -9   1    3.50    0.23
  10   9  -1    3.49    0.23
  10   9  -1    3.50    0.25
  10   9  -1    3.20    0.24
  10   9  -1    3.21    0.23
 -10   9   1    3.36    0.24
  -9  -9   1   29.49    0.78
   9  -9  -1   30.44    0.70
  -9  -9   1   30.03    0.67
  -9  -9   1   29.62    0.74
  -9  -9   1   30.14    0.68
   9  -9  -1   30.15    0.71
  -9   9   1   29.03    0.76
   9   9  -1   28.98    0.77
  -9   9   1   30.28    0.74
   9   9  -1   32.11    0.75
   9   9  -1   30.31    0.78
   9   9  -1   29.45    0.74
  -8  -9   1   27.47    0.71
   8  -9  -1   28.36    0.64
   8  -9  -1   26.73    0.63
  -8  -9   1   26.46    0.67
  -8  -9   1   27.50    0.62
  -8  -9   1   27.66    0.63
  -8   9   1   27.20    0.69
   8   9  -1   27.02    0.70
   8   9  -1   27.18    0.66
   8   9  -1   27.16    0.70
  -8   9   1   27.69    0.67
   8   9  -1   27.15    0.67
  -7  -9   1    0.09    0.06
   7  -9  -1    0.20    0.07
  -7  -9   1    0.21    0.08
   7  -9  -1    0.18    0.06
  -7  -9   1    0.40    0.09
  -7   9   1    0.17    0.08
   7   9  -1    0.39    0.09
  -7   9   1    0.17    0.08
   7   9  -1    0.12    0.07
   7   9  -1    0.09    0.07
   7   9  -1    0.31    0.09
  -6  -9   1    4.38    0.21
  -6  -9   1    4.12    0.18
   6  -9  -1    4.30    0.18
   6  -9  -1    4.25    0.18
  -6  -9   1    4.36    0.21
  -6   9   1    4.34    0.20
   6   9  -1    4.11    0.20
   6   9  -1    4.25    0.21
   6   9  -1    4.20    0.20
  -6   9   1    4.04    0.19
   6   9  -1    4.42    0.20
   5  -9  -1   95.74    1.78
   5  -9  -1   98.21    1.82
  -5  -9   1   98.96    1.84
  -5  -9   1   97.94    1.79
  -5  -9   1   95.06    1.83
   5  -9  -1   96.73    1.77
  -5  -9   1   97.47    1.82
   5   9  -1   93.69    1.80
   5   9  -1   98.66    1.82
   5   9  -1   99.07    1.83
  -5   9   1   96.63    1.80
   5   9  -1   99.07    1.82
  -5   9   1  100.94    1.80
  -4  -9   1   17.63    0.44
   4  -9  -1   17.13    0.42
  -4  -9   1   16.07    0.42
   4  -9  -1   16.76    0.40
  -4  -9   1   16.98    0.42
   4  -9  -1   16.60    0.39
  -4   9   1   16.92    0.40
   4   9  -1   17.29    0.42
   4   9  -1   16.85    0.42
  -4   9   1   17.04    0.40
  -4   9   1   17.64    0.41
   4   9  -1   16.91    0.42
   4   9  -1   17.28    0.44
   4   9  -1   17.13    0.42
  -4   9   1   17.33    0.43
  -3  -9   1   17.19    0.41
   3  -9  -1   16.94    0.39
  -3  -9   1   17.30    0.43
   3  -9  -1   17.37    0.41
  -3  -9   1   17.22    0.42
   3  -9  -1   17.46    0.40
   3   9  -1   17.38    0.41
   3   9  -1   16.83    0.41
  -3   9   1   17.19    0.41
  -3   9   1   17.41    0.39
   3   9  -1   17.48    0.41
   3   9  -1   17.27    0.40
   3   9  -1   17.62    0.43
  -3   9   1   17.38    0.42
  -3   9   1   17.35    0.40
  -2  -9   1    9.78    0.28
  -2  -9   1    9.54    0.25
  -2  -9   1    9.54    0.26
   2  -9  -1    9.43    0.21
   2  -9  -1    9.02    0.25
   2  -9  -1    9.60    0.25
  -2   9   1    8.88    0.23
  -2   9   1    9.43    0.27
   2   9  -1    9.37    0.27
  -2   9   1    9.69    0.26
   2   9  -1    9.01    0.25
   2   9  -1    9.26    0.26
   2   9  -1    9.64    0.26
   1  -9  -1   84.04    1.49
  -1  -9   1   82.84    1.55
   1  -9  -1   85.16    1.52
  -1  -9   1   85.56    1.50
  -1  -9   1   82.33    1.52
  -1  -9   1   82.97    1.52
   1  -9  -1   81.69    1.52
  -1   9   1   84.07    1.54
   1   9  -1   85.28    1.52
  -1   9   1   85.21    1.54
   1   9  -1   82.81    1.46
   1   9  -1   84.69    1.54
   1   9  -1   83.24    1.52
  -1   9   1   83.90    1.53
  -1   9   1   85.10    1.49
   1   9  -1   85.42    1.53
   0  -9  -1    0.37    0.06
   0  -9  -1    0.33    0.05
   0  -9   1    0.33    0.05
   0  -9  -1    0.26    0.05
   0  -9   1    0.35    0.05
   0  -9   1    0.36    0.05
   0  -9  -1    0.20    0.05
   0  -9   1    0.37    0.05
   0   9  -1    0.27    0.05
   0   9   1    0.24    0.05
   0   9  -1    0.27    0.05
   0   9   1    0.30    0.06
   0   9  -1    0.40    0.06
   0   9   1    0.24    0.06
   0   9   1    0.34    0.04
  -1  -9  -1   57.63    1.08
  -1  -9  -1   57.86    1.10
   1  -9   1   58.03    1.04
   1  -9   1   57.42    1.06
  -1  -9  -1   56.03    1.07
  -1  -9  -1   57.26    1.08
   1  -9   1   56.26    1.06
   1  -9   1   56.33    1.08
   1  -9   1   55.97    1.08
  -1  -9  -1   56.22    1.08
  -1   9  -1   57.90    1.07
   1   9   1   58.76    1.05
  -1   9  -1   59.04    1.00
  -1   9  -1   58.06    1.07
   1   9   1   57.67    1.09
   1   9   1   57.57    1.10
  -1   9  -1   57.32    1.08
   1   9   1   57.48    1.09
  -2  -9  -1   32.46    0.65
   2  -9   1   31.51    0.60
  -2  -9  -1   33.22    0.66
   2  -9   1   32.06    0.65
   2  -9   1   32.00    0.63
  -2  -9  -1   31.51    0.67
  -2  -9  -1   32.94    0.68
   2  -9   1   31.41    0.64
  -2  -9  -1   31.15    0.66
   2   9   1   32.55    0.68
   2   9   1   31.79    0.66
  -2   9  -1   33.17    0.67
   2   9   1   32.37    0.66
  -2   9  -1   32.99    0.61
   2   9   1   33.35    0.68
  -2   9  -1   32.68    0.66
  -2   9  -1   33.83    0.69
   2   9   1   32.48    0.68
   3  -9   1   17.85    0.39
  -3  -9  -1   17.53    0.43
  -3  -9  -1   17.37    0.43
   3  -9   1   17.74    0.41
  -3  -9  -1   17.77    0.41
   3  -9   1   17.46    0.39
  -3  -9  -1   17.34    0.41
  -3  -9  -1   18.23    0.44
  -3   9  -1   17.76    0.38
   3   9   1   18.57    0.44
   3   9   1   18.25    0.44
  -3   9  -1   17.78    0.38
   3   9   1   16.87    0.41
   3   9   1   17.86    0.42
  -3   9  -1   18.30    0.43
   3   9   1   17.72    0.44
  -3   9  -1   18.78    0.43
  -4  -9  -1   38.62    0.83
  -4  -9  -1   39.87    0.84
   4  -9   1   38.33    0.77
  -4  -9  -1   41.76    0.80
   4  -9   1   40.22    0.80
  -4  -9  -1   40.56    0.80
   4  -9   1   38.29    0.77
  -4  -9  -1   41.87    0.84
  -4   9  -1   40.83    0.78
   4   9   1   39.94    0.84
  -4   9  -1   39.94    0.79
   4   9   1   38.64    0.81
   4   9   1   40.60    0.84
   4   9   1   38.65    0.81
   4   9   1   39.78    0.84
  -5  -9  -1   18.58    0.48
   5  -9   1   19.32    0.45
   5  -9   1   18.56    0.43
  -5  -9  -1   19.11    0.44
  -5  -9  -1   17.73    0.49
  -5  -9  -1   19.23    0.44
   5  -9   1   18.81    0.42
   5   9   1   19.64    0.49
   5   9   1   19.14    0.49
   5   9   1   19.38    0.47
   5   9   1   18.79    0.46
   5   9   1   19.30    0.50
  -5   9  -1   19.44    0.44
  -5   9  -1   18.64    0.46
   6  -9   1   45.37    0.92
  -6  -9  -1   46.95    0.93
  -6  -9  -1   46.96    0.93
  -6  -9  -1   46.87    1.01
  -6  -9  -1   45.95    0.99
   6  -9   1   46.15    0.92
   6   9   1   47.52    1.00
   6   9   1   45.83    1.01
   6   9   1   49.59    0.98
   6   9   1   47.29    0.97
   6   9   1   49.17    1.02
  -6   9  -1   48.38    0.96
  -6   9  -1   48.38    0.98
  -7  -9  -1    0.19    0.08
  -7  -9  -1    0.20    0.06
   7  -9   1    0.10    0.06
  -7  -9  -1    0.31    0.09
   7  -9   1    0.35    0.07
   7   9   1    0.26    0.10
   7   9   1    0.09    0.07
  -7   9  -1    0.06    0.07
   7   9   1    0.22    0.08
   7   9   1    0.04    0.08
  -8  -9  -1   24.65    0.54
  -8  -9  -1   24.30    0.66
  -8  -9  -1   24.18    0.63
  -8  -9  -1   24.40    0.61
   8   9   1   24.46    0.66
  -8   9  -1   24.06    0.61
   8   9   1   24.37    0.61
   8   9   1   22.97    0.65
   8   9   1   24.63    0.62
  -9  -9  -1   22.88    0.63
  -9  -9  -1   23.81    0.68
   9   9   1   23.40    0.61
   9   9   1   23.73    0.67
   9   9   1   23.72    0.68
  -9   9  -1   23.91    0.63
   9   9   1   24.00    0.63
 -10  -9  -1   10.20    0.44
 -10  -9  -1    9.25    0.38
  10   9   1   10.41    0.39
  10   9   1   10.42    0.44
  10   9   1   10.08    0.38
  10   9   1   10.11    0.43
 -10   9  -1    9.52    0.38
 -11  -9  -1    0.32    0.14
 -11  -9  -1    0.38    0.11
  11   9   1    0.42    0.12
  11   9   1    0.46    0.14
  11   9   1    0.20    0.13
  11   9   1    0.30    0.11
 -11   9  -1    0.54    0.15
 -12  -9  -1   -0.10    0.09
  12   9   1   -0.03    0.11
  12   9   1   -0.06    0.10
  12   9   1   -0.01    0.10
 -12 -10   1    1.95    0.25
 -12 -10   1    1.93    0.21
  12  10  -1    2.00    0.23
  12  10  -1    1.90    0.24
  12  10  -1    1.76    0.23
 -12  10   1    1.86    0.22
  12  10  -1    1.71    0.20
 -11 -10   1    8.00    0.37
 -11 -10   1    8.39    0.41
  11  10  -1    8.36    0.37
  11  10  -1    8.13    0.40
  11  10  -1    8.44    0.37
 -11  10   1    8.02    0.37
  11  10  -1    7.60    0.39
 -10 -10   1   12.24    0.47
 -10 -10   1   12.39    0.44
  10  10  -1   12.02    0.43
  10  10  -1   11.77    0.46
  10  10  -1   12.32    0.43
  10  10  -1   11.33    0.45
 -10  10   1   11.82    0.43
  -9 -10   1    0.89    0.14
   9 -10  -1    1.06    0.13
  -9 -10   1    1.07    0.17
  -9 -10   1    0.89    0.11
  -9 -10   1    0.83    0.11
   9 -10  -1    1.05    0.13
  -9  10   1    0.75    0.13
   9  10  -1    0.98    0.14
   9  10  -1    0.95    0.15
   9  10  -1    1.07    0.15
   9  10  -1    0.66    0.13
  -9  10   1    1.03    0.15
  -8 -10   1    6.17    0.28
  -8 -10   1    5.75    0.24
   8 -10  -1    6.00    0.25
  -8 -10   1    6.06    0.30
  -8 -10   1    5.79    0.24
   8 -10  -1    6.20    0.24
   8  10  -1    6.05    0.27
  -8  10   1    5.79    0.27
   8  10  -1    5.48    0.26
   8  10  -1    6.02    0.29
  -8  10   1    6.04    0.27
   8  10  -1    6.23    0.29
   7 -10  -1  128.14    2.38
   7 -10  -1  133.27    2.40
  -7 -10   1  129.02    2.40
  -7 -10   1  126.78    2.44
  -7 -10   1  132.97    2.39
  -7 -10   1  131.12    2.47
   7  10  -1  132.30    2.44
   7  10  -1  134.24    2.43
   7  10  -1  129.38    2.46
  -7  10   1  133.24    2.45
  -7  10   1  136.55    2.43
   7  10  -1  129.76    2.46
   6 -10  -1   18.82    0.47
  -6 -10   1   19.04    0.50
  -6 -10   1   18.98    0.51
  -6 -10   1   18.78    0.47
   6 -10  -1   18.92    0.46
   6  10  -1   20.54    0.50
  -6  10   1   19.20    0.48
   6  10  -1   18.74    0.50
   6  10  -1   18.55    0.50
   6  10  -1   18.93    0.51
  -6  10   1   19.17    0.49
   5 -10  -1   14.32    0.36
  -5 -10   1   14.28    0.40
   5 -10  -1   14.16    0.37
  -5 -10   1   14.05    0.38
  -5 -10   1   14.00    0.40
  -5 -10   1   14.29    0.40
   5  10  -1   14.09    0.38
   5  10  -1   13.62    0.39
   5  10  -1   14.10    0.41
   5  10  -1   14.37    0.39
  -5  10   1   14.19    0.37
  -5  10   1   14.24    0.37
   5  10  -1   14.35    0.40
  -4 -10   1   33.04    0.73
   4 -10  -1   33.48    0.70
  -4 -10   1   34.45    0.74
   4 -10  -1   33.01    0.70
  -4 -10   1   34.58    0.75
   4 -10  -1   35.10    0.73
  -4 -10   1   35.34    0.72
  -4  10   1   33.89    0.74
  -4  10   1   33.92    0.71
   4  10  -1   34.53    0.73
  -4  10   1   35.05    0.71
   4  10  -1   34.88    0.76
   4  10  -1   33.09    0.72
  -4  10   1   34.17    0.70
  -4  10   1   34.18    0.73
   4  10  -1   34.58    0.73
  -3 -10   1    3.38    0.16
  -3 -10   1    3.19    0.15
  -3 -10   1    3.52    0.16
  -3 -10   1    3.32    0.17
   3 -10  -1    3.36    0.15
   3 -10  -1    3.52    0.09
   3 -10  -1    3.21    0.14
   3 -10  -1    3.39    0.15
   3  10  -1    3.31    0.15
  -3  10   1    3.32    0.16
  -3  10   1    3.46    0.15
  -3  10   1    3.35    0.14
   3  10  -1    3.67    0.16
   3  10  -1    3.91    0.18
   3  10  -1    3.47    0.15
   3  10  -1    3.34    0.15
  -2 -10   1   77.67    1.40
  -2 -10   1   75.07    1.42
  -2 -10   1   75.96    1.44
   2 -10  -1   74.19    1.40
   2 -10  -1   76.84    1.35
  -2 -10   1   76.71    1.42
   2 -10  -1   74.99    1.40
   2  10  -1   77.33    1.42
   2  10  -1   75.06    1.41
   2  10  -1   75.69    1.41
  -2  10   1   76.49    1.37
   2  10  -1   77.75    1.41
  -2  10   1   77.21    1.42
  -2  10   1   76.32    1.43
   2  10  -1   76.64    1.44
  -2  10   1   77.33    1.42
  -1 -10   1  147.13    2.57
   1 -10  -1  144.24    2.59
  -1 -10   1  145.20    2.58
   1 -10  -1  144.51    2.58
   1 -10  -1  144.10    2.55
  -1 -10   1  146.61    2.62
  -1 -10   1  140.30    2.58
  -1 -10   1  144.39    2.59
   1  10  -1  148.36    2.51
   1  10  -1  147.59    2.59
  -1  10   1  147.17    2.60
  -1  10   1  148.36    2.60
   1  10  -1  146.19    2.59
   1  10  -1  149.07    2.61
  -1  10   1  148.26    2.54
  -1  10   1  149.28    2.61
   0 -10   1    2.49    0.13
   0 -10   1    2.46    0.12
   0 -10  -1    2.18    0.12
   0 -10  -1    2.26    0.13
   0 -10  -1    2.30    0.11
   0 -10   1    2.45    0.11
   0 -10   1    2.15    0.11
   0 -10  -1    2.27    0.12
   0  10   1    2.17    0.13
   0  10   1    2.31    0.13
   0  10  -1    2.24    0.12
   0  10   1    2.36    0.14
   0  10  -1    2.28    0.12
   0  10   1    2.27    0.09
   0  10  -1    2.30    0.13
  -1 -10  -1   73.91    1.42
  -1 -10  -1   74.37    1.39
  -1 -10  -1   75.12    1.39
   1 -10   1   77.76    1.40
  -1 -10  -1   73.95    1.39
   1 -10   1   73.32    1.37
   1 -10   1   75.06    1.37
  -1 -10  -1   74.54    1.39
   1 -10   1   75.25    1.35
   1 -10   1   76.61    1.40
   1  10   1   74.82    1.41
  -1  10  -1   74.93    1.39
   1  10   1   75.16    1.36
  -1  10  -1   75.79    1.40
  -1  10  -1   77.28    1.39
   1  10   1   76.03    1.41
   1  10   1   75.35    1.40
  -2 -10  -1    4.77    0.17
   2 -10   1    4.77    0.13
  -2 -10  -1    4.85    0.18
   2 -10   1    4.66    0.16
   2 -10   1    5.16    0.18
   2 -10   1    4.88    0.17
  -2 -10  -1    4.46    0.18
  -2 -10  -1    4.60    0.18
  -2 -10  -1    4.62    0.19
   2  10   1    4.88    0.18
  -2  10  -1    5.04    0.14
   2  10   1    4.86    0.19
  -2  10  -1    5.17    0.17
   2  10   1    4.89    0.20
   2  10   1    4.76    0.19
  -2  10  -1    4.73    0.19
  -2  10  -1    4.95    0.18
   2  10   1    4.69    0.17
  -3 -10  -1   52.76    1.06
   3 -10   1   51.55    1.01
   3 -10   1   53.46    1.01
  -3 -10  -1   54.14    1.03
  -3 -10  -1   53.78    1.06
  -3 -10  -1   56.43    1.07
  -3 -10  -1   51.05    1.03
   3 -10   1   53.98    1.03
  -3  10  -1   53.35    1.06
  -3  10  -1   55.00    0.99
   3  10   1   53.58    1.04
  -3  10  -1   54.56    1.00
   3  10   1   53.42    1.05
  -3  10  -1   54.51    1.05
   3  10   1   54.00    1.06
   3  10   1   52.47    1.06
   3  10   1   54.08    1.07
   4 -10   1   11.77    0.30
  -4 -10  -1   12.42    0.33
   4 -10   1   12.41    0.33
  -4 -10  -1   12.80    0.32
  -4 -10  -1   11.77    0.35
  -4 -10  -1   12.71    0.36
   4 -10   1   11.80    0.31
  -4  10  -1   12.01    0.31
   4  10   1   11.76    0.33
  -4  10  -1   12.50    0.31
   4  10   1   11.94    0.34
   4  10   1   12.74    0.37
   4  10   1   12.32    0.36
  -5 -10  -1   14.00    0.36
  -5 -10  -1   12.84    0.39
  -5 -10  -1   14.03    0.35
   5 -10   1   13.28    0.34
   5 -10   1   13.04    0.34
  -5 -10  -1   13.52    0.39
   5  10   1   13.45    0.40
   5  10   1   13.80    0.38
  -5  10  -1   13.80    0.36
   5  10   1   13.39    0.40
   5  10   1   13.78    0.37
   5  10   1   13.77    0.40
  -5  10  -1   13.97    0.35
   6 -10   1    0.12    0.05
   6 -10   1    0.23    0.06
  -6 -10  -1    0.26    0.06
  -6 -10  -1    0.20    0.08
  -6 -10  -1    0.36    0.09
  -6 -10  -1    0.29    0.07
   6  10   1    0.21    0.08
   6  10   1    0.35    0.08
   6  10   1    0.28    0.08
   6  10   1    0.15    0.07
   6  10   1    0.30    0.07
  -6  10  -1    0.25    0.08
  -6  10  -1    0.20    0.07
  -7 -10  -1  130.12    2.33
  -7 -10  -1  126.81    2.42
   7 -10   1  125.75    2.33
  -7 -10  -1  127.69    2.33
   7 -10   1  125.74    2.33
  -7 -10  -1  127.98    2.44
   7  10   1  130.52    2.45
   7  10   1  126.20    2.44
   7  10   1  132.32    2.40
   7  10   1  135.05    2.39
   7  10   1  128.42    2.43
  -7  10  -1  130.80    2.37
  -8 -10  -1    0.30    0.10
  -8 -10  -1    0.17    0.09
  -8 -10  -1    0.26    0.07
  -8 -10  -1    0.34    0.08
   8  10   1    0.29    0.10
   8  10   1    0.22    0.09
  -8  10  -1    0.21    0.09
   8  10   1    0.30    0.09
   8  10   1    0.26    0.09
   8  10   1    0.26    0.10
  -9 -10  -1    4.76    0.27
  -9 -10  -1    4.89    0.30
   9  10   1    4.20    0.28
   9  10   1    4.11    0.25
   9  10   1    4.82    0.26
   9  10   1    4.68    0.29
   9  10   1    5.05    0.28
  -9  10  -1    4.32    0.25
 -10 -10  -1    4.33    0.30
 -10 -10  -1    5.13    0.29
 -10  10  -1    5.10    0.29
  10  10   1    4.96    0.27
  10  10   1    4.70    0.27
  10  10   1    4.63    0.31
  10  10   1    5.02    0.30
  10  10   1    4.86    0.31
 -11 -10  -1    7.07    0.35
 -11 -10  -1    7.59    0.40
  11  10   1    7.35    0.39
  11  10   1    6.87    0.38
  11  10   1    7.45    0.35
  11  10   1    7.18    0.37
  11  10   1    7.25    0.34
 -12 -10  -1    0.26    0.12
 -12 -10  -1    0.25    0.14
  12  10   1    0.13    0.13
  12  10   1    0.23    0.13
 -12 -11   1    0.33    0.14
 -12 -11   1    0.49    0.12
  12  11  -1    0.16    0.11
  12  11  -1    0.35    0.13
  12  11  -1    0.28    0.12
  12  11  -1    0.21    0.11
 -11 -11   1    8.14    0.41
 -11 -11   1    7.51    0.36
  11  11  -1    7.16    0.35
  11  11  -1    6.48    0.37
  11  11  -1    7.27    0.36
  11  11  -1    7.11    0.37
 -11  11   1    7.30    0.36
 -10 -11   1    8.92    0.38
 -10 -11   1    8.92    0.41
  10  11  -1    9.55    0.38
  10  11  -1    8.93    0.40
  10  11  -1    8.93    0.40
  10  11  -1    9.09    0.37
 -10  11   1    8.94    0.37
  -9 -11   1   22.51    0.56
  -9 -11   1   23.17    0.57
   9 -11  -1   22.23    0.58
   9 -11  -1   22.75    0.59
  -9 -11   1   22.94    0.66
  -9 -11   1   22.59    0.63
  -9  11   1   22.73    0.62
   9  11  -1   23.23    0.62
   9  11  -1   21.68    0.64
   9  11  -1   22.65    0.63
   9  11  -1   22.49    0.65
  -9  11   1   22.60    0.63
  -8 -11   1   17.51    0.46
  -8 -11   1   16.97    0.51
  -8 -11   1   17.06    0.45
   8 -11  -1   17.47    0.47
  -8 -11   1   16.69    0.52
   8 -11  -1   17.11    0.46
   8  11  -1   17.17    0.50
   8  11  -1   17.17    0.50
   8  11  -1   17.09    0.52
  -8  11   1   16.53    0.50
   8  11  -1   16.81    0.52
  -8  11   1   16.84    0.49
  -7 -11   1    5.21    0.26
   7 -11  -1    4.98    0.22
  -7 -11   1    5.11    0.23
  -7 -11   1    5.41    0.23
   7 -11  -1    5.24    0.23
  -7 -11   1    5.49    0.27
  -7  11   1    4.67    0.24
   7  11  -1    5.59    0.25
  -7  11   1    5.01    0.24
   7  11  -1    4.77    0.25
   7  11  -1    4.82    0.26
   7  11  -1    5.07    0.26
   6 -11  -1    8.59    0.28
  -6 -11   1    8.20    0.31
  -6 -11   1    8.74    0.29
  -6 -11   1    8.82    0.32
   6 -11  -1    8.11    0.27
  -6 -11   1    8.68    0.29
  -6  11   1    8.40    0.29
   6  11  -1    9.34    0.31
   6  11  -1    9.47    0.34
  -6  11   1    8.63    0.30
   6  11  -1    9.25    0.33
   6  11  -1    8.85    0.31
   6  11  -1    9.08    0.32
   5 -11  -1   15.93    0.40
   5 -11  -1   15.36    0.40
  -5 -11   1   15.86    0.42
  -5 -11   1   18.12    0.59
  -5 -11   1   15.54    0.43
  -5 -11   1   15.85    0.44
  -5  11   1   16.20    0.41
   5  11  -1   15.97    0.45
  -5  11   1   16.09    0.41
   5  11  -1   15.43    0.43
   5  11  -1   15.92    0.44
   5  11  -1   16.04    0.43
  -4 -11   1   66.80    1.30
   4 -11  -1   63.12    1.24
  -4 -11   1   65.39    1.27
   4 -11  -1   64.98    1.25
  -4 -11   1   66.79    1.29
  -4 -11   1   64.68    1.28
  -4  11   1   66.48    1.25
   4  11  -1   63.84    1.26
   4  11  -1   65.22    1.28
   4  11  -1   67.07    1.28
  -4  11   1   65.92    1.24
   4  11  -1   66.86    1.31
   4  11  -1   67.39    1.28
  -4  11   1   64.83    1.29
  -4  11   1   66.33    1.28
   3 -11  -1    5.07    0.19
  -3 -11   1    4.51    0.19
   3 -11  -1    5.16    0.22
  -3 -11   1    4.85    0.21
   3 -11  -1    4.99    0.18
  -3 -11   1    4.99    0.19
  -3 -11   1    4.94    0.19
  -3 -11   1    4.90    0.20
   3 -11  -1    4.88    0.13
  -3  11   1    4.99    0.20
  -3  11   1    5.01    0.21
   3  11  -1    4.75    0.19
   3  11  -1    4.75    0.19
   3  11  -1    4.87    0.19
  -3  11   1    5.10    0.17
   3  11  -1    4.87    0.21
  -3  11   1    5.09    0.19
   2 -11  -1    0.08    0.04
  -2 -11   1    0.14    0.05
   2 -11  -1    0.13    0.05
  -2 -11   1    0.11    0.04
  -2 -11   1    0.13    0.05
  -2 -11   1    0.11    0.05
  -2 -11   1    0.32    0.06
   2 -11  -1    0.21    0.04
  -2  11   1    0.07    0.05
  -2  11   1    0.00    0.05
   2  11  -1    0.05    0.04
   2  11  -1    0.11    0.05
   2  11  -1    0.12    0.05
  -2  11   1    0.11    0.05
   2  11  -1    0.13    0.05
   2  11  -1   -0.04    0.04
  -2  11   1    0.11    0.04
   1 -11  -1   10.62    0.29
  -1 -11   1   10.67    0.29
  -1 -11   1   10.65    0.29
   1 -11  -1   10.53    0.26
  -1 -11   1   10.47    0.27
  -1 -11   1   11.30    0.32
   1 -11  -1   10.37    0.28
  -1 -11   1   10.39    0.29
  -1  11   1   11.24    0.25
   1  11  -1   11.09    0.29
   1  11  -1   10.91    0.30
   1  11  -1   10.71    0.31
   1  11  -1   10.52    0.23
  -1  11   1   11.19    0.31
  -1  11   1   10.54    0.30
  -1  11   1   10.57    0.30
   0 -11   1   38.59    0.77
   0 -11  -1   37.83    0.78
   0 -11  -1   37.41    0.77
   0 -11   1   38.97    0.80
   0 -11  -1   38.14    0.81
   0 -11   1   38.97    0.78
   0 -11   1   38.82    0.76
   0 -11  -1   38.55    0.76
   0  11  -1   39.34    0.79
   0  11   1   39.42    0.73
   0  11  -1   39.03    0.78
   0  11   1   38.69    0.80
   0  11  -1   40.85    0.79
   0  11   1   39.47    0.79
   0  11   1   39.77    0.80
   1 -11   1  122.34    2.18
   1 -11   1  123.04    2.21
   1 -11   1  122.64    2.19
  -1 -11  -1  121.30    2.23
  -1 -11  -1  119.71    2.20
  -1 -11  -1  121.88    2.19
   1 -11   1  121.44    2.15
  -1 -11  -1  118.71    2.19
  -1 -11  -1  120.17    2.20
   1 -11   1  125.44    2.22
   1  11   1  122.22    2.23
  -1  11  -1  124.05    2.21
   1  11   1  120.74    2.16
  -1  11  -1  124.02    2.20
  -1  11  -1  125.76    2.20
   1  11   1  123.94    2.21
   1  11   1  123.65    2.22
   2 -11   1    6.73    0.21
  -2 -11  -1    6.90    0.22
  -2 -11  -1    7.03    0.25
  -2 -11  -1    6.92    0.23
   2 -11   1    7.37    0.23
   2 -11   1    6.84    0.18
  -2 -11  -1    7.16    0.24
   2 -11   1    7.11    0.22
  -2 -11  -1    6.69    0.23
   2  11   1    7.27    0.23
   2  11   1    7.04    0.23
   2  11   1    6.84    0.24
  -2  11  -1    7.53    0.24
   2  11   1    6.89    0.21
   2  11   1    7.03    0.25
   2  11   1    7.08    0.24
  -2  11  -1    7.38    0.23
  -2  11  -1    7.14    0.17
  -2  11  -1    7.23    0.22
  -3 -11  -1   27.80    0.60
   3 -11   1   26.76    0.50
   3 -11   1   27.08    0.59
   3 -11   1   27.36    0.58
  -3 -11  -1   26.82    0.61
  -3 -11  -1   29.14    0.63
  -3 -11  -1   26.93    0.61
   3 -11   1   27.18    0.57
  -3 -11  -1   27.46    0.59
   3  11   1   27.07    0.62
   3  11   1   27.01    0.60
   3  11   1   27.01    0.63
  -3  11  -1   27.78    0.61
  -3  11  -1   27.63    0.56
  -3  11  -1   28.27    0.55
   3  11   1   27.30    0.62
   3  11   1   26.31    0.60
  -3  11  -1   27.07    0.61
  -4 -11  -1   27.47    0.60
  -4 -11  -1   27.12    0.63
  -4 -11  -1   26.24    0.63
   4 -11   1   27.51    0.61
   4 -11   1   27.02    0.57
   4 -11   1   27.02    0.58
  -4 -11  -1   27.50    0.63
  -4 -11  -1   26.92    0.59
   4  11   1   27.18    0.63
   4  11   1   27.09    0.64
   4  11   1   26.58    0.60
  -4  11  -1   26.93    0.57
   4  11   1   27.95    0.62
  -4  11  -1   26.54    0.57
   4  11   1   26.58    0.64
  -5 -11  -1    1.53    0.12
   5 -11   1    1.34    0.11
  -5 -11  -1    1.50    0.14
   5 -11   1    1.20    0.10
  -5 -11  -1    1.70    0.15
  -5 -11  -1    1.41    0.11
   5  11   1    1.64    0.13
   5  11   1    1.58    0.15
  -5  11  -1    1.52    0.11
   5  11   1    1.50    0.14
   5  11   1    1.32    0.12
  -5  11  -1    1.47    0.12
   5  11   1    1.47    0.14
  -6 -11  -1    1.14    0.14
  -6 -11  -1    1.25    0.11
   6 -11   1    1.16    0.11
   6 -11   1    0.86    0.10
  -6 -11  -1    1.00    0.11
  -6 -11  -1    1.19    0.14
   6  11   1    1.40    0.15
   6  11   1    1.15    0.14
   6  11   1    1.17    0.12
   6  11   1    1.08    0.12
  -6  11  -1    1.10    0.12
   6  11   1    1.17    0.14
  -6  11  -1    1.30    0.12
   7 -11   1    0.84    0.10
  -7 -11  -1    0.67    0.12
  -7 -11  -1    0.90    0.10
  -7 -11  -1    0.80    0.10
   7 -11   1    0.77    0.10
  -7 -11  -1    0.82    0.13
   7  11   1    0.51    0.12
   7  11   1    0.68    0.12
   7  11   1    0.68    0.12
  -7  11  -1    0.78    0.11
   7  11   1    0.76    0.12
   7  11   1    0.82    0.12
  -8 -11  -1   34.20    0.75
  -8 -11  -1   34.94    0.88
  -8 -11  -1   35.04    0.75
  -8 -11  -1   35.08    0.85
  -8  11  -1   35.99    0.81
   8  11   1   34.40    0.87
   8  11   1   34.59    0.88
   8  11   1   37.55    0.83
   8  11   1   35.70    0.83
   8  11   1   35.90    0.87
  -9 -11  -1   30.03    0.78
  -9 -11  -1   29.98    0.81
   9  11   1   30.86    0.82
   9  11   1   30.02    0.82
   9  11   1   31.19    0.76
   9  11   1   29.20    0.79
   9  11   1   30.97    0.77
  -9  11  -1   29.68    0.74
 -10 -11  -1   11.31    0.47
 -10 -11  -1   11.04    0.43
  10  11   1   11.49    0.42
  10  11   1   11.30    0.47
  10  11   1   11.47    0.45
  10  11   1   11.35    0.43
  10  11   1   11.50    0.47
 -11 -11  -1    2.73    0.24
 -11 -11  -1    3.12    0.28
  11  11   1    2.84    0.26
  11  11   1    2.34    0.27
  11  11   1    2.73    0.24
  11  11   1    2.85    0.24
  11  11   1    2.55    0.27
 -12 -11  -1    0.63    0.17
 -12 -11  -1    0.55    0.15
  12  11   1    0.53    0.16
  12  11   1    0.57    0.15
 -12 -12   1    5.05    0.32
 -12 -12   1    5.75    0.37
  12  12  -1    4.76    0.34
  12  12  -1    5.25    0.35
  12  12  -1    5.25    0.32
  12  12  -1    5.23    0.34
  12  12  -1    5.31    0.33
 -11 -12   1   16.70    0.56
 -11 -12   1   15.25    0.58
  11  12  -1   16.05    0.58
  11  12  -1   16.33    0.59
  11  12  -1   15.94    0.58
  11  12  -1   16.67    0.56
  11  12  -1   15.65    0.54
 -11  12   1   16.65    0.64
 -10 -12   1    1.56    0.21
 -10 -12   1    1.78    0.20
  10  12  -1    1.60    0.20
  10  12  -1    1.53    0.20
 -10  12   1    1.62    0.18
  10  12  -1    1.41    0.19
  10  12  -1    1.66    0.19
  10  12  -1    1.52    0.18
  -9 -12   1    0.11    0.07
  -9 -12   1    0.06    0.07
  -9 -12   1    0.27    0.11
   9 -12  -1    0.05    0.07
   9 -12  -1    0.06    0.07
  -9 -12   1    0.14    0.09
   9  12  -1    0.11    0.10
  -9  12   1    0.26    0.10
  -9  12   1    0.36    0.11
   9  12  -1    0.14    0.10
   9  12  -1    0.11    0.09
   9  12  -1    0.04    0.08
   9  12  -1    0.10    0.09
   8 -12  -1    1.32    0.14
  -8 -12   1    1.29    0.13
   8 -12  -1    1.40    0.14
  -8 -12   1    1.31    0.17
  -8 -12   1    1.10    0.16
  -8 -12   1    1.13    0.13
   8  12  -1    1.18    0.15
   8  12  -1    1.54    0.18
   8  12  -1    1.24    0.15
   8  12  -1    1.44    0.16
  -8  12   1    1.19    0.15
  -8  12   1    1.02    0.14
   8  12  -1    1.27    0.15
  -7 -12   1  107.74    2.05
  -7 -12   1  111.35    2.07
   7 -12  -1  113.25    2.07
   7 -12  -1  111.21    2.06
  -7 -12   1  110.96    2.13
  -7 -12   1  106.60    2.11
   7  12  -1  109.33    2.12
   7  12  -1  109.26    2.11
   7  12  -1  109.47    2.15
   7  12  -1  111.48    2.13
  -7  12   1  113.04    2.09
  -7  12   1  110.99    2.08
   7  12  -1  111.22    2.10
  -6 -12   1   41.47    0.92
   6 -12  -1   40.91    0.87
  -6 -12   1   42.31    0.92
  -6 -12   1   39.48    0.87
  -6 -12   1   41.25    0.87
   6 -12  -1   41.70    0.86
  -6  12   1   41.78    0.88
  -6  12   1   42.68    0.88
   6  12  -1   40.09    0.91
   6  12  -1   41.33    0.90
   6  12  -1   40.69    0.93
   6  12  -1   40.60    0.91
   6  12  -1   40.95    0.90
   5 -12  -1    9.58    0.29
  -5 -12   1    9.97    0.33
  -5 -12   1    9.20    0.30
   5 -12  -1    9.39    0.30
  -5 -12   1    9.26    0.32
  -5 -12   1    9.52    0.30
  -5  12   1    9.82    0.30
   5  12  -1    9.93    0.33
   5  12  -1    9.40    0.31
  -5  12   1    9.85    0.29
   5  12  -1    9.81    0.32
   5  12  -1    9.24    0.33
  -4 -12   1    2.23    0.15
  -4 -12   1    2.18    0.14
  -4 -12   1    2.10    0.14
  -4 -12   1    2.11    0.15
   4 -12  -1    2.45    0.14
  -4 -12   1    2.35    0.15
   4 -12  -1    2.15    0.13
  -4  12   1    2.30    0.13
   4  12  -1    2.16    0.15
  -4  12   1    2.03    0.15
   4  12  -1    2.15    0.15
  -4  12   1    2.24    0.15
   4  12  -1    2.21    0.15
   4  12  -1    2.09    0.14
   4  12  -1    2.36    0.15
  -4  12   1    2.01    0.13
  -3 -12   1    0.22    0.06
   3 -12  -1    0.43    0.07
  -3 -12   1    0.19    0.07
   3 -12  -1    0.28    0.04
   3 -12  -1    0.30    0.06
  -3 -12   1    0.22    0.07
  -3 -12   1    0.29    0.06
  -3 -12   1    0.15    0.05
   3  12  -1    0.25    0.07
   3  12  -1    0.25    0.06
  -3  12   1    0.23    0.06
  -3  12   1    0.34    0.06
  -3  12   1    0.36    0.08
   3  12  -1    0.32    0.07
   3  12  -1    0.21    0.06
   3  12  -1    0.24    0.06
  -3  12   1    0.20    0.06
   2 -12  -1   78.97    1.48
  -2 -12   1   78.92    1.50
   2 -12  -1   79.53    1.43
  -2 -12   1   77.75    1.48
  -2 -12   1   80.13    1.50
  -2 -12   1   80.21    1.49
  -2 -12   1   79.68    1.53
   2 -12  -1   79.60    1.49
  -2  12   1   78.99    1.51
  -2  12   1   81.00    1.43
   2  12  -1   82.72    1.50
   2  12  -1   79.72    1.50
  -2  12   1   79.41    1.50
  -2  12   1   81.07    1.51
   2  12  -1   79.87    1.50
   2  12  -1   79.59    1.52
  -1 -12   1  167.12    2.93
  -1 -12   1  161.69    2.89
  -1 -12   1  162.25    2.87
  -1 -12   1  160.49    2.89
  -1 -12   1  158.24    2.89
   1 -12  -1  162.91    2.85
   1 -12  -1  164.57    2.89
   1 -12  -1  161.54    2.90
  -1  12   1  161.11    2.91
  -1  12   1  162.79    2.92
  -1  12   1  164.70    2.83
   1  12  -1  163.83    2.80
   1  12  -1  167.60    2.92
  -1  12   1  164.65    2.91
   1  12  -1  163.61    2.90
   1  12  -1  163.15    2.90
   0 -12   1    1.82    0.11
   0 -12   1    2.09    0.12
   0 -12  -1    2.09    0.12
   0 -12  -1    2.36    0.14
   0 -12   1    2.46    0.14
   0 -12   1    1.90    0.12
   0 -12  -1    2.06    0.12
   0 -12  -1    2.23    0.13
   0  12   1    2.24    0.14
   0  12   1    2.28    0.15
   0  12  -1    2.16    0.13
   0  12  -1    2.35    0.14
   0  12   1    2.22    0.14
   0  12  -1    2.13    0.13
   0  12   1    2.25    0.10
   1 -12   1   51.17    0.96
  -1 -12  -1   50.58    1.01
   1 -12   1   51.43    1.00
  -1 -12  -1   51.16    1.00
  -1 -12  -1   50.57    1.00
  -1 -12  -1   51.15    1.00
   1 -12   1   52.10    1.07
   1 -12   1   51.24    0.99
  -1 -12  -1   52.18    1.04
   1 -12   1   51.24    1.02
  -1  12  -1   50.99    1.01
   1  12   1   50.47    1.03
   1  12   1   51.85    0.96
  -1  12  -1   51.84    1.01
  -1  12  -1   51.73    1.01
   1  12   1   51.66    1.02
   1  12   1   51.43    1.04
  -2 -12  -1   25.50    0.57
   2 -12   1   25.15    0.56
  -2 -12  -1   25.00    0.60
  -2 -12  -1   25.44    0.58
   2 -12   1   25.51    0.51
  -2 -12  -1   25.40    0.57
  -2 -12  -1   25.25    0.58
   2 -12   1   25.99    0.58
   2 -12   1   24.53    0.55
  -2  12  -1   26.17    0.56
   2  12   1   26.46    0.59
   2  12   1   26.38    0.61
   2  12   1   25.61    0.55
   2  12   1   26.24    0.58
  -2  12  -1   25.58    0.58
   2  12   1   26.45    0.60
  -2  12  -1   25.96    0.49
  -2  12  -1   26.62    0.58
  -3 -12  -1   18.70    0.45
  -3 -12  -1   18.80    0.46
   3 -12   1   18.58    0.46
  -3 -12  -1   18.46    0.47
  -3 -12  -1   18.58    0.47
   3 -12   1   18.92    0.37
   3 -12   1   18.86    0.44
  -3 -12  -1   20.17    0.50
   3 -12   1   18.40    0.44
  -3  12  -1   18.84    0.48
   3  12   1   19.08    0.47
  -3  12  -1   19.93    0.47
  -3  12  -1   19.40    0.42
  -3  12  -1   19.71    0.40
   3  12   1   18.89    0.49
   3  12   1   18.60    0.48
   3  12   1   19.21    0.48
   3  12   1   17.84    0.46
  -4 -12  -1    5.26    0.23
  -4 -12  -1    5.47    0.21
   4 -12   1    4.99    0.19
  -4 -12  -1    5.12    0.21
  -4 -12  -1    5.12    0.23
   4 -12   1    5.45    0.19
   4  12   1    5.15    0.23
   4  12   1    5.28    0.23
   4  12   1    5.73    0.23
  -4  12  -1    5.38    0.18
  -4  12  -1    5.33    0.18
   4  12   1    5.35    0.22
   4  12   1    4.92    0.23
  -5 -12  -1    2.19    0.17
  -5 -12  -1    1.99    0.16
   5 -12   1    1.81    0.13
  -5 -12  -1    2.04    0.14
  -5 -12  -1    1.97    0.14
   5 -12   1    2.00    0.13
   5  12   1    2.15    0.17
   5  12   1    2.32    0.16
   5  12   1    2.35    0.16
  -5  12  -1    2.19    0.13
   5  12   1    2.00    0.16
   5  12   1    2.02    0.16
  -5  12  -1    2.07    0.13
  -6 -12  -1   31.99    0.77
   6 -12   1   31.37    0.69
   6 -12   1   30.06    0.67
  -6 -12  -1   31.65    0.69
  -6 -12  -1   31.45    0.75
  -6 -12  -1   31.63    0.70
   6  12   1   30.37    0.76
   6  12   1   31.14    0.76
  -6  12  -1   32.78    0.70
   6  12   1   32.03    0.73
  -6  12  -1   32.26    0.71
   6  12   1   31.61    0.76
   6  12   1   31.85    0.74
   7 -12   1   49.73    1.02
  -7 -12  -1   50.95    1.02
  -7 -12  -1   48.25    1.10
   7 -12   1   51.20    1.08
  -7 -12  -1   50.00    1.02
  -7 -12  -1   51.23    1.13
   7  12   1   50.23    1.12
   7  12   1   50.64    1.08
  -7  12  -1   52.48    1.05
   7  12   1   50.73    1.12
   7  12   1   50.10    1.07
   7  12   1   49.16    1.12
  -8 -12  -1    0.06    0.06
  -8 -12  -1    0.05    0.09
  -8 -12  -1    0.15    0.10
  -8 -12  -1    0.02    0.06
   8  12   1    0.06    0.08
  -8  12  -1    0.02    0.08
   8  12   1    0.07    0.09
   8  12   1    0.18    0.09
   8  12   1    0.02    0.08
   8  12   1    0.09    0.09
  -9 -12  -1    7.51    0.34
  -9 -12  -1    7.85    0.38
   9  12   1    7.24    0.36
   9  12   1    7.23    0.33
   9  12   1    7.23    0.35
   9  12   1    6.95    0.36
   9  12   1    7.63    0.33
 -10 -12  -1    0.24    0.12
 -10 -12  -1    0.06    0.10
  10  12   1    0.28    0.11
  10  12   1    0.00    0.10
  10  12   1    0.17    0.11
  10  12   1    0.11    0.10
  10  12   1    0.11    0.10
 -11 -12  -1    7.33    0.40
 -11 -12  -1    6.63    0.36
  11  12   1    7.52    0.35
  11  12   1    7.24    0.36
  11  12   1    6.40    0.36
  11  12   1    7.26    0.39
  11  12   1    6.88    0.39
 -12 -12  -1    2.54    0.29
 -12 -12  -1    2.81    0.27
  12  12   1    2.83    0.29
  12  12   1    2.43    0.25
  12  12   1    2.76    0.26
 -12 -13   1    4.43    0.31
 -12 -13   1    4.80    0.35
  12  13  -1    4.61    0.33
  12  13  -1    4.34    0.30
  12  13  -1    4.18    0.33
  12  13  -1    4.14    0.40
 -11 -13   1    3.96    0.29
 -11 -13   1    4.01    0.31
  11  13  -1    4.38    0.29
  11  13  -1    3.88    0.27
  11  13  -1    4.20    0.30
  11  13  -1    4.30    0.32
  11  13  -1    4.20    0.31
 -10 -13   1    0.85    0.15
 -10 -13   1    0.90    0.17
  10  13  -1    0.82    0.15
 -10  13   1    0.77    0.14
  10  13  -1    0.95    0.15
  10  13  -1    1.01    0.18
  10  13  -1    0.78    0.16
  10  13  -1    0.95    0.16
   9 -13  -1   11.34    0.39
  -9 -13   1   11.17    0.45
  -9 -13   1   11.18    0.43
  -9 -13   1   11.90    0.38
  -9 -13   1   11.18    0.37
  -9  13   1   11.90    0.42
   9  13  -1   11.85    0.43
   9  13  -1   11.87    0.46
   9  13  -1   11.54    0.42
   9  13  -1   11.51    0.44
  -9  13   1   11.74    0.41
   9  13  -1   11.65    0.45
   8 -13  -1   12.98    0.39
  -8 -13   1   12.04    0.39
  -8 -13   1   12.11    0.38
   8 -13  -1   12.58    0.40
  -8 -13   1   12.16    0.44
  -8 -13   1   12.31    0.44
   8  13  -1   12.19    0.45
   8  13  -1   12.29    0.44
   8  13  -1   12.14    0.44
  -8  13   1   12.78    0.42
   8  13  -1   12.63    0.43
  -8  13   1   12.22    0.41
   8  13  -1   12.49    0.42
   7 -13  -1    0.18    0.08
  -7 -13   1    0.20    0.08
   7 -13  -1    0.22    0.08
  -7 -13   1    0.08    0.06
  -7 -13   1    0.23    0.09
  -7 -13   1    0.10    0.07
   7  13  -1    0.12    0.08
   7  13  -1    0.09    0.07
  -7  13   1    0.11    0.08
   7  13  -1    0.08    0.08
   7  13  -1    0.15    0.08
   7  13  -1    0.10    0.07
  -7  13   1   -0.01    0.07
   6 -13  -1    5.45    0.23
  -6 -13   1    6.59    0.25
  -6 -13   1    5.64    0.27
   6 -13  -1    6.02    0.24
  -6 -13   1    5.90    0.25
  -6 -13   1    6.12    0.28
   6  13  -1    6.27    0.27
   6  13  -1    6.45    0.26
   6  13  -1    5.83    0.27
   6  13  -1    5.97    0.27
  -6  13   1    5.89    0.25
  -6  13   1    5.99    0.25
   6  13  -1    6.26    0.28
   5 -13  -1    0.91    0.11
  -5 -13   1    0.98    0.13
  -5 -13   1    1.11    0.12
  -5 -13   1    1.16    0.13
   5 -13  -1    1.08    0.12
  -5 -13   1    1.13    0.12
   5  13  -1    1.17    0.13
   5  13  -1    1.06    0.13
   5  13  -1    1.16    0.13
   5  13  -1    1.12    0.13
   5  13  -1    1.26    0.13
  -5  13   1    1.03    0.11
  -5  13   1    0.98    0.11
  -4 -13   1   49.06    1.03
   4 -13  -1   52.09    1.03
   4 -13  -1   50.49    1.02
  -4 -13   1   50.95    1.03
  -4 -13   1   50.57    1.04
  -4 -13   1   53.14    1.08
  -4 -13   1   50.44    1.06
   4  13  -1   52.85    1.09
   4  13  -1   50.53    1.05
  -4  13   1   49.55    1.06
   4  13  -1   51.62    1.04
   4  13  -1   51.61    1.05
   4  13  -1   51.27    1.05
  -4  13   1   52.20    1.02
  -4  13   1   51.01    1.05
  -4  13   1   50.17    0.99
   3 -13  -1    4.07    0.17
  -3 -13   1    3.69    0.17
   3 -13  -1    3.95    0.17
   3 -13  -1    3.46    0.11
  -3 -13   1    3.27    0.17
  -3 -13   1    3.54    0.18
  -3 -13   1    3.14    0.17
  -3 -13   1    3.56    0.19
  -3  13   1    3.84    0.19
   3  13  -1    3.23    0.17
   3  13  -1    3.61    0.19
  -3  13   1    3.28    0.18
   3  13  -1    3.36    0.17
   3  13  -1    3.42    0.17
  -3  13   1    3.84    0.15
   3  13  -1    3.47    0.17
  -2 -13   1    9.24    0.29
   2 -13  -1    8.83    0.28
  -2 -13   1    8.81    0.28
   2 -13  -1    8.97    0.23
  -2 -13   1    9.63    0.31
  -2 -13   1    8.63    0.28
  -2 -13   1    9.41    0.27
   2 -13  -1    8.52    0.27
   2  13  -1    9.63    0.29
  -2  13   1    9.01    0.29
  -2  13   1    9.06    0.29
   2  13  -1    9.29    0.30
  -2  13   1    9.32    0.23
  -2  13   1    8.78    0.30
   2  13  -1    8.97    0.29
   2  13  -1    8.75    0.22
  -1 -13   1   12.27    0.33
   1 -13  -1   12.57    0.34
  -1 -13   1   12.23    0.32
  -1 -13   1   12.37    0.34
  -1 -13   1   12.42    0.34
  -1 -13   1   12.47    0.36
   1 -13  -1   12.04    0.31
   1 -13  -1   11.69    0.34
  -1  13   1   13.08    0.36
   1  13  -1   12.67    0.36
   1  13  -1   12.33    0.26
  -1  13   1   12.62    0.36
  -1  13   1   12.35    0.35
   1  13  -1   12.80    0.34
  -1  13   1   12.68    0.29
   1  13  -1   12.23    0.35
   0 -13  -1   60.14    1.18
   0 -13   1   59.69    1.18
   0 -13   1   61.45    1.16
   0 -13  -1   63.43    1.23
   0 -13   1   60.98    1.18
   0 -13  -1   58.22    1.16
   0 -13  -1   60.81    1.19
   0 -13   1   61.74    1.22
   0  13   1   63.88    1.22
   0  13   1   62.80    1.12
   0  13   1   61.98    1.21
   0  13  -1   60.98    1.19
   0  13   1   62.43    1.21
   0  13  -1   61.72    1.20
   0  13  -1   63.53    1.19
  -1 -13  -1  104.25    1.92
   1 -13   1  103.30    1.95
   1 -13   1  105.86    1.91
  -1 -13  -1  104.09    1.92
  -1 -13  -1  104.30    1.93
   1 -13   1  104.65    1.92
  -1 -13  -1  103.98    1.92
   1 -13   1  103.04    1.87
  -1 -13  -1  108.20    1.97
  -1  13  -1  104.32    1.93
   1  13   1  105.21    1.95
   1  13   1  105.31    1.87
   1  13   1  105.19    1.94
   1  13   1  104.27    1.96
  -1  13  -1  107.40    1.93
  -1  13  -1  104.91    1.93
   2 -13   1    8.73    0.22
  -2 -13  -1    8.84    0.28
  -2 -13  -1    8.27    0.27
   2 -13   1    8.45    0.26
  -2 -13  -1    8.85    0.28
  -2 -13  -1    8.57    0.30
  -2 -13  -1    8.55    0.28
   2 -13   1    8.85    0.27
  -2  13  -1    9.27    0.29
   2  13   1    8.23    0.28
   2  13   1    8.79    0.25
   2  13   1    8.81    0.30
   2  13   1    8.65    0.30
  -2  13  -1    8.90    0.21
  -2  13  -1    8.82    0.29
  -3 -13  -1   20.18    0.51
   3 -13   1   20.58    0.41
   3 -13   1   21.38    0.48
  -3 -13  -1   20.59    0.50
  -3 -13  -1   20.62    0.49
  -3 -13  -1   19.30    0.50
  -3 -13  -1   20.79    0.53
   3 -13   1   20.61    0.48
  -3  13  -1   19.72    0.50
   3  13   1   20.16    0.50
  -3  13  -1   20.32    0.43
   3  13   1   20.83    0.51
  -3  13  -1   20.16    0.52
   3  13   1   20.45    0.52
   3  13   1   21.19    0.53
  -3  13  -1   21.45    0.46
   3  13   1   21.26    0.54
  -4 -13  -1   22.35    0.57
   4 -13   1   22.44    0.52
  -4 -13  -1   22.40    0.54
   4 -13   1   22.34    0.52
  -4 -13  -1   22.93    0.57
  -4 -13  -1   22.59    0.53
   4  13   1   22.63    0.55
  -4  13  -1   23.09    0.56
   4  13   1   22.69    0.56
   4  13   1   22.62    0.58
  -4  13  -1   22.85    0.50
   4  13   1   23.14    0.58
   4  13   1   22.21    0.57
  -4  13  -1   22.36    0.49
  -5 -13  -1    2.24    0.15
   5 -13   1    2.05    0.14
  -5 -13  -1    2.51    0.18
  -5 -13  -1    2.28    0.15
  -5 -13  -1    2.28    0.17
   5 -13   1    2.14    0.14
   5  13   1    2.41    0.18
  -5  13  -1    2.40    0.14
   5  13   1    2.31    0.17
   5  13   1    2.51    0.17
   5  13   1    2.31    0.16
   5  13   1    2.53    0.18
  -5  13  -1    2.29    0.14
   6 -13   1    0.17    0.07
   6 -13   1    0.12    0.06
  -6 -13  -1    0.08    0.08
  -6 -13  -1    0.08    0.06
  -6 -13  -1    0.11    0.08
  -6 -13  -1    0.07    0.06
   6  13   1    0.05    0.08
   6  13   1    0.04    0.07
  -6  13  -1    0.08    0.07
   6  13   1    0.13    0.08
   6  13   1    0.24    0.08
   6  13   1    0.25    0.08
  -7 -13  -1    0.00    0.06
  -7 -13  -1    0.08    0.09
   7 -13   1   -0.04    0.06
  -7 -13  -1    0.01    0.06
  -7 -13  -1    0.09    0.08
   7  13   1    0.06    0.09
   7  13   1    0.16    0.08
   7  13   1    0.14    0.08
   7  13   1    0.05    0.08
   7  13   1   -0.03    0.07
  -7  13  -1    0.05    0.07
  -8 -13  -1    4.35    0.28
  -8 -13  -1    4.46    0.27
  -8 -13  -1    4.36    0.21
  -8 -13  -1    4.25    0.20
   8  13   1    4.64    0.27
   8  13   1    4.42    0.28
   8  13   1    4.76    0.26
   8  13   1    4.65    0.25
   8  13   1    4.27    0.27
  -9 -13  -1    9.87    0.41
  -9 -13  -1   10.81    0.44
   9  13   1    9.88    0.39
   9  13   1   10.09    0.43
   9  13   1   10.67    0.40
   9  13   1    9.95    0.43
   9  13   1   10.70    0.43
 -10 -13  -1    3.73    0.29
 -10 -13  -1    3.78    0.27
  10  13   1    3.93    0.26
  10  13   1    3.87    0.29
  10  13   1    3.77    0.29
  10  13   1    4.03    0.26
  10  13   1    3.69    0.27
 -11 -13  -1    0.64    0.17
 -11 -13  -1    0.40    0.14
  11  13   1    0.56    0.14
  11  13   1    0.26    0.13
  11  13   1    0.23    0.13
  11  13   1    0.53    0.13
  11  13   1    0.46    0.13
 -11 -14   1    8.75    0.41
 -11 -14   1    9.26    0.44
  11  14  -1    7.88    0.41
  11  14  -1    8.66    0.40
  11  14  -1    8.36    0.42
  11  14  -1    8.34    0.47
  11  14  -1    8.79    0.40
 -10 -14   1    0.05    0.09
 -10 -14   1    0.10    0.10
  10  14  -1    0.04    0.09
  10  14  -1   -0.02    0.08
  10  14  -1    0.08    0.09
  10  14  -1   -0.06    0.08
  10  14  -1   -0.04    0.08
  -9 -14   1    0.04    0.07
  -9 -14   1    0.00    0.09
   9 -14  -1   -0.03    0.07
  -9 -14   1   -0.01    0.08
  -9 -14   1    0.04    0.07
   9  14  -1    0.02    0.09
   9  14  -1   -0.06    0.07
  -9  14   1    0.26    0.11
   9  14  -1    0.09    0.08
  -9  14   1    0.22    0.09
   9  14  -1    0.15    0.10
   9  14  -1    0.04    0.08
  -8 -14   1    2.76    0.23
  -8 -14   1    3.29    0.20
   8 -14  -1    2.98    0.20
  -8 -14   1    3.01    0.20
   8 -14  -1    2.85    0.19
  -8 -14   1    3.27    0.23
   8  14  -1    2.70    0.23
   8  14  -1    3.30    0.23
  -8  14   1    2.75    0.20
   8  14  -1    3.18    0.22
  -8  14   1    2.60    0.20
   8  14  -1    2.75    0.22
   8  14  -1    2.90    0.22
  -7 -14   1   22.26    0.58
   7 -14  -1   23.79    0.58
  -7 -14   1   23.37    0.63
   7 -14  -1   23.18    0.58
  -7 -14   1   21.66    0.57
  -7 -14   1   22.40    0.62
   7  14  -1   21.62    0.63
   7  14  -1   22.38    0.60
  -7  14   1   22.44    0.58
   7  14  -1   22.34    0.62
   7  14  -1   21.51    0.61
  -7  14   1   22.61    0.58
   7  14  -1   22.48    0.61
  -6 -14   1   26.83    0.64
  -6 -14   1   25.82    0.67
   6 -14  -1   26.66    0.63
   6 -14  -1   26.56    0.62
  -6 -14   1   26.09    0.63
  -6 -14   1   26.33    0.67
   6  14  -1   26.00    0.66
   6  14  -1   25.99    0.67
   6  14  -1   25.64    0.69
   6  14  -1   25.93    0.66
   6  14  -1   26.46    0.65
  -6  14   1   26.34    0.62
  -6  14   1   27.14    0.63
  -5 -14   1   17.93    0.50
   5 -14  -1   18.73    0.48
  -5 -14   1   18.29    0.51
  -5 -14   1   17.24    0.47
   5 -14  -1   18.30    0.47
  -5 -14   1   17.37    0.48
   5  14  -1   17.67    0.50
   5  14  -1   18.18    0.52
   5  14  -1   17.27    0.49
  -5  14   1   17.66    0.51
   5  14  -1   18.35    0.49
   5  14  -1   17.96    0.50
  -5  14   1   18.07    0.45
  -5  14   1   18.08    0.50
  -5  14   1   18.49    0.46
  -4 -14   1    1.37    0.13
  -4 -14   1    1.40    0.14
  -4 -14   1    1.66    0.14
   4 -14  -1    1.33    0.12
  -4 -14   1    1.58    0.13
   4 -14  -1    1.43    0.13
  -4 -14   1    1.33    0.14
   4  14  -1    1.49    0.14
  -4  14   1    1.48    0.14
   4  14  -1    1.53    0.14
  -4  14   1    1.36    0.12
   4  14  -1    1.71    0.14
   4  14  -1    1.46    0.14
  -4  14   1    1.52    0.14
   4  14  -1    1.62    0.14
  -4  14   1    1.54    0.11
  -3 -14   1    0.80    0.10
  -3 -14   1    0.94    0.11
   3 -14  -1    0.89    0.10
   3 -14  -1    1.06    0.07
  -3 -14   1    1.04    0.11
  -3 -14   1    0.97    0.11
   3 -14  -1    1.36    0.12
  -3 -14   1    0.94    0.12
  -3  14   1    0.91    0.11
  -3  14   1    1.07    0.09
  -3  14   1    1.21    0.13
   3  14  -1    0.97    0.11
   3  14  -1    0.99    0.11
   3  14  -1    0.80    0.10
   3  14  -1    1.07    0.13
   3  14  -1    0.81    0.10
   2 -14  -1   30.52    0.66
  -2 -14   1   29.06    0.65
  -2 -14   1   28.33    0.65
  -2 -14   1   29.99    0.66
  -2 -14   1   29.46    0.69
  -2 -14   1   29.26    0.64
   2 -14  -1   29.58    0.65
   2 -14  -1   28.48    0.59
   2  14  -1   28.61    0.66
   2  14  -1   29.06    0.66
  -2  14   1   29.47    0.58
  -2  14   1   29.66    0.67
   2  14  -1   29.33    0.57
   2  14  -1   28.88    0.68
  -2  14   1   29.30    0.68
   1 -14  -1   88.12    1.67
  -1 -14   1   92.40    1.75
   1 -14  -1   91.47    1.71
  -1 -14   1   90.53    1.70
  -1 -14   1   94.10    1.73
   1 -14  -1   91.40    1.72
  -1 -14   1   91.07    1.68
  -1 -14   1   91.12    1.71
   1  14  -1   91.38    1.72
  -1  14   1   95.52    1.64
  -1  14   1   93.24    1.73
   1  14  -1   92.79    1.72
  -1  14   1   92.28    1.74
   1  14  -1   93.42    1.75
  -1  14   1   89.07    1.73
   0 -14   1    4.72    0.18
   0 -14   1    5.03    0.20
   0 -14   1    4.89    0.22
   0 -14  -1    5.04    0.20
   0 -14  -1    5.01    0.19
   0 -14   1    5.21    0.21
   0 -14  -1    5.15    0.23
   0 -14  -1    5.39    0.21
   0  14   1    5.42    0.23
   0  14  -1    5.60    0.23
   0  14  -1    5.21    0.22
   0  14   1    5.46    0.17
   0  14   1    5.51    0.22
   0  14  -1    5.39    0.21
   0  14   1    5.37    0.22
  -1 -14  -1   43.26    0.93
  -1 -14  -1   42.44    0.88
  -1 -14  -1   42.12    0.88
  -1 -14  -1   42.58    0.88
  -1 -14  -1   43.56    0.89
   1 -14   1   43.56    0.84
   1 -14   1   44.94    0.89
   1 -14   1   43.17    0.88
   1 -14   1   43.80    0.92
  -1  14  -1   42.63    0.90
   1  14   1   42.35    0.91
  -1  14  -1   42.64    0.89
   1  14   1   43.22    0.92
   1  14   1   43.55    0.83
   1  14   1   43.27    0.91
  -2 -14  -1   42.79    0.89
  -2 -14  -1   42.03    0.90
   2 -14   1   42.94    0.82
  -2 -14  -1   43.22    0.90
   2 -14   1   42.65    0.88
   2 -14   1   42.25    0.87
  -2 -14  -1   43.12    0.94
  -2 -14  -1   44.66    0.91
   2  14   1   43.80    0.92
   2  14   1   43.33    0.92
   2  14   1   43.53    0.85
  -2  14  -1   44.20    0.92
   2  14   1   43.14    0.93
  -2  14  -1   43.26    0.90
  -3 -14  -1   22.05    0.53
  -3 -14  -1   23.07    0.56
   3 -14   1   22.35    0.52
  -3 -14  -1   22.90    0.58
  -3 -14  -1   21.58    0.54
  -3 -14  -1   22.75    0.55
   3 -14   1   22.32    0.52
   3  14   1   22.21    0.55
   3  14   1   21.87    0.56
   3  14   1   21.75    0.57
  -3  14  -1   22.15    0.56
  -3  14  -1   21.94    0.49
   3  14   1   22.77    0.57
  -3  14  -1   22.37    0.55
   3  14   1   22.35    0.54
   3  14   1   21.72    0.51
  -4 -14  -1   18.77    0.51
  -4 -14  -1   18.47    0.48
   4 -14   1   18.35    0.46
   4 -14   1   18.30    0.46
  -4 -14  -1   19.71    0.51
  -4 -14  -1   18.57    0.48
  -4  14  -1   18.88    0.44
   4  14   1   18.98    0.50
   4  14   1   18.60    0.51
  -4  14  -1   18.71    0.51
  -4  14  -1   19.23    0.50
   4  14   1   19.28    0.53
   4  14   1   18.70    0.51
   4  14   1   19.12    0.50
  -5 -14  -1    8.75    0.30
  -5 -14  -1    9.04    0.33
  -5 -14  -1    9.42    0.34
   5 -14   1    9.03    0.29
   5 -14   1    9.26    0.29
  -5 -14  -1    9.08    0.31
   5  14   1    9.19    0.35
  -5  14  -1    9.01    0.28
   5  14   1    8.73    0.32
   5  14   1    8.60    0.33
   5  14   1    9.24    0.34
   5  14   1    8.90    0.32
  -6 -14  -1   33.91    0.81
   6 -14   1   33.34    0.74
  -6 -14  -1   32.99    0.74
  -6 -14  -1   33.13    0.74
   6 -14   1   32.41    0.72
  -6 -14  -1   32.47    0.80
   6  14   1   31.82    0.80
  -6  14  -1   36.04    0.81
   6  14   1   31.40    0.80
   6  14   1   32.23    0.78
   6  14   1   33.13    0.82
   6  14   1   33.44    0.78
  -7 -14  -1   21.80    0.62
   7 -14   1   22.14    0.55
  -7 -14  -1   22.26    0.63
  -7 -14  -1   21.62    0.55
  -7 -14  -1   22.20    0.55
   7  14   1   22.00    0.60
   7  14   1   21.79    0.59
   7  14   1   20.35    0.62
   7  14   1   22.49    0.63
   7  14   1   20.89    0.62
  -8 -14  -1   12.66    0.47
  -8 -14  -1   12.56    0.46
  -8 -14  -1   12.51    0.38
  -8 -14  -1   12.88    0.38
   8  14   1   13.53    0.44
   8  14   1   12.34    0.47
   8  14   1   12.94    0.47
   8  14   1   13.67    0.45
   8  14   1   12.38    0.47
  -9 -14  -1    1.36    0.18
  -9 -14  -1    1.07    0.18
   9  14   1    1.19    0.18
   9  14   1    1.20    0.18
   9  14   1    1.41    0.17
   9  14   1    1.13    0.18
   9  14   1    1.33    0.17
 -10 -14  -1    0.08    0.10
 -10 -14  -1   -0.02    0.10
  10  14   1   -0.02    0.08
  10  14   1    0.00    0.09
  10  14   1    0.08    0.10
  10  14   1    0.09    0.11
  10  14   1    0.07    0.09
 -11 -14  -1    6.66    0.39
 -11 -14  -1    7.10    0.38
  11  14   1    6.35    0.37
  11  14   1    6.97    0.36
  11  14   1    6.57    0.39
  11  14   1    6.92    0.35
  11  14   1    6.94    0.39
 -11 -15   1    0.08    0.11
 -11 -15   1    0.11    0.12
  11  15  -1    0.01    0.10
  11  15  -1   -0.04    0.09
  11  15  -1    0.09    0.11
  11  15  -1    0.11    0.10
 -10 -15   1   -0.06    0.09
 -10 -15   1   -0.04    0.09
  10  15  -1    0.00    0.09
  10  15  -1    0.00    0.09
  10  15  -1   -0.02    0.09
  10  15  -1    0.00    0.08
  -9 -15   1    4.11    0.28
  -9 -15   1    3.88    0.22
  -9 -15   1    4.08    0.22
   9 -15  -1    4.32    0.34
  -9 -15   1    4.01    0.27
   9  15  -1    3.75    0.28
   9  15  -1    4.22    0.27
   9  15  -1    3.99    0.27
   9  15  -1    3.80    0.25
   9  15  -1    4.16    0.27
  -8 -15   1    5.62    0.31
  -8 -15   1    5.53    0.30
  -8 -15   1    5.33    0.25
   8 -15  -1    5.34    0.25
   8 -15  -1    5.30    0.26
  -8 -15   1    5.62    0.26
   8  15  -1    5.25    0.29
   8  15  -1    5.37    0.29
   8  15  -1    5.13    0.30
   8  15  -1    5.69    0.29
  -8  15   1    5.45    0.27
   8  15  -1    5.31    0.29
  -7 -15   1    3.20    0.23
  -7 -15   1    3.24    0.20
   7 -15  -1    3.36    0.20
   7 -15  -1    2.85    0.19
  -7 -15   1    3.18    0.20
  -7 -15   1    3.08    0.22
   7  15  -1    3.04    0.23
   7  15  -1    2.90    0.21
   7  15  -1    2.92    0.22
  -7  15   1    3.07    0.20
   7  15  -1    3.20    0.22
   7  15  -1    3.43    0.22
  -6 -15   1    1.66    0.17
  -6 -15   1    1.65    0.15
  -6 -15   1    1.64    0.16
   6 -15  -1    1.62    0.15
  -6 -15   1    1.63    0.18
   6 -15  -1    1.63    0.15
   6  15  -1    1.48    0.17
   6  15  -1    1.78    0.17
   6  15  -1    1.67    0.17
  -6  15   1    1.66    0.15
   6  15  -1    1.63    0.17
   6  15  -1    1.42    0.16
  -5 -15   1   49.34    1.05
  -5 -15   1   47.62    1.03
   5 -15  -1   50.58    1.03
  -5 -15   1   49.18    1.06
   5 -15  -1   51.48    1.04
  -5 -15   1   50.03    1.07
  -5  15   1   48.59    1.07
   5  15  -1   49.44    1.07
  -5  15   1   48.70    1.08
   5  15  -1   50.43    1.10
   5  15  -1   49.48    1.06
   5  15  -1   48.69    1.06
   5  15  -1   48.20    1.05
  -5  15   1   50.75    1.02
  -4 -15   1   10.13    0.35
   4 -15  -1   10.11    0.32
  -4 -15   1    9.94    0.33
  -4 -15   1   10.03    0.33
   4 -15  -1   10.11    0.33
  -4 -15   1    9.97    0.33
  -4  15   1   10.11    0.35
   4  15  -1   10.25    0.34
   4  15  -1   10.01    0.34
   4  15  -1    9.90    0.34
  -4  15   1   10.70    0.36
   4  15  -1    9.73    0.34
   4  15  -1   10.63    0.37
  -4  15   1   10.19    0.31
  -3 -15   1   11.71    0.35
   3 -15  -1   12.28    0.36
  -3 -15   1   11.35    0.35
  -3 -15   1   11.28    0.36
  -3 -15   1   11.67    0.35
   3 -15  -1   11.50    0.34
  -3 -15   1   12.10    0.39
  -3  15   1   12.47    0.36
   3  15  -1   11.18    0.38
   3  15  -1   12.02    0.34
   3  15  -1   11.18    0.36
   3  15  -1   11.50    0.36
   3  15  -1   11.77    0.36
  -3  15   1   11.20    0.37
  -3  15   1   11.27    0.36
  -2 -15   1   14.84    0.41
  -2 -15   1   14.50    0.40
  -2 -15   1   14.55    0.43
  -2 -15   1   14.87    0.39
   2 -15  -1   13.66    0.34
   2 -15  -1   14.30    0.39
  -2 -15   1   14.72    0.40
   2 -15  -1   14.79    0.40
  -2  15   1   14.00    0.42
   2  15  -1   14.29    0.43
  -2  15   1   14.76    0.37
   2  15  -1   14.34    0.40
  -2  15   1   14.90    0.42
   2  15  -1   14.00    0.40
  -1 -15   1    8.38    0.28
   1 -15  -1    8.34    0.28
   1 -15  -1    8.53    0.25
  -1 -15   1    9.20    0.32
  -1 -15   1    8.41    0.28
  -1 -15   1    9.03    0.29
   1 -15  -1    9.07    0.29
  -1  15   1    9.12    0.30
  -1  15   1    8.86    0.31
  -1  15   1    8.92    0.25
   1  15  -1    8.72    0.30
   1  15  -1    8.61    0.29
   0 -15   1   50.83    0.99
   0 -15  -1   50.32    1.00
   0 -15  -1   49.98    1.03
   0 -15   1   49.90    1.01
   0 -15  -1   48.74    1.02
   0 -15   1   50.10    1.05
   0 -15   1   52.79    1.03
   0 -15  -1   50.12    1.06
   0  15  -1   50.77    1.03
   0  15   1   50.96    1.04
   0  15   1   49.30    1.05
   0  15   1   51.79    0.94
   0  15   1   49.77    1.05
   0  15  -1   50.52    1.03
   1 -15   1   40.11    0.89
  -1 -15  -1   43.22    0.92
  -1 -15  -1   41.23    0.87
   1 -15   1   43.36    0.87
   1 -15   1   40.39    0.81
  -1 -15  -1   39.92    0.85
   1 -15   1   42.30    0.86
  -1 -15  -1   42.26    0.87
  -1  15  -1   40.03    0.87
  -1  15  -1   40.95    0.87
   1  15   1   39.94    0.90
   1  15   1   40.38    0.89
   1  15   1   41.67    0.80
   1  15   1   40.88    0.88
   2 -15   1   37.60    0.78
  -2 -15  -1   36.37    0.79
  -2 -15  -1   36.92    0.80
  -2 -15  -1   37.21    0.81
  -2 -15  -1   36.56    0.80
  -2 -15  -1   37.38    0.84
   2 -15   1   36.44    0.72
   2 -15   1   37.69    0.79
   2  15   1   36.52    0.82
   2  15   1   37.00    0.84
  -2  15  -1   36.24    0.81
   2  15   1   37.48    0.75
   2  15   1   36.83    0.83
  -2  15  -1   37.87    0.81
   3 -15   1    8.47    0.28
  -3 -15  -1    8.32    0.30
  -3 -15  -1    8.91    0.31
  -3 -15  -1    8.53    0.29
   3 -15   1    8.22    0.27
  -3 -15  -1    8.18    0.29
  -3  15  -1    8.55    0.30
   3  15   1    7.79    0.30
   3  15   1    8.48    0.30
   3  15   1    7.89    0.30
   3  15   1    8.28    0.27
  -3  15  -1    7.97    0.30
   3  15   1    8.92    0.33
   4 -15   1   31.82    0.70
  -4 -15  -1   33.28    0.75
  -4 -15  -1   31.05    0.72
  -4 -15  -1   32.40    0.75
   4 -15   1   31.14    0.70
  -4 -15  -1   30.09    0.71
   4  15   1   32.83    0.74
  -4  15  -1   32.04    0.67
  -4  15  -1   30.68    0.75
   4  15   1   31.98    0.76
   4  15   1   31.77    0.74
   4  15   1   31.40    0.76
  -4  15  -1   31.25    0.74
   4  15   1   31.88    0.78
  -5 -15  -1   17.11    0.50
   5 -15   1   17.32    0.45
  -5 -15  -1   16.17    0.46
  -5 -15  -1   17.07    0.50
   5 -15   1   17.50    0.45
  -5 -15  -1   16.74    0.46
   5  15   1   16.90    0.52
   5  15   1   16.50    0.50
   5  15   1   16.77    0.51
   5  15   1   17.74    0.50
   5  15   1   17.65    0.49
  -6 -15  -1    5.22    0.24
   6 -15   1    5.41    0.23
  -6 -15  -1    5.84    0.28
  -6 -15  -1    5.38    0.28
  -6 -15  -1    5.31    0.24
   6 -15   1    5.52    0.24
   6  15   1    5.69    0.27
   6  15   1    5.63    0.29
   6  15   1    5.27    0.27
   6  15   1    4.78    0.27
   6  15   1    5.41    0.29
  -7 -15  -1    0.90    0.12
  -7 -15  -1    0.88    0.12
  -7 -15  -1    0.97    0.15
  -7 -15  -1    1.02    0.15
   7 -15   1    0.95    0.14
   7  15   1    0.69    0.14
   7  15   1    0.96    0.16
   7  15   1    0.61    0.12
   7  15   1    0.67    0.13
   7  15   1    0.80    0.13
  -8 -15  -1    1.58    0.19
  -8 -15  -1    1.86    0.15
  -8 -15  -1    1.48    0.15
  -8 -15  -1    1.61    0.20
   8  15   1    1.54    0.19
   8  15   1    1.87    0.19
   8  15   1    1.58    0.19
   8  15   1    1.54    0.19
   8  15   1    1.82    0.19
  -9 -15  -1    2.76    0.24
  -9 -15  -1    2.56    0.24
   9  15   1    2.54    0.24
   9  15   1    3.12    0.24
   9  15   1    2.31    0.23
   9  15   1    2.47    0.24
   9  15   1    2.62    0.22
 -10 -15  -1    1.89    0.23
 -10 -15  -1    1.66    0.21
  10  15   1    2.19    0.25
  10  15   1    1.88    0.21
  10  15   1    1.94    0.23
  10  15   1    1.88    0.23
  10  15   1    2.31    0.22
 -11 -15  -1    0.51    0.16
 -11 -15  -1    0.44    0.15
  11  15   1    0.31    0.14
  11  15   1    0.49    0.13
  11  15   1    0.52    0.16
  11  15   1    0.62    0.15
 -11 -16   1    4.89    0.34
 -11 -16   1    4.47    0.32
  11  16  -1    4.43    0.30
  11  16  -1    3.84    0.30
  11  16  -1    4.27    0.32
 -10 -16   1   10.50    0.45
 -10 -16   1   10.94    0.47
  10  16  -1   10.30    0.44
  10  16  -1   10.56    0.43
  10  16  -1   11.06    0.46
  10  16  -1   11.04    0.47
  -9 -16   1    0.43    0.13
  -9 -16   1    0.45    0.13
  -9 -16   1    0.52    0.11
  -9 -16   1    0.37    0.10
   9  16  -1    0.47    0.13
   9  16  -1    0.60    0.13
   9  16  -1    0.68    0.14
   9  16  -1    0.34    0.11
  -8 -16   1   16.35    0.54
   8 -16  -1   16.62    0.50
  -8 -16   1   16.81    0.49
  -8 -16   1   16.46    0.50
  -8 -16   1   17.19    0.56
   8 -16  -1   17.37    0.50
   8  16  -1   16.38    0.54
   8  16  -1   17.53    0.55
   8  16  -1   16.29    0.52
   8  16  -1   16.39    0.53
   7 -16  -1    4.31    0.23
  -7 -16   1    4.30    0.26
  -7 -16   1    4.52    0.26
   7 -16  -1    4.16    0.23
  -7 -16   1    4.35    0.23
  -7 -16   1    4.02    0.23
   7  16  -1    4.22    0.26
   7  16  -1    4.27    0.25
  -7  16   1    4.31    0.23
   7  16  -1    4.17    0.26
   7  16  -1    4.27    0.25
  -6 -16   1   45.74    1.03
  -6 -16   1   42.92    0.98
   6 -16  -1   45.90    0.99
  -6 -16   1   45.69    1.02
   6 -16  -1   46.64    0.98
  -6 -16   1   44.81    0.98
  -6  16   1   46.64    0.97
   6  16  -1   43.92    1.01
   6  16  -1   45.54    1.03
   6  16  -1   44.99    1.02
   6  16  -1   45.69    1.01
  -5 -16   1   12.04    0.40
  -5 -16   1   11.47    0.41
   5 -16  -1   12.55    0.39
  -5 -16   1   12.54    0.39
   5 -16  -1   12.81    0.38
  -5 -16   1   12.69    0.41
  -5  16   1   12.92    0.38
   5  16  -1   12.66    0.42
   5  16  -1   12.57    0.41
   5  16  -1   12.42    0.41
   5  16  -1   12.81    0.42
  -5  16   1   12.75    0.42
  -5  16   1   12.61    0.43
  -4 -16   1   -0.05    0.07
  -4 -16   1    0.12    0.07
  -4 -16   1   -0.03    0.05
   4 -16  -1    0.05    0.06
   4 -16  -1    0.04    0.06
  -4 -16   1   -0.03    0.06
   4  16  -1   -0.02    0.06
   4  16  -1    0.03    0.06
   4  16  -1   -0.02    0.07
  -4  16   1   -0.06    0.06
   4  16  -1    0.05    0.07
  -4  16   1    0.08    0.08
  -3 -16   1   58.63    1.18
  -3 -16   1   58.37    1.17
   3 -16  -1   57.68    1.17
  -3 -16   1   58.87    1.23
   3 -16  -1   59.26    1.17
  -3 -16   1   58.70    1.19
  -3 -16   1   59.36    1.19
  -3  16   1   56.13    1.20
   3  16  -1   57.62    1.19
  -3  16   1   57.18    1.19
   3  16  -1   57.09    1.19
   3  16  -1   56.13    1.18
  -2 -16   1   40.37    0.87
   2 -16  -1   40.10    0.80
  -2 -16   1   41.33    0.92
  -2 -16   1   40.71    0.87
   2 -16  -1   42.64    0.88
  -2 -16   1   41.06    0.86
  -2 -16   1   41.08    0.88
   2 -16  -1   41.09    0.88
  -2  16   1   40.64    0.89
   2  16  -1   41.12    0.89
  -2  16   1   39.33    0.90
   2  16  -1   40.01    0.88
  -1 -16   1    2.16    0.15
   1 -16  -1    1.98    0.14
  -1 -16   1    1.83    0.14
  -1 -16   1    1.95    0.14
   1 -16  -1    1.65    0.12
  -1 -16   1    1.84    0.15
   1 -16  -1    1.54    0.13
   1  16  -1    1.98    0.15
  -1  16   1    2.07    0.17
   1  16  -1    1.77    0.15
  -1  16   1    1.84    0.15
   0 -16   1    0.83    0.10
   0 -16   1    1.19    0.11
   0 -16  -1    0.90    0.10
   0 -16   1    0.98    0.11
   0 -16   1    1.47    0.14
   0  16   1    0.86    0.12
   0  16   1    1.04    0.12
   0  16  -1    1.47    0.14
  -1 -16  -1    5.10    0.22
  -1 -16  -1    5.51    0.25
   1 -16   1    5.11    0.22
  -1 -16  -1    5.92    0.23
   1 -16   1    5.32    0.24
   1 -16   1    5.38    0.22
  -1 -16  -1    5.51    0.23
   1 -16   1    4.92    0.19
   1  16   1    5.19    0.25
  -1  16  -1    5.35    0.23
  -1  16  -1    5.22    0.23
   1  16   1    5.32    0.25
   1  16   1    5.27    0.24
   2 -16   1   55.28    1.10
  -2 -16  -1   52.20    1.10
  -2 -16  -1   55.23    1.11
   2 -16   1   54.60    1.09
  -2 -16  -1   52.49    1.15
   2 -16   1   53.14    1.02
  -2 -16  -1   53.40    1.10
  -2 -16  -1   56.55    1.12
   2  16   1   54.70    1.15
   2  16   1   55.05    1.06
  -2  16  -1   54.30    1.11
   2  16   1   54.62    1.14
   2  16   1   53.34    1.13
  -2  16  -1   53.06    1.12
  -3 -16  -1   25.34    0.62
   3 -16   1   25.74    0.59
  -3 -16  -1   25.70    0.62
  -3 -16  -1   24.76    0.61
   3 -16   1   24.84    0.58
  -3 -16  -1   24.68    0.60
   3  16   1   24.30    0.63
  -3  16  -1   24.07    0.61
   3  16   1   24.49    0.56
   3  16   1   23.93    0.64
   3  16   1   24.36    0.63
  -3  16  -1   24.26    0.62
  -4 -16  -1    2.79    0.18
   4 -16   1    3.51    0.19
  -4 -16  -1    2.89    0.18
  -4 -16  -1    3.45    0.21
  -4 -16  -1    3.25    0.21
   4 -16   1    3.32    0.18
   4  16   1    3.27    0.18
  -4  16  -1    3.21    0.21
   4  16   1    3.39    0.22
   4  16   1    3.18    0.20
  -4  16  -1    2.75    0.20
   4  16   1    3.19    0.21
   4  16   1    3.14    0.21
   4  16   1    2.92    0.20
   5 -16   1    5.97    0.25
  -5 -16  -1    6.09    0.28
  -5 -16  -1    5.15    0.24
  -5 -16  -1    5.87    0.26
   5 -16   1    5.89    0.24
  -5 -16  -1    5.44    0.27
   5  16   1    5.93    0.28
   5  16   1    5.77    0.29
   5  16   1    6.29    0.30
   5  16   1    5.98    0.27
   5  16   1    5.71    0.29
  -6 -16  -1   23.00    0.64
  -6 -16  -1   21.84    0.58
   6 -16   1   21.86    0.57
  -6 -16  -1   22.60    0.64
  -6 -16  -1   24.05    0.59
   6 -16   1   23.31    0.57
   6  16   1   23.55    0.65
   6  16   1   23.69    0.66
   6  16   1   23.96    0.66
   6  16   1   23.62    0.63
   6  16   1   22.99    0.62
  -7 -16  -1    7.89    0.30
  -7 -16  -1    7.48    0.30
  -7 -16  -1    7.40    0.35
  -7 -16  -1    8.05    0.36
   7  16   1    7.87    0.33
   7  16   1    7.99    0.37
   7  16   1    7.84    0.36
   7  16   1    7.42    0.35
   7  16   1    7.67    0.34
  -8 -16  -1   19.12    0.52
  -8 -16  -1   19.97    0.53
  -8 -16  -1   19.51    0.61
  -8 -16  -1   19.55    0.62
   8  16   1   19.43    0.58
   8  16   1   19.16    0.62
   8  16   1   20.04    0.59
   8  16   1   18.89    0.61
   8  16   1   18.63    0.61
  -9 -16  -1    0.46    0.13
  -9 -16  -1    0.34    0.12
   9  16   1    0.18    0.10
   9  16   1    0.26    0.12
   9  16   1    0.35    0.12
   9  16   1    0.33    0.11
   9  16   1    0.48    0.14
 -10 -16  -1    0.23    0.12
 -10 -16  -1    0.38    0.13
  10  16   1    0.33    0.13
  10  16   1    0.20    0.12
  10  16   1    0.20    0.12
  10  16   1    0.34    0.12
  10  16   1    0.32    0.12
  11  16   1    3.44    0.37
 -11 -17   1    1.39    0.22
 -11 -17   1    1.93    0.24
  11  17  -1    2.06    0.23
  11  17  -1    1.77    0.24
 -10 -17   1    1.25    0.19
 -10 -17   1    1.11    0.19
  10  17  -1    1.10    0.19
  10  17  -1    1.33    0.20
  10  17  -1    1.16    0.18
  10  17  -1    1.14    0.19
  -9 -17   1    1.39    0.19
  -9 -17   1    1.25    0.16
  -9 -17   1    1.40    0.19
  -9 -17   1    1.37    0.16
   9  17  -1    1.57    0.19
   9  17  -1    1.38    0.19
   9  17  -1    1.30    0.18
   9  17  -1    1.21    0.17
   8 -17  -1   10.75    0.39
   8 -17  -1   11.51    0.40
  -8 -17   1   11.32    0.39
  -8 -17   1   11.05    0.44
  -8 -17   1   11.32    0.44
  -8 -17   1   10.40    0.38
   8  17  -1   11.34    0.43
   8  17  -1   10.74    0.42
   8  17  -1   10.64    0.43
   8  17  -1   10.81    0.44
   7 -17  -1    6.95    0.30
  -7 -17   1    6.54    0.29
  -7 -17   1    6.72    0.33
   7 -17  -1    6.73    0.29
  -7 -17   1    6.92    0.33
  -7 -17   1    6.97    0.30
   7  17  -1    6.55    0.32
   7  17  -1    6.55    0.31
   7  17  -1    6.52    0.32
   7  17  -1    6.97    0.33
  -6 -17   1   10.80    0.38
   6 -17  -1   10.65    0.37
  -6 -17   1   10.86    0.38
  -6 -17   1   11.50    0.40
  -6 -17   1   11.61    0.42
   6 -17  -1   11.46    0.38
   6  17  -1   10.88    0.40
   6  17  -1   11.10    0.40
   6  17  -1   10.65    0.40
   6  17  -1   10.86    0.40
  -6  17   1   10.85    0.37
   5 -17  -1   32.53    0.75
  -5 -17   1   32.21    0.78
  -5 -17   1   31.50    0.76
  -5 -17   1   30.67    0.75
  -5 -17   1   29.29    0.73
   5 -17  -1   32.16    0.73
  -5  17   1   31.03    0.79
   5  17  -1   31.31    0.77
  -5  17   1   30.29    0.77
   5  17  -1   31.01    0.76
  -5  17   1   31.84    0.72
   5  17  -1   31.40    0.76
   5  17  -1   30.96    0.77
   4 -17  -1    2.88    0.18
   4 -17  -1    2.59    0.18
  -4 -17   1    2.69    0.20
  -4 -17   1    2.53    0.18
  -4 -17   1    2.63    0.18
  -4 -17   1    2.63    0.18
  -4  17   1    2.51    0.20
   4  17  -1    3.08    0.20
   4  17  -1    2.33    0.19
  -4  17   1    2.42    0.20
   4  17  -1    2.72    0.19
  -3 -17   1   16.72    0.51
  -3 -17   1   16.43    0.47
  -3 -17   1   15.43    0.45
   3 -17  -1   16.18    0.45
  -3 -17   1   15.68    0.45
  -3 -17   1   15.99    0.44
   3 -17  -1   16.49    0.46
   3  17  -1   15.71    0.46
   3  17  -1   14.88    0.46
  -3  17   1   15.55    0.48
  -3  17   1   15.54    0.47
   2 -17  -1    0.72    0.10
  -2 -17   1    0.79    0.11
  -2 -17   1    0.91    0.11
   2 -17  -1    0.78    0.09
  -2 -17   1    0.75    0.12
  -2 -17   1    0.86    0.11
   2 -17  -1    0.76    0.11
  -2 -17   1    0.79    0.10
  -2  17   1    0.70    0.11
  -2  17   1    0.90    0.13
   2  17  -1    0.60    0.11
   2  17  -1    0.80    0.12
  -1 -17   1    2.39    0.16
  -1 -17   1    2.49    0.18
   1 -17  -1    2.51    0.17
  -1 -17   1    2.43    0.17
  -1 -17   1    2.61    0.17
   1 -17  -1    2.50    0.17
   1 -17  -1    2.31    0.14
  -1  17   1    2.42    0.19
  -1  17   1    2.40    0.18
   1  17  -1    2.46    0.17
   1  17  -1    2.53    0.18
   0 -17   1   73.37    1.40
   0 -17   1   72.86    1.45
   0 -17   1   70.76    1.40
   0 -17  -1   71.90    1.40
   0 -17   1   70.39    1.36
   0 -17  -1   70.80    1.37
   0 -17  -1   71.62    1.41
   0  17   1   69.20    1.41
   0  17  -1   70.10    1.41
   0  17   1   69.47    1.43
   0  17  -1   70.26    1.40
  -1 -17  -1    1.37    0.13
   1 -17   1    1.33    0.13
   1 -17   1    1.37    0.14
  -1 -17  -1    1.54    0.14
   1 -17   1    1.40    0.13
  -1 -17  -1    1.10    0.12
  -1 -17  -1    1.66    0.16
   1 -17   1    1.37    0.11
   1  17   1    1.30    0.14
   1  17   1    1.48    0.16
  -1  17  -1    1.36    0.14
  -1  17  -1    1.30    0.14
   2 -17   1   17.64    0.45
  -2 -17  -1   16.36    0.45
   2 -17   1   16.47    0.45
  -2 -17  -1   16.23    0.46
  -2 -17  -1   16.11    0.46
  -2 -17  -1   17.06    0.47
   2  17   1   15.69    0.47
  -2  17  -1   16.30    0.46
  -2  17  -1   16.26    0.47
   2  17   1   16.62    0.49
   3 -17   1    0.16    0.07
  -3 -17  -1    0.34    0.09
  -3 -17  -1    0.17    0.08
   3 -17   1    0.20    0.07
  -3 -17  -1    0.24    0.08
  -3 -17  -1    0.20    0.07
   3  17   1    0.27    0.11
  -3  17  -1    0.17    0.08
  -3  17  -1    0.21    0.09
   3  17   1    0.15    0.09
   3  17   1    0.32    0.10
   4 -17   1   19.06    0.50
  -4 -17  -1   18.81    0.54
   4 -17   1   19.26    0.50
  -4 -17  -1   18.68    0.53
  -4 -17  -1   18.81    0.51
  -4 -17  -1   18.52    0.51
   4  17   1   18.87    0.56
   4  17   1   19.21    0.55
  -4  17  -1   18.55    0.53
  -4  17  -1   18.48    0.54
   4  17   1   18.17    0.54
   4  17   1   17.82    0.52
  -5 -17  -1   67.66    1.38
  -5 -17  -1   68.39    1.42
  -5 -17  -1   68.46    1.43
  -5 -17  -1   66.97    1.38
   5 -17   1   68.89    1.37
   5 -17   1   69.37    1.36
   5  17   1   67.96    1.44
   5  17   1   70.80    1.45
   5  17   1   67.76    1.43
   5  17   1   67.41    1.46
   5  17   1   67.79    1.42
   5  17   1   68.93    1.41
  -6 -17  -1    1.14    0.14
   6 -17   1    1.33    0.14
  -6 -17  -1    1.13    0.13
  -6 -17  -1    1.28    0.17
  -6 -17  -1    1.01    0.16
   6 -17   1    1.36    0.14
   6  17   1    1.10    0.16
   6  17   1    1.11    0.15
   6  17   1    1.03    0.16
   6  17   1    1.13    0.17
   6  17   1    1.42    0.16
  -7 -17  -1    1.41    0.15
  -7 -17  -1    1.30    0.18
  -7 -17  -1    1.31    0.17
  -7 -17  -1    1.34    0.15
   7  17   1    1.15    0.16
   7  17   1    1.26    0.16
   7  17   1    1.37    0.18
   7  17   1    1.49    0.20
   7  17   1    1.43    0.18
  -8 -17  -1    6.55    0.28
  -8 -17  -1    7.23    0.36
  -8 -17  -1    6.34    0.34
  -8 -17  -1    6.60    0.29
   8  17   1    6.76    0.33
   8  17   1    6.86    0.36
   8  17   1    7.00    0.34
   8  17   1    6.33    0.35
   8  17   1    6.53    0.35
  -9 -17  -1    4.94    0.32
  -9 -17  -1    4.92    0.32
   9  17   1    5.28    0.33
   9  17   1    4.62    0.31
   9  17   1    4.21    0.35
   9  17   1    4.76    0.29
   9  17   1    4.87    0.30
 -10 -17  -1    4.46    0.32
 -10 -17  -1    4.08    0.31
  10  17   1    4.50    0.32
  10  17   1    4.60    0.33
  10  17   1    4.50    0.31
  10  17   1    4.63    0.30
 -10 -18   1   16.82    0.61
 -10 -18   1   17.09    0.61
  10  18  -1   19.31    0.88
  10  18  -1   17.75    0.60
  10  18  -1   16.63    0.61
  10  18  -1   16.14    0.60
  -9 -18   1    0.39    0.13
  -9 -18   1    0.26    0.10
  -9 -18   1    0.00    0.11
  -9 -18   1    0.35    0.10
   9  18  -1    0.26    0.12
   9  18  -1    0.23    0.11
   9  18  -1    0.30    0.12
   9  18  -1    0.21    0.11
  -8 -18   1    8.53    0.39
   8 -18  -1    8.73    0.35
  -8 -18   1    8.85    0.36
  -8 -18   1    8.73    0.39
  -8 -18   1    9.05    0.35
   8 -18  -1    8.91    0.36
   8  18  -1    8.25    0.39
   8  18  -1    9.48    0.40
   8  18  -1    8.23    0.38
   8  18  -1    8.45    0.38
  -7 -18   1    0.96    0.14
  -7 -18   1    1.39    0.18
  -7 -18   1    1.68    0.20
   7 -18  -1    1.19    0.15
  -7 -18   1    1.40    0.16
   7 -18  -1    1.07    0.15
   7  18  -1    1.33    0.17
   7  18  -1    1.08    0.16
   7  18  -1    0.65    0.13
   7  18  -1    1.04    0.15
  -6 -18   1   26.09    0.69
   6 -18  -1   26.23    0.66
  -6 -18   1   25.48    0.66
  -6 -18   1   24.76    0.66
   6 -18  -1   25.38    0.65
  -6 -18   1   26.09    0.71
   6  18  -1   24.77    0.69
   6  18  -1   25.90    0.68
   6  18  -1   25.22    0.69
   6  18  -1   25.65    0.69
  -5 -18   1    0.06    0.07
   5 -18  -1    0.14    0.08
  -5 -18   1    0.27    0.09
   5 -18  -1    0.13    0.07
  -5 -18   1    0.16    0.08
  -5 -18   1    0.10    0.08
   5  18  -1    0.15    0.09
  -5  18   1    0.20    0.08
   5  18  -1    0.25    0.09
  -5  18   1    0.25    0.10
  -5  18   1    0.08    0.09
   5  18  -1    0.22    0.09
   5  18  -1    0.06    0.08
   4 -18  -1    3.07    0.20
  -4 -18   1    2.85    0.19
  -4 -18   1    3.24    0.21
   4 -18  -1    3.24    0.20
  -4 -18   1    3.08    0.20
  -4 -18   1    2.87    0.21
  -4  18   1    3.14    0.22
  -4  18   1    2.68    0.21
   4  18  -1    2.78    0.20
   4  18  -1    2.88    0.21
   4  18  -1    3.04    0.21
  -3 -18   1   95.26    1.87
  -3 -18   1   96.84    1.86
  -3 -18   1   99.91    1.88
  -3 -18   1   99.60    1.85
   3 -18  -1   98.17    1.85
   3 -18  -1   97.65    1.86
  -3  18   1   93.54    1.89
   3  18  -1   95.51    1.87
   3  18  -1   94.29    1.87
  -3  18   1   93.75    1.87
   2 -18  -1   57.62    1.19
  -2 -18   1   57.96    1.19
  -2 -18   1   58.96    1.25
  -2 -18   1   57.54    1.19
  -2 -18   1   59.02    1.17
  -2 -18   1   58.21    1.21
   2 -18  -1   58.43    1.20
  -2  18   1   58.13    1.22
  -2  18   1   57.19    1.22
   2  18  -1   56.99    1.21
   2  18  -1   58.51    1.21
  -1 -18   1    2.50    0.17
  -1 -18   1    2.51    0.18
   1 -18  -1    2.30    0.17
  -1 -18   1    2.46    0.19
   1 -18  -1    2.60    0.18
  -1 -18   1    2.59    0.17
   1 -18  -1    2.29    0.14
  -1  18   1    2.43    0.19
  -1  18   1    2.55    0.19
   1  18  -1    2.09    0.17
   1  18  -1    2.35    0.19
   0 -18  -1    6.73    0.25
   0 -18  -1    6.57    0.27
   0 -18   1    6.52    0.26
   0 -18   1    6.59    0.29
   0 -18   1    6.76    0.27
   0 -18  -1    6.41    0.27
   0 -18   1    6.41    0.24
   0  18  -1    6.41    0.27
   0  18   1    5.91    0.27
   0  18   1    6.52    0.29
   0  18  -1    6.60    0.28
  -1 -18  -1    1.67    0.15
  -1 -18  -1    1.86    0.15
  -1 -18  -1    1.63    0.17
   1 -18   1    1.54    0.15
   1 -18   1    1.66    0.15
   1 -18   1    1.77    0.13
  -1 -18  -1    1.84    0.15
   1 -18   1    1.94    0.16
   1  18   1    1.56    0.17
  -1  18  -1    1.56    0.16
  -1  18  -1    1.79    0.17
   1  18   1    1.47    0.16
  -2 -18  -1   76.39    1.55
   2 -18   1   79.75    1.55
  -2 -18  -1   76.41    1.55
  -2 -18  -1   81.07    1.56
  -2 -18  -1   80.16    1.56
   2 -18   1   78.21    1.54
   2  18   1   79.50    1.59
  -2  18  -1   79.49    1.58
  -2  18  -1   78.39    1.56
   2  18   1   78.88    1.58
  -3 -18  -1   43.42    0.95
   3 -18   1   42.33    0.91
   3 -18   1   42.61    0.92
  -3 -18  -1   41.50    0.92
  -3 -18  -1   40.64    0.92
  -3 -18  -1   43.27    0.95
   3  18   1   40.95    0.96
   3  18   1   41.51    0.95
  -3  18  -1   39.59    0.94
  -3  18  -1   42.60    0.94
  -4 -18  -1    0.56    0.10
  -4 -18  -1    0.50    0.11
   4 -18   1    0.53    0.10
   4 -18   1    0.56    0.10
  -4 -18  -1    0.54    0.11
  -4 -18  -1    0.56    0.12
  -4  18  -1    0.51    0.11
   4  18   1    0.59    0.13
   4  18   1    0.60    0.13
  -4  18  -1    0.47    0.11
  -5 -18  -1    7.73    0.33
  -5 -18  -1    6.57    0.29
   5 -18   1    7.26    0.29
  -5 -18  -1    6.84    0.29
   5 -18   1    7.46    0.29
  -5 -18  -1    7.59    0.33
   5  18   1    6.89    0.33
   5  18   1    6.59    0.32
   5  18   1    6.58    0.31
  -6 -18  -1    3.95    0.26
  -6 -18  -1    4.01    0.22
  -6 -18  -1    4.22    0.23
  -6 -18  -1    4.07    0.25
   6 -18   1    3.93    0.22
   6 -18   1    3.73    0.21
   6  18   1    4.13    0.27
   6  18   1    3.66    0.25
   6  18   1    3.60    0.25
   6  18   1    4.16    0.25
  -7 -18  -1    0.12    0.10
  -7 -18  -1    0.02    0.08
  -7 -18  -1   -0.01    0.07
  -7 -18  -1    0.11    0.07
   7  18   1   -0.15    0.08
   7  18   1    0.02    0.07
   7  18   1    0.02    0.08
   7  18   1    0.04    0.09
  -8 -18  -1   12.74    0.49
  -8 -18  -1   12.55    0.41
  -8 -18  -1   11.87    0.41
  -8 -18  -1   12.45    0.49
   8  18   1   12.81    0.48
   8  18   1   12.60    0.50
   8  18   1   11.31    0.45
   8  18   1   12.81    0.50
  -9 -18  -1    2.56    0.26
  -9 -18  -1    2.56    0.27
   9  18   1    2.71    0.25
   9  18   1    2.58    0.26
   9  18   1    2.50    0.24
   9  18   1    2.64    0.27
 -10 -18  -1    9.63    0.47
 -10 -18  -1    9.42    0.45
  10  18   1    9.21    0.43
  10  18   1    9.02    0.46
 -10 -19   1    5.26    0.36
 -10 -19   1    5.24    0.35
  10  19  -1    4.45    0.33
  10  19  -1    5.50    0.36
  10  19  -1    5.18    0.33
  -9 -19   1    3.29    0.29
  -9 -19   1    3.31    0.27
  -9 -19   1    3.62    0.24
  -9 -19   1    3.21    0.24
   9  19  -1    3.33    0.28
   9  19  -1    3.00    0.27
   9  19  -1    3.94    0.29
   9  19  -1    3.86    0.28
   8 -19  -1   19.26    0.59
  -8 -19   1   21.08    0.65
  -8 -19   1   19.41    0.58
  -8 -19   1   20.68    0.64
   8 -19  -1   19.74    0.58
  -8 -19   1   20.06    0.59
   8  19  -1   20.67    0.64
   8  19  -1   20.49    0.63
   8  19  -1   20.74    0.64
   8  19  -1   20.45    0.65
  -7 -19   1    8.76    0.35
   7 -19  -1    9.16    0.36
  -7 -19   1    9.06    0.36
   7 -19  -1    9.02    0.35
  -7 -19   1    9.46    0.40
  -7 -19   1    9.28    0.39
   7  19  -1    9.01    0.39
   7  19  -1    9.20    0.38
   7  19  -1    8.70    0.39
   7  19  -1    9.13    0.39
   6 -19  -1   10.50    0.37
  -6 -19   1   10.86    0.38
  -6 -19   1    9.87    0.38
  -6 -19   1    9.69    0.39
   6 -19  -1    9.97    0.37
  -6 -19   1   10.20    0.41
   6  19  -1    9.56    0.39
   6  19  -1    9.76    0.39
   6  19  -1    9.86    0.39
   6  19  -1    9.84    0.40
  -5 -19   1    5.16    0.28
   5 -19  -1    4.97    0.25
  -5 -19   1    5.17    0.26
  -5 -19   1    4.67    0.25
  -5 -19   1    4.55    0.25
   5 -19  -1    5.23    0.25
  -5  19   1    4.35    0.27
   5  19  -1    4.88    0.27
   5  19  -1    4.46    0.26
  -5  19   1    5.11    0.29
   5  19  -1    4.77    0.27
  -4 -19   1   13.14    0.43
  -4 -19   1   12.86    0.42
   4 -19  -1   14.31    0.43
  -4 -19   1   13.92    0.43
  -4 -19   1   13.66    0.45
   4 -19  -1   13.12    0.43
   4  19  -1   13.38    0.44
  -4  19   1   13.43    0.46
   4  19  -1   12.64    0.44
  -4  19   1   13.32    0.45
   3 -19  -1    5.10    0.25
  -3 -19   1    5.43    0.26
  -3 -19   1    5.40    0.26
   3 -19  -1    4.93    0.25
  -3 -19   1    4.92    0.24
  -3 -19   1    5.09    0.26
  -3  19   1    5.15    0.27
  -3  19   1    4.82    0.26
   3  19  -1    4.62    0.25
   3  19  -1    4.74    0.26
  -2 -19   1    4.93    0.24
  -2 -19   1    4.85    0.25
   2 -19  -1    4.78    0.24
  -2 -19   1    4.57    0.26
   2 -19  -1    4.71    0.24
  -2 -19   1    4.74    0.24
  -2  19   1    4.59    0.26
   2  19  -1    3.94    0.24
  -2  19   1    4.15    0.25
   2  19  -1    4.36    0.25
  -1 -19   1    9.82    0.34
   1 -19  -1    9.75    0.31
  -1 -19   1   10.67    0.36
  -1 -19   1    9.69    0.35
   1 -19  -1   10.05    0.35
   1 -19  -1    9.37    0.35
  -1 -19   1   10.01    0.38
   1  19  -1    9.65    0.35
   1  19  -1    9.71    0.36
  -1  19   1    9.75    0.37
  -1  19   1    9.88    0.37
   0 -19  -1   53.95    1.15
   0 -19   1   54.26    1.10
   0 -19   1   54.33    1.19
   0 -19  -1   54.11    1.14
   0 -19   1   53.12    1.13
   0 -19   1   54.31    1.14
   0 -19  -1   54.66    1.11
   0  19   1   54.22    1.16
   0  19   1   53.41    1.16
   0  19  -1   56.00    1.15
   0  19  -1   53.94    1.15
  -1 -19  -1    1.36    0.15
   1 -19   1    1.42    0.15
   1 -19   1    1.37    0.12
   1 -19   1    1.49    0.16
  -1 -19  -1    1.47    0.15
  -1 -19  -1    1.43    0.15
   1  19   1    1.21    0.15
   1  19   1    1.23    0.16
  -1  19  -1    1.30    0.15
  -1  19  -1    1.44    0.16
  -2 -19  -1   11.01    0.37
   2 -19   1   10.42    0.36
  -2 -19  -1   10.25    0.36
   2 -19   1   10.85    0.35
  -2 -19  -1   10.20    0.35
  -2  19  -1    9.28    0.36
  -2  19  -1   10.25    0.37
   2  19   1    9.84    0.38
   2  19   1    9.76    0.38
  -3 -19  -1    1.91    0.17
  -3 -19  -1    1.40    0.16
   3 -19   1    1.75    0.16
  -3 -19  -1    1.87    0.17
   3 -19   1    1.86    0.17
  -3 -19  -1    1.98    0.18
  -3  19  -1    1.36    0.16
   3  19   1    1.49    0.18
  -3  19  -1    1.64    0.17
   3  19   1    1.55    0.17
  -4 -19  -1   15.05    0.47
   4 -19   1   16.69    0.48
   4 -19   1   16.64    0.47
  -4 -19  -1   15.86    0.48
  -4 -19  -1   17.28    0.51
  -4 -19  -1   16.32    0.51
  -4  19  -1   16.18    0.52
   4  19   1   16.07    0.52
   4  19   1   16.29    0.52
  -4  19  -1   16.01    0.50
  -5 -19  -1   29.86    0.78
  -5 -19  -1   29.65    0.77
  -5 -19  -1   29.68    0.73
   5 -19   1   29.23    0.72
  -5 -19  -1   28.87    0.73
   5 -19   1   30.11    0.72
   5  19   1   30.28    0.79
   5  19   1   30.89    0.78
   5  19   1   28.78    0.78
   6 -19   1    1.02    0.14
  -6 -19  -1    1.07    0.14
  -6 -19  -1    1.05    0.16
  -6 -19  -1    0.83    0.13
   6 -19   1    0.98    0.13
  -6 -19  -1    1.05    0.16
   6  19   1    0.93    0.15
   6  19   1    1.14    0.17
   6  19   1    1.04    0.15
   6  19   1    1.19    0.17
  -7 -19  -1    0.04    0.08
  -7 -19  -1    0.07    0.10
  -7 -19  -1    0.09    0.08
  -7 -19  -1    0.00    0.09
   7  19   1   -0.05    0.09
   7  19   1    0.08    0.10
   7  19   1    0.07    0.09
   7  19   1    0.15    0.10
  -8 -19  -1    4.55    0.31
  -8 -19  -1    4.31    0.25
  -8 -19  -1    5.06    0.32
  -8 -19  -1    4.55    0.25
   8  19   1    4.89    0.32
   8  19   1    4.97    0.30
   8  19   1    4.59    0.32
   8  19   1    5.10    0.31
  -9 -19  -1    6.97    0.39
  -9 -19  -1    6.62    0.38
   9  19   1    6.54    0.38
   9  19   1    6.88    0.37
   9  19   1    6.67    0.36
   9  19   1    6.92    0.39
  -9 -20   1    1.46    0.17
  -9 -20   1    1.45    0.22
  -9 -20   1    1.51    0.18
  -9 -20   1    2.04    0.24
   9  20  -1    1.53    0.22
   9  20  -1    1.16    0.20
   9  20  -1    1.74    0.32
   9  20  -1    1.77    0.22
  -8 -20   1    0.17    0.09
  -8 -20   1    0.17    0.11
  -8 -20   1    0.19    0.10
   8 -20  -1    0.25    0.11
  -8 -20   1    0.22    0.13
   8 -20  -1    0.23    0.11
   8  20  -1    0.34    0.12
   8  20  -1    0.20    0.12
   8  20  -1    0.18    0.11
   8  20  -1    0.15    0.11
  -7 -20   1    0.15    0.09
  -7 -20   1    0.13    0.09
   7 -20  -1    0.22    0.09
  -7 -20   1    0.22    0.09
  -7 -20   1    0.06    0.10
   7 -20  -1    0.29    0.09
   7  20  -1   -0.02    0.09
   7  20  -1    0.04    0.09
   7  20  -1    0.25    0.10
   7  20  -1    0.31    0.11
  -6 -20   1    3.61    0.25
  -6 -20   1    3.20    0.23
  -6 -20   1    3.55    0.23
  -6 -20   1    3.45    0.23
   6 -20  -1    3.88    0.24
   6 -20  -1    3.47    0.23
   6  20  -1    3.70    0.25
   6  20  -1    3.93    0.25
   6  20  -1    3.41    0.25
   6  20  -1    3.12    0.25
  -5 -20   1    0.34    0.11
  -5 -20   1    0.64    0.12
   5 -20  -1    0.41    0.10
  -5 -20   1    0.40    0.10
   5 -20  -1    0.45    0.10
  -5 -20   1    0.26    0.09
  -5  20   1    0.39    0.12
   5  20  -1    0.25    0.10
   5  20  -1    0.30    0.10
   5  20  -1    0.29    0.12
  -5  20   1    0.35    0.11
  -4 -20   1    0.06    0.07
  -4 -20   1   -0.05    0.06
  -4 -20   1    0.12    0.08
   4 -20  -1    0.17    0.08
   4 -20  -1    0.03    0.07
  -4 -20   1    0.00    0.07
   4  20  -1    0.09    0.08
  -4  20   1   -0.05    0.08
   4  20  -1   -0.08    0.08
  -4  20   1    0.06    0.08
   3 -20  -1   16.82    0.49
  -3 -20   1   16.41    0.50
  -3 -20   1   16.74    0.50
  -3 -20   1   16.18    0.50
   3 -20  -1   17.52    0.51
  -3 -20   1   17.80    0.49
   3  20  -1   16.72    0.51
  -3  20   1   16.44    0.52
  -3  20   1   16.64    0.51
   3  20  -1   16.11    0.51
  -2 -20   1   61.57    1.28
   2 -20  -1   63.60    1.29
   2 -20  -1   63.06    1.29
  -2 -20   1   58.75    1.28
  -2 -20   1   65.45    1.29
   2  20  -1   60.27    1.30
   2  20  -1   60.67    1.29
  -2  20   1   59.66    1.31
  -2  20   1   60.91    1.31
  -1 -20   1    6.60    0.29
   1 -20  -1    6.65    0.29
   1 -20  -1    6.06    0.28
  -1 -20   1    6.70    0.32
   1 -20  -1    6.45    0.25
  -1 -20   1    6.47    0.27
  -1 -20   1    6.91    0.29
  -1  20   1    6.46    0.30
   1  20  -1    6.33    0.29
  -1  20   1    6.36    0.31
   1  20  -1    6.19    0.30
   0 -20   1    9.23    0.37
   0 -20  -1    9.99    0.33
   0 -20   1    9.95    0.35
   0 -20  -1    9.37    0.35
   0 -20   1    9.51    0.32
   0 -20   1    9.22    0.34
   0 -20  -1    9.66    0.35
   0  20  -1    9.21    0.35
   0  20   1    9.14    0.36
   0  20  -1    9.32    0.35
   0  20   1    9.14    0.36
  -1 -20  -1    1.92    0.16
   1 -20   1    1.98    0.17
   1 -20   1    1.91    0.17
  -1 -20  -1    1.78    0.17
  -1 -20  -1    2.05    0.17
   1  20   1    1.94    0.18
   1  20   1    1.76    0.19
  -1  20  -1    2.33    0.19
  -1  20  -1    1.83    0.18
  -2 -20  -1   49.98    1.11
  -2 -20  -1   52.28    1.11
   2 -20   1   50.87    1.11
   2 -20   1   52.79    1.10
  -2 -20  -1   50.11    1.10
  -2  20  -1   52.33    1.12
  -2  20  -1   51.52    1.13
   2  20   1   51.27    1.15
   2  20   1   51.13    1.14
  -3 -20  -1   21.21    0.57
  -3 -20  -1   21.33    0.58
   3 -20   1   21.02    0.56
  -3 -20  -1   19.13    0.57
  -3 -20  -1   20.61    0.58
   3 -20   1   20.58    0.56
   3  20   1   19.27    0.59
  -3  20  -1   19.87    0.59
  -3  20  -1   21.26    0.59
   3  20   1   20.68    0.61
  -4 -20  -1   10.86    0.40
   4 -20   1   10.82    0.37
  -4 -20  -1   10.06    0.38
  -4 -20  -1   10.33    0.40
   4 -20   1   10.61    0.37
  -4 -20  -1   10.14    0.37
   4  20   1    9.88    0.41
  -4  20  -1   10.38    0.41
  -4  20  -1   10.67    0.40
   4  20   1    9.82    0.40
  -5 -20  -1    2.25    0.19
   5 -20   1    2.24    0.19
  -5 -20  -1    2.41    0.21
   5 -20   1    2.56    0.19
  -5 -20  -1    2.19    0.21
  -5 -20  -1    2.30    0.19
   5  20   1    2.32    0.22
   5  20   1    2.26    0.23
  -6 -20  -1    8.12    0.37
   6 -20   1    7.98    0.32
  -6 -20  -1    7.43    0.32
  -6 -20  -1    8.00    0.37
   6 -20   1    7.47    0.32
  -6 -20  -1    7.48    0.33
   6  20   1    7.23    0.36
   6  20   1    7.30    0.37
   6  20   1    7.92    0.36
  -7 -20  -1    0.43    0.11
  -7 -20  -1    0.53    0.14
  -7 -20  -1    0.46    0.11
  -7 -20  -1    0.44    0.13
   7  20   1    0.35    0.12
   7  20   1    0.33    0.13
   7  20   1    0.30    0.12
   7  20   1    0.31    0.12
  -8 -20  -1    4.46    0.31
  -8 -20  -1    4.49    0.27
  -8 -20  -1    4.47    0.25
  -8 -20  -1    4.32    0.31
   8  20   1    4.03    0.31
   8  20   1    4.35    0.29
   8  20   1    4.46    0.30
   8  20   1    3.90    0.31
  -9 -20  -1    1.16    0.20
  -9 -20  -1    1.17    0.19
   9  20   1    0.97    0.19
   9  20   1    1.04    0.20
   9  20   1    1.33    0.20
  -9 -21   1    5.14    0.29
  -9 -21   1    4.95    0.35
  -9 -21   1    4.97    0.34
  -9 -21   1    4.49    0.28
   9  21  -1    5.15    0.33
   9  21  -1    5.10    0.34
   9  21  -1    4.50    0.33
  -8 -21   1   10.16    0.41
   8 -21  -1   10.48    0.42
  -8 -21   1   10.26    0.45
  -8 -21   1   10.50    0.41
  -8 -21   1   10.84    0.48
   8  21  -1   10.15    0.45
   8  21  -1   11.23    0.45
   8  21  -1   10.35    0.45
   8  21  -1   10.53    0.46
  -7 -21   1    1.68    0.23
  -7 -21   1    1.58    0.19
  -7 -21   1    1.34    0.18
   7 -21  -1    1.52    0.18
  -7 -21   1    1.21    0.16
   7 -21  -1    1.47    0.18
   7  21  -1    1.45    0.20
   7  21  -1    1.75    0.20
   7  21  -1    1.67    0.20
   7  21  -1    1.54    0.19
  -6 -21   1    5.79    0.32
  -6 -21   1    5.31    0.29
  -6 -21   1    5.07    0.29
   6 -21  -1    5.66    0.29
  -6 -21   1    5.11    0.28
   6 -21  -1    5.13    0.28
   6  21  -1    5.18    0.31
   6  21  -1    5.66    0.31
   6  21  -1    5.08    0.31
   5 -21  -1   -0.12    0.06
  -5 -21   1   -0.07    0.07
   5 -21  -1    0.14    0.08
  -5 -21   1    0.11    0.08
  -5 -21   1    0.04    0.08
  -5 -21   1    0.09    0.08
   5  21  -1    0.03    0.10
  -5  21   1    0.06    0.10
  -5  21   1   -0.05    0.08
   5  21  -1    0.12    0.09
  -4 -21   1   53.59    1.18
  -4 -21   1   55.29    1.20
  -4 -21   1   53.13    1.16
   4 -21  -1   54.18    1.16
  -4 -21   1   51.78    1.16
   4 -21  -1   53.57    1.17
  -4  21   1   53.62    1.22
   4  21  -1   52.00    1.18
   4  21  -1   52.21    1.19
  -4  21   1   52.60    1.19
  -3 -21   1    5.17    0.27
  -3 -21   1    5.06    0.27
   3 -21  -1    5.18    0.27
   3 -21  -1    5.23    0.26
  -3 -21   1    4.88    0.27
  -3 -21   1    5.29    0.25
  -3  21   1    4.85    0.29
  -3  21   1    5.08    0.28
   3  21  -1    4.51    0.26
   3  21  -1    4.60    0.27
  -2 -21   1    4.30    0.24
   2 -21  -1    3.94    0.23
  -2 -21   1    4.66    0.25
   2 -21  -1    4.14    0.24
  -2 -21   1    4.37    0.25
  -2  21   1    4.08    0.26
   2  21  -1    4.12    0.25
   2  21  -1    3.95    0.25
  -2  21   1    4.28    0.27
  -1 -21   1    7.93    0.36
   1 -21  -1    8.71    0.34
  -1 -21   1    8.26    0.33
  -1 -21   1    7.95    0.32
   1 -21  -1    8.27    0.33
  -1 -21   1    8.48    0.34
  -1  21   1    7.69    0.34
   1  21  -1    7.45    0.33
  -1  21   1    8.31    0.35
   1  21  -1    7.70    0.33
   0 -21  -1   17.36    0.51
   0 -21   1   17.76    0.51
   0 -21  -1   16.97    0.51
   0 -21   1   17.07    0.55
   0 -21  -1   17.18    0.48
   0 -21   1   18.03    0.48
   0 -21   1   17.25    0.51
   0  21  -1   18.03    0.53
   0  21   1   16.39    0.53
   0  21   1   17.54    0.53
   0  21  -1   16.81    0.52
  -1 -21  -1    4.85    0.24
  -1 -21  -1    5.07    0.26
   1 -21   1    4.85    0.25
   1 -21   1    4.84    0.25
  -1 -21  -1    4.68    0.26
   1  21   1    4.60    0.28
  -1  21  -1    4.84    0.27
  -1  21  -1    4.84    0.26
   1  21   1    4.15    0.26
   2 -21   1    1.47    0.16
  -2 -21  -1    1.31    0.15
   2 -21   1    1.81    0.17
  -2 -21  -1    1.83    0.18
  -2 -21  -1    1.53    0.17
  -2  21  -1    1.45    0.16
   2  21   1    1.28    0.17
   2  21   1    1.57    0.18
  -2  21  -1    1.42    0.17
   3 -21   1    1.95    0.18
  -3 -21  -1    1.85    0.18
  -3 -21  -1    2.05    0.19
  -3 -21  -1    1.77    0.19
  -3 -21  -1    2.02    0.18
   3 -21   1    2.17    0.18
  -3  21  -1    1.96    0.19
   3  21   1    1.57    0.19
   3  21   1    1.58    0.18
  -3  21  -1    2.09    0.20
  -4 -21  -1   28.79    0.74
   4 -21   1   29.32    0.73
  -4 -21  -1   28.81    0.75
  -4 -21  -1   30.27    0.77
   4 -21   1   29.72    0.74
  -4 -21  -1   30.04    0.78
   4  21   1   29.54    0.79
  -4  21  -1   29.22    0.78
   4  21   1   27.12    0.76
  -4  21  -1   28.51    0.76
  -5 -21  -1    0.42    0.11
   5 -21   1    0.39    0.10
   5 -21   1    0.45    0.11
  -5 -21  -1    0.51    0.13
  -5 -21  -1    0.32    0.11
  -5 -21  -1    0.41    0.11
   5  21   1    0.39    0.12
   5  21   1    0.24    0.12
   6 -21   1   13.39    0.50
   6 -21   1   12.86    0.45
  -6 -21  -1   12.70    0.45
  -6 -21  -1   13.89    0.50
  -6 -21  -1   13.69    0.46
  -6 -21  -1   13.39    0.50
   6  21   1   12.56    0.50
   6  21   1   12.93    0.51
   6  21   1   14.67    0.51
  -7 -21  -1    0.26    0.12
  -7 -21  -1    0.37    0.11
  -7 -21  -1    0.20    0.11
  -7 -21  -1    0.32    0.10
   7  21   1    0.36    0.13
   7  21   1    0.36    0.13
   7  21   1    0.00    0.11
  -8 -21  -1    4.58    0.32
  -8 -21  -1    4.49    0.38
  -8 -21  -1    4.32    0.32
  -8 -21  -1    3.90    0.25
   8  21   1    4.45    0.33
   8  21   1    3.99    0.29
   8  21   1    4.18    0.32
   8  21   1    4.26    0.31
  -9 -21  -1    4.22    0.33
  -9 -21  -1    4.27    0.33
   9  21   1    4.01    0.33
   9  21   1    4.20    0.31
  -8 -22   1   -0.01    0.12
   8 -22  -1    0.00    0.11
  -8 -22   1    0.03    0.10
  -8 -22   1    0.14    0.09
  -8 -22   1   -0.02    0.08
   8  22  -1   -0.16    0.11
   8  22  -1   -0.05    0.11
   8  22  -1    0.09    0.10
   7 -22  -1    2.70    0.22
  -7 -22   1    2.51    0.26
  -7 -22   1    2.55    0.24
   7 -22  -1    2.68    0.22
  -7 -22   1    2.55    0.22
  -7 -22   1    2.42    0.22
   7  22  -1    2.47    0.25
   7  22  -1    2.49    0.24
   7  22  -1    2.54    0.26
  -6 -22   1   13.74    0.49
   6 -22  -1   15.12    0.50
  -6 -22   1   13.34    0.50
   6 -22  -1   14.08    0.48
  -6 -22   1   13.74    0.49
  -6 -22   1   14.32    0.49
   6  22  -1   13.41    0.50
   6  22  -1   13.28    0.51
  -5 -22   1    1.18    0.16
  -5 -22   1    1.05    0.15
   5 -22  -1    1.07    0.15
   5 -22  -1    0.92    0.14
  -5 -22   1    1.14    0.16
  -5 -22   1    0.93    0.15
  -5  22   1    1.12    0.18
  -5  22   1    1.06    0.17
   5  22  -1    1.13    0.18
   5  22  -1    1.03    0.16
   4 -22  -1    6.14    0.30
  -4 -22   1    5.88    0.30
   4 -22  -1    6.28    0.30
  -4 -22   1    5.68    0.29
  -4 -22   1    6.68    0.32
  -4 -22   1    6.13    0.31
  -4  22   1    6.27    0.34
   4  22  -1    5.56    0.31
  -4  22   1    5.48    0.31
   4  22  -1    5.93    0.31
   3 -22  -1    0.20    0.09
  -3 -22   1    0.21    0.09
  -3 -22   1    0.06    0.08
   3 -22  -1    0.20    0.09
  -3 -22   1    0.25    0.10
  -3  22   1    0.20    0.10
   3  22  -1    0.06    0.10
  -3  22   1    0.22    0.11
   3  22  -1    0.25    0.11
   2 -22  -1   42.69    0.97
  -2 -22   1   40.91    0.97
  -2 -22   1   42.88    0.96
   2 -22  -1   41.10    0.97
  -2 -22   1   41.03    0.96
   2  22  -1   40.94    0.98
  -2  22   1   42.91    1.00
   2  22  -1   41.95    0.99
  -2  22   1   41.95    1.01
  -1 -22   1   17.99    0.52
   1 -22  -1   16.86    0.53
  -1 -22   1   17.11    0.52
   1 -22  -1   16.63    0.51
  -1 -22   1   16.84    0.49
  -1  22   1   17.05    0.54
  -1  22   1   16.47    0.54
   1  22  -1   16.69    0.52
   1  22  -1   17.05    0.53
   0 -22  -1    1.28    0.14
   0 -22  -1    0.62    0.12
   0 -22   1    1.13    0.16
   0 -22  -1    0.98    0.14
   0 -22   1    1.00    0.13
   0 -22   1    0.67    0.12
   0  22   1    0.97    0.15
   0  22   1    1.13    0.16
   0  22  -1    0.82    0.13
   0  22  -1    1.08    0.15
   1 -22   1    4.19    0.24
  -1 -22  -1    3.69    0.23
  -1 -22  -1    3.90    0.24
  -1 -22  -1    4.01    0.23
   1 -22   1    3.84    0.23
   1  22   1    3.06    0.24
  -1  22  -1    3.47    0.23
   1  22   1    3.54    0.24
  -1  22  -1    3.89    0.25
  -2 -22  -1   23.48    0.64
   2 -22   1   24.93    0.64
  -2 -22  -1   23.32    0.64
  -2 -22  -1   23.12    0.65
   2 -22   1   24.69    0.65
   2  22   1   23.82    0.68
  -2  22  -1   23.75    0.67
   2  22   1   23.77    0.67
  -2  22  -1   22.33    0.64
   3 -22   1    0.14    0.08
  -3 -22  -1    0.15    0.08
   3 -22   1    0.03    0.08
  -3 -22  -1    0.01    0.08
  -3 -22  -1    0.11    0.08
   3  22   1   -0.03    0.08
  -3  22  -1    0.07    0.08
  -3  22  -1    0.09    0.08
   3  22   1   -0.06    0.10
   4 -22   1   17.91    0.54
  -4 -22  -1   18.76    0.57
  -4 -22  -1   19.12    0.56
  -4 -22  -1   17.98    0.57
  -4 -22  -1   17.68    0.54
   4 -22   1   17.94    0.53
   4  22   1   17.32    0.58
  -4  22  -1   17.90    0.58
   4  22   1   17.50    0.59
  -4  22  -1   17.47    0.56
   5 -22   1    0.82    0.13
  -5 -22  -1    0.86    0.15
  -5 -22  -1    0.78    0.15
   5 -22   1    0.60    0.12
  -5 -22  -1    0.91    0.15
  -5 -22  -1    0.76    0.14
   5  22   1    0.94    0.18
   5  22   1    0.71    0.15
  -6 -22  -1   17.84    0.55
  -6 -22  -1   18.26    0.60
  -6 -22  -1   19.63    0.63
   6 -22   1   17.44    0.56
  -6 -22  -1   18.83    0.58
   6  22   1   18.70    0.63
   6  22   1   18.95    0.63
  -7 -22  -1    1.42    0.17
  -7 -22  -1    1.69    0.22
  -7 -22  -1    1.45    0.20
  -7 -22  -1    1.60    0.18
   7  22   1    1.74    0.21
   7  22   1    1.46    0.21
   7  22   1    1.38    0.21
  -8 -22  -1    1.80    0.23
  -8 -22  -1    2.15    0.21
  -8 -22  -1    2.44    0.27
   8  22   1    2.13    0.25
   8  22   1    2.25    0.28
  -8 -23   1    9.28    0.45
  -8 -23   1    9.10    0.43
  -8 -23   1    8.38    0.38
   8  23  -1    8.17    0.47
   8  23  -1    9.49    0.45
   7 -23  -1    0.33    0.12
  -7 -23   1    0.33    0.12
  -7 -23   1    0.14    0.10
   7 -23  -1    0.21    0.10
  -7 -23   1    0.31    0.13
  -7 -23   1    0.36    0.14
   7  23  -1    0.09    0.12
   7  23  -1    0.01    0.11
   6 -23  -1    1.37    0.17
   6 -23  -1    1.41    0.18
  -6 -23   1    1.31    0.18
  -6 -23   1    1.48    0.19
  -6 -23   1    1.39    0.20
  -6 -23   1    1.20    0.17
   6  23  -1    1.38    0.20
   6  23  -1    1.40    0.20
  -5 -23   1    1.57    0.19
  -5 -23   1    1.98    0.20
   5 -23  -1    1.72    0.19
  -5 -23   1    1.65    0.19
   5 -23  -1    1.66    0.19
  -5 -23   1    1.80    0.20
   5  23  -1    1.75    0.21
   5  23  -1    1.95    0.22
  -5  23   1    1.75    0.21
  -5  23   1    1.82    0.22
  -4 -23   1   40.09    1.18
  -4 -23   1   36.43    0.91
  -4 -23   1   37.30    0.92
   4 -23  -1   37.85    0.91
  -4 -23   1   38.30    0.93
   4 -23  -1   36.95    0.92
  -4  23   1   37.28    0.96
  -4  23   1   37.48    0.94
   4  23  -1   35.55    0.93
   4  23  -1   35.88    0.92
  -3 -23   1    1.00    0.14
  -3 -23   1    0.84    0.15
  -3 -23   1    0.96    0.15
   3 -23  -1    0.82    0.13
   3 -23  -1    0.95    0.14
  -3  23   1    1.01    0.16
   3  23  -1    0.97    0.16
   3  23  -1    0.72    0.15
  -3  23   1    0.80    0.15
  -2 -23   1    2.22    0.20
  -2 -23   1    2.63    0.21
   2 -23  -1    1.60    0.18
  -2 -23   1    1.99    0.19
   2 -23  -1    1.33    0.16
   2  23  -1    2.26    0.21
  -2  23   1    1.75    0.20
   2  23  -1    2.21    0.22
  -2  23   1    2.09    0.21
   1 -23  -1    1.07    0.15
   1 -23  -1    0.84    0.14
  -1 -23   1    0.72    0.13
  -1 -23   1    0.80    0.13
  -1 -23   1    0.60    0.12
   1  23  -1    0.69    0.13
   1  23  -1    0.73    0.13
  -1  23   1    0.59    0.13
  -1  23   1    1.04    0.15
   0 -23  -1    5.08    0.28
   0 -23   1    5.36    0.28
   0 -23  -1    5.02    0.28
   0 -23   1    5.53    0.28
   0  23   1    4.89    0.29
   0  23  -1    5.02    0.28
   0  23  -1    5.21    0.28
   0  23   1    5.50    0.30
  -1 -23  -1   12.25    0.41
   1 -23   1   10.76    0.41
   1 -23   1   11.82    0.42
  -1 -23  -1   11.65    0.42
  -1 -23  -1   11.81    0.43
  -1  23  -1   12.21    0.44
   1  23   1   11.76    0.44
  -1  23  -1   11.38    0.43
   1  23   1   11.37    0.44
   2 -23   1    6.21    0.30
   2 -23   1    5.36    0.29
  -2 -23  -1    5.48    0.29
  -2 -23  -1    6.25    0.30
  -2 -23  -1    5.30    0.29
   2  23   1    5.62    0.32
  -2  23  -1    5.56    0.30
  -2  23  -1    5.30    0.30
   2  23   1    4.98    0.30
  -3 -23  -1   -0.07    0.07
   3 -23   1    0.15    0.08
   3 -23   1    0.08    0.08
  -3 -23  -1    0.06    0.08
  -3 -23  -1    0.03    0.08
   3  23   1   -0.08    0.11
   3  23   1    0.08    0.10
  -3  23  -1    0.01    0.08
  -3  23  -1    0.22    0.10
   4 -23   1   18.82    0.58
   4 -23   1   19.61    0.58
  -4 -23  -1   20.00    0.59
  -4 -23  -1   19.47    0.61
  -4 -23  -1   20.54    0.61
  -4 -23  -1   20.89    0.61
   4  23   1   18.87    0.63
   4  23   1   18.94    0.62
  -4  23  -1   19.50    0.61
  -4  23  -1   20.35    0.63
  -5 -23  -1    0.00    0.08
  -5 -23  -1    0.01    0.09
   5 -23   1    0.20    0.09
   5 -23   1    0.06    0.09
  -5 -23  -1   -0.02    0.09
  -5 -23  -1    0.17    0.09
   5  23   1    0.03    0.11
   5  23   1    0.06    0.12
  -6 -23  -1   13.12    0.51
   6 -23   1   12.68    0.48
  -6 -23  -1   13.68    0.48
  -6 -23  -1   13.11    0.51
  -6 -23  -1   13.76    0.48
   6  23   1   12.70    0.53
   6  23   1   13.23    0.52
  -7 -23  -1    0.14    0.09
  -7 -23  -1   -0.03    0.08
  -7 -23  -1    0.02    0.11
  -7 -23  -1    0.03    0.10
   7  23   1   -0.11    0.10
   7  23   1   -0.07    0.11
  -7 -24   1    9.08    0.42
  -7 -24   1    8.48    0.39
   7 -24  -1    8.31    0.39
   7 -24  -1    8.52    0.40
  -7 -24   1    9.61    0.45
   7  24  -1    8.16    0.43
   7  24  -1    9.24    0.44
  -6 -24   1   33.89    0.89
   6 -24  -1   34.16    0.89
  -6 -24   1   34.29    0.88
   6 -24  -1   33.68    0.88
  -6 -24   1   33.39    0.97
  -6 -24   1   35.28    0.94
   6  24  -1   33.89    0.92
   6  24  -1   34.45    0.93
   5 -24  -1    0.75    0.14
  -5 -24   1    0.63    0.13
  -5 -24   1    0.94    0.16
  -5 -24   1    0.60    0.15
   5 -24  -1    0.73    0.15
  -5  24   1    0.69    0.16
  -5  24   1    0.47    0.15
   5  24  -1    0.73    0.17
   5  24  -1    0.76    0.16
   4 -24  -1    4.03    0.26
  -4 -24   1    4.50    0.28
  -4 -24   1    4.52    0.28
   4 -24  -1    4.27    0.28
  -4 -24   1    4.62    0.28
  -4  24   1    3.92    0.30
  -4  24   1    3.94    0.29
   4  24  -1    3.52    0.29
   4  24  -1    4.13    0.28
   3 -24  -1    3.09    0.23
  -3 -24   1    3.34    0.25
   3 -24  -1    2.93    0.23
  -3 -24   1    3.42    0.25
  -3 -24   1    2.88    0.23
  -3  24   1    3.17    0.25
   3  24  -1    3.31    0.26
   3  24  -1    3.05    0.26
  -3  24   1    3.16    0.27
  -2 -24   1   26.44    0.70
   2 -24  -1   25.56    0.70
  -2 -24   1   26.31    0.72
  -2 -24   1   25.95    0.71
   2 -24  -1   26.08    0.72
  -2  24   1   26.17    0.74
   2  24  -1   25.04    0.72
  -2  24   1   25.20    0.72
   2  24  -1   24.68    0.71
  -1 -24   1    2.60    0.22
   1 -24  -1    3.04    0.24
  -1 -24   1    2.62    0.20
   1 -24  -1    2.85    0.22
  -1 -24   1    2.70    0.22
   1  24  -1    2.66    0.23
   1  24  -1    3.00    0.24
  -1  24   1    3.17    0.25
  -1  24   1    3.10    0.25
   0 -24  -1    0.12    0.09
   0 -24   1    0.02    0.08
   0 -24  -1    0.12    0.09
   0 -24   1    0.13    0.09
   0  24   1   -0.02    0.08
   0  24   1    0.08    0.10
   0  24  -1    0.13    0.09
   0  24  -1    0.07    0.09
  -1 -24  -1    2.25    0.21
  -1 -24  -1    2.11    0.20
   1 -24   1    2.27    0.20
   1 -24   1    2.12    0.21
  -1 -24  -1    2.52    0.20
   1  24   1    2.35    0.23
   1  24   1    1.80    0.20
  -1  24  -1    2.36    0.22
  -1  24  -1    2.15    0.22
   2 -24   1   13.30    0.47
  -2 -24  -1   13.91    0.47
  -2 -24  -1   12.86    0.47
  -2 -24  -1   12.97    0.46
   2 -24   1   14.26    0.47
  -2  24  -1   13.61    0.49
  -2  24  -1   13.86    0.49
   2  24   1   12.63    0.49
   2  24   1   13.73    0.51
  -3 -24  -1    0.11    0.09
   3 -24   1    0.01    0.09
  -3 -24  -1    0.25    0.10
   3 -24   1    0.12    0.09
  -3 -24  -1    0.20    0.10
  -3  24  -1    0.35    0.12
   3  24   1    0.05    0.10
   3  24   1    0.05    0.12
  -3  24  -1    0.24    0.11
  -4 -24  -1   15.52    0.52
  -4 -24  -1   15.45    0.54
   4 -24   1   15.64    0.52
   4 -24   1   15.95    0.52
  -4 -24  -1   15.84    0.53
   4  24   1   16.46    0.59
  -4  24  -1   14.76    0.53
  -4  24  -1   15.56    0.55
   4  24   1   15.14    0.56
   5 -24   1    0.37    0.12
  -5 -24  -1    0.44    0.12
  -5 -24  -1    0.48    0.13
  -5 -24  -1    0.44    0.14
   5 -24   1    0.33    0.12
  -5 -24  -1    0.42    0.12
   5  24   1    0.33    0.14
   5  24   1    0.28    0.15
   6 -24   1   17.69    0.77
  -6 -24  -1   17.99    0.61
  -6 -24  -1   16.66    0.56
  -6 -24  -1   17.77    0.62
  -6 -24  -1   16.57    0.55
   6  24   1   16.93    0.62
   6  24   1   16.99    0.61
  -7 -24  -1    1.46    0.18
  -7 -24  -1    1.29    0.27
  -7 -24  -1    1.78    0.24
  -7 -24  -1    1.53    0.21
   7  24   1    1.31    0.21
   6 -25  -1    0.26    0.11
  -6 -25   1    0.23    0.11
  -6 -25   1    0.33    0.13
   6 -25  -1    0.25    0.12
   6  25  -1    0.34    0.14
   6  25  -1    0.12    0.14
  -5 -25   1    0.53    0.13
  -5 -25   1    0.68    0.15
   5 -25  -1    0.57    0.14
   5 -25  -1    0.56    0.13
  -5 -25   1    0.72    0.16
  -5  25   1    0.53    0.16
  -5  25   1    0.44    0.15
   5  25  -1    0.55    0.15
   5  25  -1    0.44    0.16
   4 -25  -1   34.14    0.88
  -4 -25   1   33.02    0.88
  -4 -25   1   32.69    0.87
   4 -25  -1   34.82    0.89
  -4 -25   1   33.78    0.87
   4  25  -1   33.75    0.90
  -4  25   1   33.89    0.91
  -4  25   1   33.00    0.92
   4  25  -1   33.54    0.90
  -3 -25   1    2.88    0.24
  -3 -25   1    2.60    0.24
   3 -25  -1    2.58    0.23
  -3 -25   1    2.50    0.23
   3 -25  -1    2.42    0.23
  -3  25   1    2.46    0.25
   3  25  -1    2.52    0.25
   3  25  -1    2.25    0.23
  -3  25   1    2.78    0.25
  -2 -25   1   11.21    0.43
  -2 -25   1   11.24    0.44
  -2 -25   1   11.07    0.42
   2 -25  -1   10.92    0.44
   2 -25  -1   10.83    0.42
  -2  25   1   10.86    0.45
  -2  25   1   10.28    0.44
   2  25  -1   10.17    0.43
   2  25  -1   11.08    0.44
  -1 -25   1    2.60    0.22
  -1 -25   1    2.53    0.23
   1 -25  -1    3.20    0.24
   1 -25  -1    2.69    0.23
  -1  25   1    3.03    0.25
   1  25  -1    2.53    0.23
  -1  25   1    2.88    0.25
   1  25  -1    2.65    0.24
   0 -25   1   14.56    0.51
   0 -25   1   16.40    0.53
   0 -25  -1   15.17    0.52
   0 -25  -1   15.48    0.52
   0  25   1   14.49    0.53
   0  25   1   15.84    0.55
   0  25  -1   14.53    0.52
   0  25  -1   14.87    0.52
   1 -25   1   11.35    0.44
  -1 -25  -1   11.90    0.45
  -1 -25  -1   10.95    0.43
   1 -25   1    9.90    0.41
   1  25   1   10.54    0.45
  -1  25  -1   10.18    0.42
   1  25   1   10.51    0.44
  -1  25  -1   10.68    0.43
   2 -25   1    6.33    0.33
   2 -25   1    6.24    0.33
  -2 -25  -1    6.48    0.33
  -2 -25  -1    5.85    0.31
  -2 -25  -1    6.82    0.33
   2  25   1    6.39    0.36
  -2  25  -1    6.48    0.34
  -2  25  -1    6.28    0.33
   2  25   1    6.38    0.35
   3 -25   1    0.12    0.09
  -3 -25  -1   -0.03    0.08
   3 -25   1   -0.03    0.08
  -3 -25  -1    0.07    0.09
  -3 -25  -1    0.00    0.09
   3  25   1   -0.21    0.10
   3  25   1   -0.05    0.11
  -3  25  -1    0.10    0.09
  -3  25  -1    0.04    0.10
  -4 -25  -1   18.84    0.61
  -4 -25  -1   16.74    0.57
   4 -25   1   16.78    0.56
  -4 -25  -1   17.56    0.57
   4 -25   1   18.10    0.58
  -4  25  -1   16.95    0.58
  -4  25  -1   17.18    0.60
   4  25   1   18.38    0.62
   4  25   1   17.41    0.62
   5 -25   1    0.08    0.10
   5 -25   1   -0.01    0.09
  -5 -25  -1    0.10    0.10
  -5 -25  -1    0.06    0.09
  -5 -25  -1    0.03    0.11
  -5 -25  -1   -0.01    0.10
   5  25   1    0.04    0.12
   5  25   1   -0.02    0.13
  -6 -25  -1    1.68    0.22
  -6 -25  -1    1.46    0.19
  -6 -25  -1    1.88    0.24
   6  25   1    1.54    0.23
   6  25   1    1.67    0.31
  -5 -26   1    0.08    0.12
   5 -26  -1    0.14    0.11
   5 -26  -1   -0.07    0.09
  -5 -26   1    0.21    0.11
  -5  26   1    0.12    0.13
   5  26  -1    0.14    0.14
   5  26  -1    0.02    0.12
   4 -26  -1    0.16    0.10
  -4 -26   1    0.14    0.10
  -4 -26   1    0.14    0.12
  -4 -26   1    0.27    0.11
   4 -26  -1    0.13    0.10
   4  26  -1    0.03    0.12
   4  26  -1    0.18    0.13
  -4  26   1    0.16    0.12
  -4  26   1    0.33    0.13
  -3 -26   1    0.16    0.10
   3 -26  -1    0.09    0.10
  -3 -26   1    0.00    0.09
   3 -26  -1   -0.01    0.09
  -3 -26   1    0.20    0.11
  -3  26   1    0.08    0.11
   3  26  -1   -0.03    0.11
   3  26  -1    0.15    0.12
  -3  26   1    0.15    0.11
  -2 -26   1   24.47    0.72
   2 -26  -1   24.56    0.71
   2 -26  -1   23.28    0.70
  -2 -26   1   23.99    0.69
  -2 -26   1   24.27    0.70
   2  26  -1   23.27    0.70
  -2  26   1   23.82    0.73
  -2  26   1   23.83    0.72
   2  26  -1   23.99    0.71
  -1 -26   1    0.04    0.08
   1 -26  -1    0.16    0.10
  -1 -26   1   -0.14    0.07
   1 -26  -1    0.10    0.09
  -1  26   1    0.21    0.11
  -1  26   1    0.11    0.11
   1  26  -1    0.02    0.09
   1  26  -1   -0.03    0.10
   0 -26   1    0.33    0.12
   0 -26  -1    0.35    0.11
   0 -26  -1    0.21    0.11
   0 -26   1    0.36    0.11
   0  26  -1    0.39    0.12
   0  26   1    0.46    0.12
   0  26   1    0.34    0.13
   0  26  -1    0.41    0.12
  -1 -26  -1    0.27    0.11
  -1 -26  -1    0.32    0.11
   1 -26   1    0.29    0.10
   1 -26   1    0.21    0.11
  -1  26  -1    0.26    0.11
   1  26   1    0.19    0.11
  -1  26  -1    0.20    0.11
   1  26   1    0.11    0.11
   2 -26   1   12.21    0.46
   2 -26   1   11.98    0.47
  -2 -26  -1   11.26    0.44
  -2 -26  -1   11.83    0.46
  -2 -26  -1   12.04    0.47
   2  26   1   11.32    0.48
   2  26   1   12.27    0.50
  -2  26  -1   11.30    0.46
  -2  26  -1   11.95    0.48
   3 -26   1    1.04    0.16
  -3 -26  -1    1.35    0.19
  -3 -26  -1    1.27    0.19
   3 -26   1    1.28    0.18
  -3 -26  -1    1.15    0.18
   3  26   1    0.99    0.18
  -3  26  -1    1.30    0.19
  -3  26  -1    1.25    0.19
   3  26   1    1.38    0.21
   4 -26   1    0.65    0.14
  -4 -26  -1    0.55    0.15
  -4 -26  -1    0.48    0.15
  -4 -26  -1    0.64    0.14
   4 -26   1    0.53    0.14
  -4  26  -1    0.71    0.16
   4  26   1    0.11    0.14
  -4  26  -1    0.43    0.14
   4  26   1    0.36    0.15
  -5 -26  -1    0.02    0.09
   5 -26   1   -0.01    0.09
  -5 -26  -1    0.18    0.12
   5 -26   1    0.02    0.10
   5  26   1   -0.13    0.11
   5  26   1   -0.12    0.20
   4 -27  -1   26.47    0.77
  -4 -27   1   27.28    0.78
  -4 -27   1   27.52    0.78
  -4  27   1   26.04    0.79
   4  27  -1   26.14    0.79
   4  27  -1   25.19    0.78
  -3 -27   1    0.48    0.14
   3 -27  -1    0.41    0.14
  -3 -27   1    0.47    0.13
   3 -27  -1    0.66    0.15
   3  27  -1    0.54    0.15
   3  27  -1    0.35    0.14
  -3  27   1    0.49    0.14
  -3  27   1    0.39    0.15
  -2 -27   1    0.13    0.11
   2 -27  -1   -0.01    0.08
   2 -27  -1    0.22    0.11
  -2 -27   1    0.01    0.09
   2  27  -1    0.12    0.10
  -2  27   1    0.11    0.11
  -2  27   1    0.15    0.11
  -1 -27   1    1.55    0.20
   1 -27  -1    1.86    0.22
   1 -27  -1    1.61    0.20
  -1 -27   1    1.58    0.21
  -1  27   1    1.54    0.21
   1  27  -1    1.92    0.22
   1  27  -1    1.56    0.21
  -1  27   1    1.82    0.23
   0 -27   1   44.77    1.08
   0 -27   1   45.65    1.10
   0 -27  -1   42.85    1.07
   0 -27  -1   44.18    1.09
   0  27  -1   43.95    1.09
   0  27   1   42.85    1.10
   0  27  -1   44.32    1.10
   0  27   1   46.03    1.12
  -1 -27  -1    0.12    0.10
   1 -27   1    0.13    0.11
   1 -27   1    0.09    0.10
  -1 -27  -1    0.10    0.11
  -1  27  -1    0.07    0.11
   1  27   1    0.14    0.12
  -1  27  -1    0.24    0.12
   1  27   1    0.15    0.12
  -2 -27  -1    7.14    0.36
   2 -27   1    7.83    0.37
   2 -27   1    7.22    0.37
   2  27   1    7.16    0.39
   2  27   1    7.54    0.40
  -2  27  -1    7.03    0.38
  -2  27  -1    7.31    0.38
   3 -27   1    0.22    0.11
  -3 -27  -1    0.18    0.11
  -3 -27  -1    0.27    0.12
   3 -27   1    0.31    0.13
   3  27   1    0.27    0.13
  -3  27  -1    0.27    0.13
  -3  27  -1    0.19    0.13
   3  27   1    0.27    0.14
  -4 -27  -1   17.83    0.60
  -4 -27  -1   18.01    0.62
   4 -27   1   17.64    0.65
   4 -27   1   18.54    0.60
   4  27   1   17.43    0.64
  -4  27  -1   17.97    0.62
  -3 -28   1    3.05    0.36
   3 -28  -1    3.12    0.27
  -3 -28   1    3.07    0.27
   3  28  -1    3.26    0.31
  -3  28   1    3.31    0.29
   3  28  -1    3.19    0.28
   2 -28  -1    8.14    0.39
  -2 -28   1    7.81    0.39
   2  28  -1    7.96    0.40
  -2  28   1    8.08    0.41
   2  28  -1    7.95    0.40
  -1 -28   1   -0.02    0.09
   1 -28  -1   -0.01    0.09
  -1  28   1    0.02    0.11
   1  28  -1    0.27    0.11
   1  28  -1   -0.06    0.10
   0 -28   1    0.88    0.16
   0 -28  -1    0.84    0.16
   0  28   1    0.74    0.16
   0  28   1    0.62    0.19
   0  28  -1    0.89    0.16
  -1 -28  -1    2.14    0.23
   1 -28   1    1.95    0.22
   1  28   1    1.85    0.35
  -1  28  -1    2.19    0.24
  -1  28  -1    2.21    0.25
   1  28   1    2.16    0.25
  -2 -28  -1   16.66    0.58
   2 -28   1   16.31    0.57
   2  28   1   15.77    0.60
  -2  28  -1   17.26    0.60
  13   0  -2   -0.05    0.11
 -13   0   2    0.03    0.12
  13   0  -2   -0.01    0.11
  12   0  -2   15.27    0.55
 -12   0   2   15.31    0.55
  12   0  -2   14.88    0.50
  12   0  -2   14.70    0.55
  12   0  -2   14.54    0.48
  11   0  -2   -0.10    0.06
  11   0  -2   -0.06    0.08
 -11   0   2   -0.07    0.09
  11   0  -2    0.00    0.07
  11   0  -2   -0.05    0.09
  10   0  -2    1.87    0.20
  10   0  -2    2.09    0.18
  10   0  -2    2.44    0.19
  10   0  -2    1.89    0.20
 -10   0   2    2.20    0.21
   9   0  -2    0.03    0.07
   9   0  -2    0.12    0.07
  -9   0   2   -0.01    0.07
  -9   0   2    0.02    0.05
  -9   0   2    0.08    0.08
   9   0  -2    0.06    0.06
  -8   0   2   85.94    1.58
   8   0  -2   85.80    1.62
  -8   0   2   84.10    1.69
   8   0  -2   87.73    1.63
  -8   0   2   84.71    1.67
  -7   0   2    0.02    0.07
  -7   0   2   -0.13    0.04
  -6   0   2   25.06    0.54
  -6   0   2   24.51    0.56
  -6   0   2   23.75    0.50
   6   0  -2   23.85    0.55
  -6   0   2   24.48    0.58
   6   0  -2   24.12    0.53
   6   0  -2   23.60    0.53
  -5   0   2    0.01    0.04
   5   0  -2   -0.01    0.04
  -5   0   2    0.22    0.05
   5   0  -2   -0.03    0.03
   5   0  -2    0.01    0.03
  -5   0   2   -0.06    0.04
  -4   0   2   41.18    0.82
   4   0  -2   42.31    0.80
  -4   0   2   42.65    0.82
   4   0  -2   41.18    0.79
  -4   0   2   42.39    0.81
   4   0  -2   41.52    0.81
   3   0  -2    0.02    0.02
  -3   0   2    0.14    0.03
  -3   0   2    0.19    0.04
  -3   0   2    0.03    0.03
   3   0  -2    0.01    0.02
  -2   0   2    6.82    0.17
  -2   0   2    6.76    0.18
   1   0  -2   -0.03    0.01
   1   0  -2   -0.02    0.01
   1   0  -2    0.00    0.02
  -1   0   2   -0.01    0.02
  -1   0   2    0.06    0.03
   1   0  -2   -0.03    0.01
  -1   0   2    0.01    0.01
   0   0  -2  804.89   14.08
   0   0   2  813.92   13.91
   0   0   2  831.55   14.12
   0   0  -2  841.41   13.98
   0   0   2  792.55   13.89
   1   0   2    0.16    0.03
  -2   0  -2  283.28    5.06
  -2   0  -2  283.22    5.04
   2   0   2  288.59    5.00
   2   0   2  287.04    4.93
  -3   0  -2    0.02    0.03
  -3   0  -2    0.06    0.03
   3   0   2    0.00    0.02
   3   0   2   -0.01    0.02
   3   0   2    0.06    0.02
   4   0   2    7.07    0.17
  -4   0  -2    7.06    0.19
   4   0   2    6.70    0.18
   4   0   2    7.07    0.17
  -4   0  -2    6.95    0.21
  -5   0  -2   -0.03    0.04
  -5   0  -2   -0.02    0.03
   5   0   2   -0.05    0.04
   5   0   2   -0.05    0.03
   5   0   2    0.02    0.03
   5   0   2    0.01    0.03
   5   0   2   -0.04    0.04
   6   0   2   32.54    0.64
   6   0   2   32.91    0.75
   6   0   2   32.18    0.67
  -6   0  -2   33.51    0.67
   6   0   2   31.69    0.65
  -6   0  -2   33.11    0.72
   6   0   2   32.05    0.73
   7   0   2    0.02    0.06
   7   0   2    0.05    0.04
   7   0   2    0.10    0.07
  -7   0  -2   -0.04    0.05
   7   0   2    0.00    0.04
  -7   0  -2    0.03    0.05
  -8   0  -2    0.25    0.09
  -8   0  -2    0.31    0.07
   8   0   2    0.06    0.06
   8   0   2    0.21    0.10
   8   0   2    0.74    0.09
   8   0   2    0.07    0.10
   9   0   2    0.10    0.09
   9   0   2   -0.07    0.07
  -9   0  -2   -0.06    0.07
  10   0   2   15.54    0.53
 -10   0  -2   15.47    0.51
  10   0   2   15.34    0.54
  11   0   2   -0.01    0.10
 -11   0  -2   -0.10    0.09
  11   0   2   -0.01    0.10
 -12   0  -2    8.77    0.43
  12   0   2    9.14    0.45
  12   0   2    8.85    0.45
  13   0   2   -0.02    0.13
 -13   0  -2   -0.05    0.12
  13  -1  -2   -0.01    0.11
  13  -1  -2   -0.05    0.10
 -13  -1   2    0.02    0.11
  13   1  -2   -0.03    0.10
 -13   1   2   -0.08    0.10
  13   1  -2    0.07    0.11
  12  -1  -2    2.43    0.26
  12  -1  -2    2.14    0.24
  12  -1  -2    2.30    0.21
 -12  -1   2    2.78    0.26
  12  -1  -2    2.43    0.21
  12   1  -2    2.45    0.21
 -12   1   2    3.14    0.26
  12   1  -2    2.49    0.24
  12   1  -2    2.14    0.23
  12   1  -2    2.69    0.22
  11  -1  -2    1.10    0.17
 -11  -1   2    0.92    0.16
  11  -1  -2    1.10    0.15
  11  -1  -2    0.98    0.14
  11  -1  -2    1.03    0.17
  11   1  -2    0.90    0.16
  11   1  -2    1.14    0.15
 -11   1   2    0.68    0.15
  11   1  -2    0.97    0.16
  11   1  -2    1.34    0.16
  10  -1  -2   49.88    1.16
  10  -1  -2   52.20    1.09
 -10  -1   2   50.65    1.16
  10  -1  -2   52.58    1.11
  10   1  -2   50.76    1.16
  10   1  -2   53.50    1.11
 -10   1   2   51.27    1.18
 -10   1   2   52.08    1.16
  10   1  -2   53.18    1.10
  10   1  -2   50.87    1.16
   9  -1  -2    0.11    0.06
  -9  -1   2    0.10    0.08
  -9  -1   2    0.02    0.05
  -9  -1   2    0.03    0.08
   9  -1  -2    0.15    0.07
  -9   1   2    0.09    0.08
   9   1  -2    0.10    0.06
   9   1  -2    0.14    0.08
   9   1  -2    0.30    0.09
  -9   1   2    0.24    0.09
   9   1  -2    0.18    0.07
  -8  -1   2   25.62    0.56
  -8  -1   2   25.34    0.63
   8  -1  -2   25.58    0.59
   8  -1  -2   25.07    0.58
  -8  -1   2   24.89    0.65
   8   1  -2   24.32    0.58
   8   1  -2   23.69    0.62
  -8   1   2   25.02    0.64
   8   1  -2   23.95    0.62
  -8   1   2   24.05    0.53
  -8   1   2   24.89    0.63
   8   1  -2   25.23    0.59
  -7  -1   2    6.56    0.21
   7  -1  -2    6.23    0.22
  -7  -1   2    6.15    0.26
  -7  -1   2    5.81    0.26
   7  -1  -2    6.70    0.23
  -7   1   2    6.00    0.26
  -7   1   2    6.04    0.25
   7   1  -2    6.11    0.23
  -7   1   2    5.98    0.20
   7   1  -2    6.21    0.22
  -6  -1   2   81.47    1.51
   6  -1  -2   81.94    1.53
  -6  -1   2   83.97    1.57
  -6  -1   2   84.28    1.55
   6  -1  -2   82.40    1.55
   6  -1  -2   82.68    1.54
  -6  -1   2   83.49    1.59
  -6   1   2   84.21    1.57
   6   1  -2   82.96    1.54
  -6   1   2   84.63    1.59
  -6   1   2   86.70    1.55
  -6   1   2   83.49    1.50
   6   1  -2   82.01    1.53
   6   1  -2   81.33    1.55
   5  -1  -2    0.02    0.03
   5  -1  -2    0.05    0.04
  -5  -1   2   -0.03    0.04
   5  -1  -2    0.05    0.04
  -5  -1   2    0.09    0.06
  -5  -1   2    0.05    0.04
  -5  -1   2    0.14    0.05
  -5   1   2    0.13    0.05
   5   1  -2    0.03    0.04
   5   1  -2    0.03    0.04
  -5   1   2    0.07    0.04
  -5   1   2    0.10    0.04
   5   1  -2    0.02    0.04
  -5   1   2    0.04    0.05
   4  -1  -2    5.84    0.18
   4  -1  -2    5.87    0.18
  -4  -1   2    5.52    0.18
   4  -1  -2    5.61    0.17
  -4  -1   2    5.44    0.18
  -4  -1   2    5.66    0.17
  -4   1   2    5.38    0.18
  -4   1   2    5.84    0.19
   4   1  -2    5.64    0.17
   4   1  -2    5.81    0.18
  -3  -1   2   25.05    0.50
  -3  -1   2   25.74    0.51
  -3  -1   2   24.86    0.50
   3  -1  -2   25.61    0.49
   3  -1  -2   25.52    0.51
   3  -1  -2   25.59    0.50
  -3   1   2   24.48    0.50
   3   1  -2   24.86    0.49
   3   1  -2   25.24    0.50
  -3   1   2   25.19    0.51
  -3   1   2   25.07    0.50
  -2  -1   2    0.99    0.06
  -2  -1   2    0.91    0.06
  -2  -1   2    0.80    0.07
   2  -1  -2    1.04    0.06
  -2   1   2    0.94    0.07
  -2   1   2    0.95    0.06
   2   1  -2    0.95    0.06
   1  -1  -2  106.70    1.89
  -1  -1   2  112.49    1.93
   1  -1  -2  107.40    1.93
  -1  -1   2  107.87    1.92
   1  -1  -2  107.38    1.90
  -1  -1   2  112.22    1.89
  -1   1   2  109.37    1.88
  -1   1   2  112.18    1.94
   1   1  -2  111.69    1.92
   1   1  -2  110.41    1.92
  -1   1   2  109.94    1.89
   0  -1   2    2.33    0.07
   0  -1  -2    2.45    0.06
   0  -1   2    2.32    0.05
   0  -1  -2    2.27    0.08
   0  -1  -2    2.42    0.06
   0   1   2    2.32    0.07
   0   1  -2    2.35    0.08
   0   1   2    2.33    0.07
   0   1   2    2.18    0.08
   0   1   2    2.37    0.07
  -1  -1  -2    8.71    0.20
  -1  -1  -2    8.85    0.20
   1   1   2    8.89    0.17
   1   1   2    9.03    0.18
   1   1   2    8.94    0.20
   1   1   2    8.86    0.20
   1   1   2    8.60    0.17
  -1   1  -2    8.49    0.18
   1   1   2    8.55    0.17
  -1   1  -2    8.68    0.19
   1   1   2    8.70    0.18
  -2  -1  -2  897.14   15.39
   2  -1   2  888.95   15.07
  -2  -1  -2  902.57   15.45
   2   1   2  880.68   15.43
   2   1   2  871.21   15.09
  -2   1  -2  877.41   15.31
  -2   1  -2  895.17   15.31
   2   1   2  872.99   15.21
   2   1   2  885.58   15.09
   2   1   2  872.49   15.49
  -3  -1  -2    0.04    0.04
   3  -1   2    0.20    0.02
  -3  -1  -2    0.14    0.04
   3  -1   2    0.12    0.03
   3  -1   2    0.17    0.02
   3   1   2    0.05    0.04
  -3   1  -2    0.10    0.03
   3   1   2    0.09    0.03
   3   1   2    0.07    0.04
  -3   1  -2    0.12    0.04
   3   1   2    0.06    0.02
   3   1   2    0.08    0.03
  -4  -1  -2   22.26    0.47
  -4  -1  -2   22.88    0.50
   4  -1   2   22.61    0.43
   4  -1   2   23.26    0.43
   4  -1   2   23.61    0.45
   4   1   2   22.45    0.51
  -4   1  -2   22.49    0.49
  -4   1  -2   23.08    0.46
   4   1   2   22.50    0.44
   4   1   2   22.71    0.44
   4   1   2   22.24    0.50
   4   1   2   22.56    0.46
   5  -1   2    2.83    0.11
  -5  -1  -2    2.80    0.13
   5  -1   2    3.05    0.11
   5  -1   2    3.04    0.12
  -5  -1  -2    2.99    0.15
  -5   1  -2    2.87    0.14
  -5   1  -2    2.82    0.12
   5   1   2    2.85    0.15
   5   1   2    2.94    0.16
   5   1   2    2.77    0.11
   5   1   2    2.98    0.11
   5   1   2    2.91    0.12
  -6  -1  -2   89.44    1.63
   6  -1   2   85.65    1.54
   6  -1   2   85.09    1.56
   6  -1   2   84.27    1.54
  -6  -1  -2   86.90    1.58
   6   1   2   85.88    1.57
  -6   1  -2   87.30    1.56
   6   1   2   84.31    1.64
   6   1   2   84.15    1.55
   6   1   2   82.76    1.54
  -6   1  -2   87.55    1.62
   6   1   2   83.66    1.64
   7  -1   2    2.63    0.17
   7  -1   2    2.34    0.12
  -7  -1  -2    2.61    0.14
   7  -1   2    2.31    0.12
  -7  -1  -2    2.57    0.17
   7   1   2    2.39    0.13
   7   1   2    2.74    0.18
   7   1   2    2.39    0.17
   7   1   2    2.33    0.13
  -7   1  -2    2.36    0.13
  -7   1  -2    2.50    0.17
   8  -1   2   64.80    1.39
  -8  -1  -2   69.21    1.30
   8  -1   2   69.40    1.40
   8  -1   2   66.00    1.27
  -8  -1  -2   65.38    1.36
  -8   1  -2   66.70    1.28
  -8   1  -2   67.98    1.36
   8   1   2   66.17    1.28
   8   1   2   66.78    1.40
   8   1   2   68.28    1.39
   8   1   2   63.43    1.27
  -9  -1  -2    0.92    0.14
  -9  -1  -2    0.88    0.17
   9  -1   2    0.80    0.14
   9  -1   2    0.76    0.14
   9   1   2    0.71    0.13
  -9   1  -2    0.76    0.13
   9   1   2    0.68    0.13
 -10  -1  -2    3.45    0.25
  10  -1   2    3.40    0.26
  10  -1   2    3.35    0.25
  10   1   2    2.72    0.24
  10   1   2    3.22    0.25
 -10   1  -2    3.49    0.25
 -11  -1  -2    0.66    0.15
  11  -1   2    0.68    0.15
  11  -1   2    0.78    0.17
  11   1   2    0.72    0.16
 -11   1  -2    0.70    0.16
  11   1   2    0.47    0.14
  12  -1   2    2.11    0.25
 -12  -1  -2    1.84    0.24
  12  -1   2    2.42    0.27
  12   1   2    2.16    0.25
  12   1   2    2.08    0.25
 -12   1  -2    1.94    0.23
  13  -1   2    0.27    0.14
 -13  -1  -2   -0.05    0.12
  13   1   2    0.05    0.13
 -13   1  -2   -0.06    0.11
  13  -2  -2    3.21    0.29
  13  -2  -2    2.82    0.28
 -13  -2   2    3.35    0.30
  13   2  -2    3.38    0.29
 -13   2   2    3.16    0.29
  13   2  -2    3.50    0.31
  13   2  -2    3.24    0.29
  12  -2  -2   10.75    0.47
  12  -2  -2   11.43    0.48
 -12  -2   2   12.13    0.48
  12  -2  -2   11.16    0.42
  12   2  -2   11.33    0.47
  12   2  -2   11.09    0.47
 -12   2   2   10.70    0.46
  12   2  -2   10.71    0.42
  12   2  -2   11.17    0.42
  11  -2  -2    0.12    0.11
  11  -2  -2    0.18    0.09
  11  -2  -2    0.25    0.10
 -11  -2   2    0.24    0.12
  11  -2  -2    0.25    0.11
 -11   2   2    0.24    0.11
  11   2  -2    0.16    0.09
  11   2  -2    0.14    0.10
  11   2  -2    0.23    0.09
  11   2  -2    0.23    0.10
  10  -2  -2    2.96    0.20
 -10  -2   2    3.27    0.24
  10  -2  -2    3.28    0.20
  10   2  -2    3.23    0.24
  10   2  -2    3.16    0.21
 -10   2   2    3.55    0.25
  10   2  -2    3.19    0.21
 -10   2   2    3.05    0.24
  10   2  -2    3.15    0.24
  -9  -2   2    0.07    0.06
   9  -2  -2    0.01    0.06
  -9  -2   2    0.06    0.08
   9  -2  -2    0.03    0.06
  -9  -2   2    0.09    0.08
   9   2  -2    0.03    0.07
  -9   2   2    0.04    0.08
  -9   2   2    0.08    0.08
   9   2  -2    0.10    0.06
   9   2  -2    0.09    0.07
   9   2  -2    0.13    0.07
   8  -2  -2   67.53    1.31
  -8  -2   2   68.19    1.39
   8  -2  -2   69.05    1.32
  -8  -2   2   67.00    1.37
  -8  -2   2   68.52    1.30
  -8   2   2   67.92    1.25
   8   2  -2   65.21    1.36
  -8   2   2   66.74    1.36
   8   2  -2   67.62    1.37
   8   2  -2   67.00    1.32
   8   2  -2   68.82    1.33
  -8   2   2   66.74    1.38
  -7  -2   2    2.74    0.15
   7  -2  -2    3.27    0.16
   7  -2  -2    3.03    0.16
   7   2  -2    3.73    0.17
   7   2  -2    3.72    0.18
   7   2  -2    4.01    0.20
  -7   2   2    3.18    0.20
   7   2  -2    3.76    0.20
  -7   2   2    2.85    0.13
   6  -2  -2    5.47    0.20
  -6  -2   2    5.97    0.20
   6  -2  -2    5.86    0.20
  -6  -2   2    5.62    0.22
  -6  -2   2    6.03    0.21
  -6  -2   2    5.91    0.23
   6  -2  -2    6.05    0.21
  -6   2   2    6.21    0.24
   6   2  -2    5.67    0.20
  -6   2   2    5.74    0.17
   6   2  -2    5.66    0.22
   6   2  -2    5.58    0.22
  -6   2   2    6.08    0.23
  -6   2   2    5.55    0.20
   6   2  -2    5.44    0.20
  -5  -2   2   45.22    0.89
   5  -2  -2   46.93    0.89
  -5  -2   2   42.84    0.90
   5  -2  -2   45.17    0.87
  -5  -2   2   45.03    0.87
  -5  -2   2   44.16    0.90
   5  -2  -2   44.72    0.87
   5   2  -2   45.76    0.88
   5   2  -2   46.27    0.89
  -5   2   2   46.48    0.83
   5   2  -2   44.35    0.87
  -5   2   2   46.36    0.91
  -5   2   2   46.53    0.90
   5   2  -2   44.29    0.89
  -5   2   2   45.19    0.88
  -4  -2   2   85.38    1.58
   4  -2  -2   84.52    1.55
   4  -2  -2   85.97    1.56
  -4  -2   2   87.86    1.55
   4  -2  -2   85.10    1.55
  -4  -2   2   87.62    1.57
  -4  -2   2   85.46    1.57
   4   2  -2   87.83    1.55
   4   2  -2   84.95    1.56
  -4   2   2   86.96    1.57
  -4   2   2   89.10    1.56
  -4   2   2   85.53    1.58
   4   2  -2   85.61    1.56
   4   2  -2   87.38    1.56
  -3  -2   2    7.42    0.20
   3  -2  -2    7.17    0.19
  -3  -2   2    7.39    0.20
   3  -2  -2    7.40    0.19
  -3  -2   2    7.25    0.20
   3  -2  -2    7.62    0.20
   3   2  -2    7.41    0.19
   3   2  -2    7.63    0.19
  -3   2   2    7.44    0.20
   3   2  -2    7.48    0.19
  -3   2   2    7.33    0.20
  -3   2   2    7.69    0.20
   3   2  -2    7.61    0.19
  -2  -2   2   27.50    0.53
   2  -2  -2   28.68    0.53
   2  -2  -2   27.73    0.50
  -2  -2   2   27.68    0.54
  -2  -2   2   27.01    0.53
   2  -2  -2   28.07    0.53
   2   2  -2   27.28    0.53
   2   2  -2   28.43    0.53
   2   2  -2   27.85    0.52
  -2   2   2   27.28    0.53
  -2   2   2   26.49    0.52
   2   2  -2   28.50    0.51
  -1  -2   2  297.86    5.30
   1  -2  -2  303.13    5.34
  -1  -2   2  317.07    5.21
   1  -2  -2  308.66    5.38
  -1  -2   2  304.40    5.41
  -1  -2   2  309.69    5.35
   1  -2  -2  288.16    5.31
   1   2  -2  303.67    5.32
   1   2  -2  308.70    5.24
   1   2  -2  294.12    5.21
  -1   2   2  299.94    5.40
  -1   2   2  306.58    5.34
  -1   2   2  312.07    5.38
  -1   2   2  296.27    5.31
   1   2  -2  310.62    5.36
   0  -2  -2  554.43    9.30
   0  -2   2  561.77    9.27
   0  -2   2  546.38    9.31
   0  -2  -2  535.42    9.40
   0  -2  -2  552.88    9.33
   0  -2   2  531.13    9.29
   0  -2  -2  532.73    9.42
   0  -2   2  528.62    9.23
   0   2  -2  542.85    9.35
   0   2   2  523.76    9.32
   0   2   2  531.90    9.42
   0   2   2  526.48    9.39
   0   2  -2  533.43    9.25
   0   2   2  537.38    9.38
  -1  -2  -2   46.84    0.86
  -1  -2  -2   46.79    0.83
  -1  -2  -2   48.00    0.83
  -1  -2  -2   49.20    0.86
  -1  -2  -2   48.20    0.83
   1   2   2   47.40    0.85
   1   2   2   48.78    0.87
   1   2   2   46.88    0.83
  -1   2  -2   47.52    0.83
  -1   2  -2   47.13    0.84
   1   2   2   45.71    0.86
   1   2   2   47.34    0.85
   1   2   2   47.35    0.83
  -2  -2  -2  251.07    4.34
  -2  -2  -2  254.88    4.51
  -2  -2  -2  255.94    4.34
  -2  -2  -2  255.53    4.46
   2  -2   2  249.65    4.35
  -2  -2  -2  253.71    4.34
   2   2   2  248.46    4.38
   2   2   2  255.55    4.42
   2   2   2  252.02    4.44
  -2   2  -2  252.42    4.37
  -2   2  -2  253.98    4.45
   2   2   2  253.94    4.35
   2   2   2  253.44    4.35
  -3  -2  -2   52.59    1.01
   3  -2   2   54.37    0.95
  -3  -2  -2   53.98    0.93
  -3  -2  -2   53.65    0.99
  -3   2  -2   54.18    0.99
   3   2   2   53.95    1.02
   3   2   2   53.92    0.96
   3   2   2   53.28    1.01
   3   2   2   53.27    0.96
  -3   2  -2   54.25    0.97
   3   2   2   54.02    0.98
   4  -2   2   52.25    0.91
   4  -2   2   50.63    0.93
   4  -2   2   51.17    0.91
  -4  -2  -2   50.12    0.98
  -4  -2  -2   49.93    0.96
   4   2   2   51.99    0.95
   4   2   2   52.09    1.00
   4   2   2   50.66    0.93
  -4   2  -2   51.50    0.93
   4   2   2   51.79    0.93
  -4   2  -2   50.23    0.97
   4   2   2   50.07    1.00
   5  -2   2    1.03    0.07
   5  -2   2    1.02    0.06
  -5  -2  -2    1.01    0.09
   5  -2   2    0.87    0.06
  -5  -2  -2    1.02    0.10
  -5   2  -2    0.76    0.09
  -5   2  -2    1.02    0.07
   5   2   2    0.75    0.07
   5   2   2    0.88    0.07
   5   2   2    0.88    0.10
   5   2   2    0.92    0.10
   5   2   2    0.88    0.08
  -6  -2  -2   50.12    0.96
   6  -2   2   47.28    0.91
   6  -2   2   46.12    0.94
   6  -2   2   48.02    0.91
  -6  -2  -2   49.47    1.00
  -6   2  -2   48.87    0.92
   6   2   2   49.71    1.03
   6   2   2   48.99    0.96
  -6   2  -2   49.73    0.99
   6   2   2   49.43    0.93
   6   2   2   48.94    0.94
   6   2   2   48.44    1.01
  -7  -2  -2   10.69    0.31
   7  -2   2    9.95    0.27
   7  -2   2   10.04    0.28
  -7  -2  -2   10.16    0.34
  -7   2  -2   10.81    0.34
   7   2   2   11.21    0.36
   7   2   2   10.65    0.36
  -7   2  -2   10.53    0.28
   7   2   2   10.05    0.28
   7   2   2   10.44    0.29
  -8  -2  -2   15.47    0.41
  -8  -2  -2   15.60    0.47
   8  -2   2   15.01    0.43
  -8   2  -2   15.34    0.45
   8   2   2   15.18    0.48
   8   2   2   14.62    0.48
   8   2   2   15.33    0.40
   8   2   2   15.36    0.40
  -9  -2  -2    0.58    0.10
   9  -2   2    0.70    0.14
   9  -2   2    0.55    0.12
  -9  -2  -2    0.49    0.12
   9   2   2    0.69    0.13
   9   2   2    0.43    0.12
  -9   2  -2    0.56    0.11
  10  -2   2   14.78    0.53
  10  -2   2   14.61    0.52
 -10  -2  -2   15.54    0.52
  10   2   2   15.04    0.52
  10   2   2   14.80    0.53
 -10   2  -2   15.34    0.50
 -11  -2  -2    1.21    0.18
  11  -2   2    0.95    0.17
  11  -2   2    1.08    0.19
  11   2   2    1.12    0.19
 -11   2  -2    1.39    0.19
  11   2   2    0.98    0.18
  12  -2   2    4.96    0.34
 -12  -2  -2    4.97    0.34
  12  -2   2    4.85    0.34
 -12   2  -2    4.39    0.32
  12   2   2    4.26    0.34
  12   2   2    5.05    0.34
 -13  -2  -2    2.05    0.26
  13  -2   2    2.12    0.27
  13   2   2    2.11    0.27
 -13   2  -2    1.84    0.24
 -13  -3   2    0.37    0.15
  13  -3  -2    0.41    0.15
  13  -3  -2    0.29    0.14
  13   3  -2    0.28    0.13
  13   3  -2    0.29    0.13
  13   3  -2    0.19    0.13
 -13   3   2    0.30    0.14
 -12  -3   2   10.99    0.47
  12  -3  -2   11.63    0.50
  12  -3  -2   10.81    0.47
  12  -3  -2   10.32    0.46
  12   3  -2   10.55    0.42
 -12   3   2   10.94    0.46
  12   3  -2   10.98    0.47
  12   3  -2   10.96    0.42
  12   3  -2   10.90    0.46
  11  -3  -2    0.20    0.09
 -11  -3   2    0.44    0.13
  11  -3  -2    0.45    0.10
 -11   3   2    0.36    0.13
  11   3  -2    0.33    0.12
  11   3  -2    0.21    0.10
  11   3  -2    0.37    0.10
  11   3  -2    0.33    0.12
 -10  -3   2   39.14    0.95
  10  -3  -2   40.48    0.90
 -10  -3   2   39.21    0.87
  10  -3  -2   40.46    0.89
 -10   3   2   38.75    0.97
  10   3  -2   39.29    0.95
 -10   3   2   39.75    0.95
  10   3  -2   40.59    0.91
  10   3  -2   40.93    0.90
  10   3  -2   38.68    0.95
  -9  -3   2    0.19    0.09
  -9  -3   2    0.21    0.07
   9  -3  -2    0.29    0.08
   9  -3  -2    0.36    0.09
   9   3  -2    0.21    0.07
  -9   3   2    0.14    0.09
  -9   3   2    0.28    0.10
   9   3  -2    0.19    0.07
   9   3  -2    0.12    0.08
   9   3  -2    0.27    0.09
  -8  -3   2    9.35    0.34
  -8  -3   2    9.05    0.29
  -8  -3   2    9.07    0.34
   8  -3  -2    8.74    0.29
   8  -3  -2    8.78    0.30
   8   3  -2    8.85    0.30
  -8   3   2    9.19    0.33
   8   3  -2    8.67    0.33
   8   3  -2    9.11    0.31
   8   3  -2    8.49    0.33
  -8   3   2    9.22    0.35
  -7  -3   2   23.90    0.60
   7  -3  -2   23.97    0.54
  -7  -3   2   23.86    0.54
   7  -3  -2   23.65    0.55
  -7  -3   2   23.62    0.59
   7   3  -2   23.54    0.58
  -7   3   2   23.13    0.57
   7   3  -2   24.17    0.56
  -7   3   2   23.46    0.48
   7   3  -2   24.13    0.58
  -7   3   2   24.32    0.60
   7   3  -2   23.58    0.55
   6  -3  -2   78.96    1.48
   6  -3  -2   80.81    1.50
  -6  -3   2   80.25    1.52
  -6  -3   2   78.55    1.53
   6  -3  -2   77.47    1.47
  -6  -3   2   81.73    1.48
  -6  -3   2   81.30    1.50
  -6   3   2   77.65    1.51
  -6   3   2   80.48    1.53
   6   3  -2   80.10    1.51
   6   3  -2   80.76    1.52
   6   3  -2   77.24    1.49
   6   3  -2   78.33    1.49
  -6   3   2   83.07    1.49
  -6   3   2   81.71    1.42
  -5  -3   2   11.82    0.31
   5  -3  -2   11.65    0.30
  -5  -3   2   11.32    0.30
   5  -3  -2   11.23    0.29
   5  -3  -2   11.20    0.29
  -5  -3   2   11.13    0.32
  -5   3   2   11.05    0.32
  -5   3   2   11.39    0.30
  -5   3   2   11.68    0.31
  -5   3   2   11.85    0.25
   5   3  -2   11.31    0.30
   5   3  -2   11.51    0.30
   5   3  -2   11.55    0.31
   5   3  -2   11.45    0.31
   4  -3  -2   23.71    0.49
  -4  -3   2   23.79    0.49
  -4  -3   2   23.63    0.51
   4  -3  -2   23.75    0.50
  -4  -3   2   23.64    0.51
   4  -3  -2   23.00    0.48
  -4  -3   2   22.70    0.50
   4   3  -2   23.92    0.50
   4   3  -2   24.62    0.50
  -4   3   2   24.29    0.50
  -4   3   2   23.54    0.51
   4   3  -2   23.31    0.50
   4   3  -2   23.84    0.50
  -4   3   2   24.19    0.52
   3  -3  -2   25.99    0.51
  -3  -3   2   25.94    0.52
  -3  -3   2   25.45    0.52
   3  -3  -2   26.04    0.52
  -3  -3   2   26.28    0.53
   3  -3  -2   26.15    0.51
  -3   3   2   25.97    0.53
   3   3  -2   26.06    0.51
   3   3  -2   25.53    0.51
  -3   3   2   25.95    0.52
   3   3  -2   26.33    0.52
   3   3  -2   25.65    0.52
  -3   3   2   26.05    0.52
  -2  -3   2  142.96    2.48
   2  -3  -2  144.56    2.47
   2  -3  -2  141.72    2.44
   2  -3  -2  143.26    2.47
  -2  -3   2  141.74    2.47
  -2  -3   2  142.64    2.47
  -2   3   2  141.62    2.48
   2   3  -2  145.69    2.46
  -2   3   2  138.70    2.47
  -2   3   2  140.62    2.47
  -2   3   2  142.47    2.48
   2   3  -2  143.76    2.47
   2   3  -2  139.71    2.47
   2   3  -2  144.98    2.47
  -1  -3   2   39.93    0.70
   1  -3  -2   38.71    0.71
  -1  -3   2   39.34    0.70
  -1  -3   2   39.68    0.70
   1  -3  -2   40.08    0.72
  -1  -3   2   38.86    0.72
   1  -3  -2   38.99    0.72
   1   3  -2   40.58    0.71
   1   3  -2   40.26    0.71
   1   3  -2   39.65    0.70
  -1   3   2   38.30    0.72
  -1   3   2   38.87    0.72
   1   3  -2   38.77    0.69
  -1   3   2   40.95    0.73
   0  -3   2   13.28    0.24
   0  -3  -2   13.13    0.26
   0  -3  -2   12.83    0.27
   0  -3  -2   13.63    0.26
   0  -3   2   12.62    0.26
   0   3  -2   12.91    0.25
   0   3   2   13.07    0.27
   0   3  -2   12.86    0.25
   0   3   2   12.96    0.27
   0   3  -2   12.99    0.25
   0   3   2   12.94    0.27
   0   3   2   12.67    0.27
  -1  -3  -2  150.26    2.51
  -1  -3  -2  144.31    2.52
   1  -3   2  143.10    2.51
  -1  -3  -2  144.17    2.49
   1  -3   2  144.99    2.50
  -1  -3  -2  146.28    2.50
  -1  -3  -2  143.31    2.52
   1   3   2  146.68    2.52
   1   3   2  144.58    2.51
  -1   3  -2  147.09    2.49
  -1   3  -2  143.98    2.52
   1   3   2  144.03    2.54
   1   3   2  148.00    2.53
   1   3   2  145.59    2.50
   1   3   2  148.40    2.50
  -2  -3  -2   18.44    0.39
   2  -3   2   17.87    0.34
  -2  -3  -2   18.33    0.35
  -2  -3  -2   18.17    0.35
  -2  -3  -2   18.29    0.37
   2   3   2   18.31    0.39
   2   3   2   18.04    0.37
   2   3   2   18.95    0.37
  -2   3  -2   18.11    0.36
   2   3   2   18.16    0.36
   2   3   2   17.67    0.36
   2   3   2   18.33    0.40
  -2   3  -2   18.00    0.35
  -3  -3  -2    0.15    0.05
  -3  -3  -2    0.17    0.03
  -3  -3  -2    0.06    0.04
  -3  -3  -2    0.19    0.03
   3  -3   2    0.06    0.03
   3   3   2    0.07    0.05
   3   3   2    0.09    0.04
   3   3   2    0.05    0.03
  -3   3  -2    0.08    0.04
   3   3   2    0.13    0.03
  -4  -3  -2   30.87    0.56
  -4  -3  -2   30.74    0.64
   4  -3   2   30.53    0.56
  -4  -3  -2   30.58    0.56
   4  -3   2   30.66    0.56
  -4  -3  -2   31.05    0.63
   4  -3   2   30.75    0.58
   4   3   2   30.85    0.59
   4   3   2   29.98    0.65
   4   3   2   31.36    0.62
   4   3   2   29.61    0.60
  -4   3  -2   30.20    0.62
   4   3   2   30.57    0.65
  -4   3  -2   30.85    0.58
  -5  -3  -2   49.37    0.97
   5  -3   2   50.03    0.91
  -5  -3  -2   50.37    0.89
   5  -3   2   50.13    0.91
  -5  -3  -2   49.90    0.88
  -5  -3  -2   50.28    1.00
   5  -3   2   49.25    0.93
   5   3   2   51.14    1.01
  -5   3  -2   51.40    0.92
   5   3   2   49.16    1.01
  -5   3  -2   50.19    0.98
   5   3   2   50.27    0.96
   5   3   2   49.19    0.94
   5   3   2   48.52    0.94
  -6  -3  -2   31.36    0.66
  -6  -3  -2   29.87    0.69
   6  -3   2   29.67    0.60
   6  -3   2   30.38    0.60
   6  -3   2   29.72    0.62
   6   3   2   29.71    0.62
  -6   3  -2   30.58    0.60
   6   3   2   30.30    0.63
   6   3   2   30.28    0.65
   6   3   2   29.86    0.69
  -6   3  -2   32.28    0.67
   6   3   2   29.71    0.70
  -7  -3  -2    1.09    0.13
   7  -3   2    1.22    0.09
   7  -3   2    1.03    0.09
  -7  -3  -2    1.17    0.12
   7   3   2    1.05    0.13
  -7   3  -2    1.37    0.14
   7   3   2    1.32    0.11
   7   3   2    1.28    0.15
  -7   3  -2    1.11    0.09
   7   3   2    1.16    0.10
  -8  -3  -2   22.42    0.61
  -8  -3  -2   23.11    0.56
   8   3   2   22.47    0.62
   8   3   2   21.86    0.62
   8   3   2   22.84    0.54
   8   3   2   23.37    0.55
  -8   3  -2   23.17    0.59
  -9  -3  -2    5.14    0.24
  -9  -3  -2    5.31    0.29
   9   3   2    5.12    0.23
   9   3   2    4.48    0.27
  -9   3  -2    5.33    0.27
   9   3   2    4.88    0.29
  10  -3   2   10.90    0.45
 -10  -3  -2   10.15    0.42
  10  -3   2   10.42    0.43
  10   3   2   10.48    0.43
 -10   3  -2   11.01    0.41
  10   3   2    9.76    0.42
 -11  -3  -2    0.48    0.15
  11  -3   2    0.32    0.13
  11  -3   2    0.32    0.14
 -11   3  -2    0.24    0.12
  11   3   2    0.40    0.14
  11   3   2    0.30    0.13
  12  -3   2   15.36    0.59
  12  -3   2   15.46    0.60
 -12  -3  -2   14.49    0.56
  12   3   2   15.01    0.58
  12   3   2   14.55    0.58
 -12   3  -2   15.24    0.55
  13  -4  -2    5.85    0.38
  13  -4  -2    6.07    0.38
 -13  -4   2    6.49    0.39
 -13   4   2    6.15    0.37
  13   4  -2    6.33    0.34
  13   4  -2    6.22    0.38
  13   4  -2    6.61    0.38
  13   4  -2    6.21    0.33
 -12  -4   2    7.73    0.40
  12   4  -2    6.63    0.33
  12   4  -2    7.65    0.39
 -12   4   2    6.45    0.36
  12   4  -2    7.33    0.38
  12   4  -2    6.92    0.35
  11  -4  -2    0.11    0.08
 -11  -4   2    0.13    0.10
  11  -4  -2    0.06    0.08
 -11   4   2   -0.02    0.09
  11   4  -2    0.19    0.09
  11   4  -2    0.11    0.10
  11   4  -2    0.02    0.10
  11   4  -2   -0.02    0.07
  10  -4  -2   19.23    0.52
  10  -4  -2   19.69    0.54
 -10  -4   2   19.38    0.52
 -10  -4   2   18.83    0.58
  10   4  -2   19.76    0.59
  10   4  -2   20.20    0.56
 -10   4   2   19.48    0.60
 -10   4   2   19.09    0.58
  10   4  -2   20.30    0.55
  10   4  -2   18.99    0.58
  -9  -4   2    2.06    0.19
   9  -4  -2    2.03    0.16
   9  -4  -2    2.21    0.16
  -9  -4   2    2.04    0.16
   9   4  -2    2.22    0.18
   9   4  -2    2.08    0.18
   9   4  -2    2.23    0.17
  -9   4   2    2.11    0.19
   9   4  -2    2.24    0.17
  -9   4   2    1.49    0.17
  -8  -4   2   66.72    1.30
   8  -4  -2   67.56    1.30
   8  -4  -2   67.03    1.29
  -8  -4   2   67.02    1.36
   8   4  -2   66.89    1.35
   8   4  -2   66.05    1.31
  -8   4   2   65.29    1.34
  -8   4   2   64.14    1.36
   8   4  -2   64.89    1.31
   8   4  -2   66.28    1.35
  -7  -4   2    0.63    0.11
   7  -4  -2    0.54    0.08
  -7  -4   2    0.69    0.09
  -7  -4   2    0.79    0.11
   7  -4  -2    0.80    0.10
  -7   4   2    0.66    0.10
   7   4  -2    0.65    0.10
   7   4  -2    0.84    0.10
  -7   4   2    0.70    0.06
  -7   4   2    0.77    0.11
   7   4  -2    0.60    0.10
   7   4  -2    0.82    0.10
   6  -4  -2    0.38    0.07
  -6  -4   2    0.68    0.09
  -6  -4   2    0.53    0.09
  -6  -4   2    0.59    0.08
   6  -4  -2    0.54    0.08
   6  -4  -2    0.47    0.07
  -6  -4   2    0.55    0.09
   6   4  -2    0.55    0.08
  -6   4   2    0.46    0.08
   6   4  -2    0.60    0.08
  -6   4   2    0.48    0.08
  -6   4   2    0.53    0.05
  -6   4   2    0.62    0.09
   6   4  -2    0.58    0.08
   6   4  -2    0.46    0.08
   5  -4  -2   12.66    0.31
  -5  -4   2   12.42    0.32
   5  -4  -2   12.83    0.33
   5  -4  -2   12.60    0.31
  -5  -4   2   11.85    0.33
  -5  -4   2   12.42    0.34
  -5  -4   2   12.27    0.33
   5   4  -2   12.09    0.32
   5   4  -2   12.50    0.33
   5   4  -2   12.86    0.33
  -5   4   2   12.80    0.32
  -5   4   2   12.43    0.26
   5   4  -2   12.55    0.33
  -5   4   2   12.50    0.33
  -5   4   2   12.37    0.34
   4  -4  -2  409.14    7.17
   4  -4  -2  412.25    7.34
  -4  -4   2  412.08    7.13
  -4  -4   2  405.43    7.36
   4  -4  -2  408.27    7.31
  -4  -4   2  419.07    7.31
  -4  -4   2  406.07    7.33
   4   4  -2  421.23    7.44
   4   4  -2  425.64    7.17
  -4   4   2  425.05    7.09
  -4   4   2  418.11    7.30
   4   4  -2  399.36    7.18
   4   4  -2  424.28    7.35
  -4   4   2  405.55    7.35
   3  -4  -2    0.04    0.03
  -3  -4   2    0.12    0.04
   3  -4  -2    0.03    0.03
  -3  -4   2    0.11    0.04
   3  -4  -2    0.15    0.04
  -3  -4   2    0.19    0.04
  -3   4   2    0.04    0.04
  -3   4   2    0.01    0.02
   3   4  -2    0.05    0.03
  -3   4   2    0.09    0.04
  -3   4   2    0.01    0.03
   3   4  -2    0.09    0.03
   3   4  -2    0.04    0.03
   3   4  -2    0.06    0.03
  -2  -4   2    4.90    0.14
  -2  -4   2    4.87    0.14
   2  -4  -2    4.95    0.12
  -2  -4   2    4.74    0.15
  -2   4   2    4.82    0.14
  -2   4   2    5.15    0.15
   2   4  -2    5.00    0.13
   2   4  -2    4.71    0.14
  -2   4   2    5.17    0.15
  -2   4   2    4.72    0.15
   2   4  -2    4.86    0.13
   2   4  -2    5.08    0.14
  -1  -4   2    1.15    0.05
   1  -4  -2    1.28    0.07
   1  -4  -2    1.24    0.06
  -1  -4   2    1.13    0.05
  -1  -4   2    1.26    0.07
   1  -4  -2    1.32    0.06
  -1   4   2    1.22    0.07
   1   4  -2    1.17    0.05
   1   4  -2    1.32    0.05
  -1   4   2    1.25    0.07
   1   4  -2    1.29    0.06
   1   4  -2    1.16    0.06
   0  -4  -2  130.60    2.23
   0  -4   2  129.98    2.18
   0  -4  -2  127.52    2.22
   0  -4   2  126.44    2.23
   0  -4  -2  130.06    2.21
   0  -4   2  127.39    2.21
   0  -4  -2  129.90    2.21
   0   4   2  130.04    2.22
   0   4   2  124.14    2.22
   0   4  -2  129.58    2.21
   0   4   2  127.56    2.22
   0   4   2  129.08    2.23
   0   4  -2  126.24    2.20
   0   4   2  124.24    2.23
   0   4  -2  125.06    2.21
  -1  -4  -2  109.75    1.92
  -1  -4  -2  108.47    1.90
  -1  -4  -2  108.22    1.92
  -1  -4  -2  110.87    1.91
   1  -4   2  108.66    1.88
   1  -4   2  107.19    1.88
  -1  -4  -2  110.43    1.90
   1   4   2  108.59    1.90
   1   4   2  109.34    1.91
   1   4   2  111.19    1.92
   1   4   2  109.45    1.92
   1   4   2  109.19    1.90
   1   4   2  108.76    1.92
  -1   4  -2  111.19    1.86
   2  -4   2  111.57    1.91
  -2  -4  -2  112.85    1.92
  -2  -4  -2  114.67    1.94
  -2  -4  -2  112.12    1.92
  -2  -4  -2  108.51    1.95
  -2  -4  -2  109.11    1.96
  -2   4  -2  109.87    1.91
   2   4   2  111.94    1.96
   2   4   2  108.39    1.93
   2   4   2  110.83    1.94
   2   4   2  109.80    1.94
   2   4   2  109.93    1.97
  -2   4  -2  109.89    1.91
   2   4   2  108.38    1.93
   3  -4   2    4.08    0.11
  -3  -4  -2    3.46    0.11
   3  -4   2    3.40    0.09
   3  -4   2    3.39    0.09
  -3  -4  -2    3.37    0.14
  -3  -4  -2    3.40    0.11
   3   4   2    3.61    0.15
  -3   4  -2    3.23    0.10
   3   4   2    3.30    0.12
  -3   4  -2    3.51    0.12
   3   4   2    3.50    0.12
   3   4   2    3.40    0.15
   3   4   2    3.22    0.13
  -4  -4  -2  116.12    2.03
   4  -4   2  117.49    2.04
   4  -4   2  113.42    2.02
  -4  -4  -2  116.58    2.03
   4  -4   2  117.86    2.02
  -4  -4  -2  117.93    2.09
  -4  -4  -2  117.58    2.11
   4   4   2  116.09    2.11
   4   4   2  115.65    2.06
   4   4   2  117.09    2.13
   4   4   2  113.82    2.06
  -4   4  -2  118.90    2.03
  -4   4  -2  116.92    2.07
   4   4   2  118.18    2.08
  -5  -4  -2    6.24    0.16
   5  -4   2    6.08    0.16
  -5  -4  -2    6.03    0.21
  -5  -4  -2    6.24    0.16
   5  -4   2    6.28    0.17
   5  -4   2    6.03    0.18
  -5  -4  -2    6.21    0.23
   5   4   2    5.66    0.23
   5   4   2    6.01    0.24
  -5   4  -2    5.97    0.21
   5   4   2    5.95    0.19
  -5   4  -2    6.07    0.16
   5   4   2    5.95    0.20
   5   4   2    6.22    0.19
   6  -4   2   35.92    0.70
  -6  -4  -2   36.63    0.67
   6  -4   2   36.24    0.71
   6  -4   2   34.88    0.72
  -6  -4  -2   36.80    0.80
  -6  -4  -2   37.15    0.77
  -6  -4  -2   36.82    0.67
  -6   4  -2   37.44    0.77
   6   4   2   34.91    0.73
   6   4   2   38.10    0.82
   6   4   2   37.28    0.81
   6   4   2   36.62    0.82
   6   4   2   35.26    0.74
  -6   4  -2   37.51    0.70
   7  -4   2    0.83    0.08
  -7  -4  -2    0.86    0.12
   7  -4   2    0.83    0.08
  -7  -4  -2    0.78    0.10
   7   4   2    0.74    0.11
   7   4   2    1.18    0.14
   7   4   2    1.02    0.10
   7   4   2    0.74    0.09
  -7   4  -2    0.98    0.12
  -8  -4  -2   40.32    0.93
  -8  -4  -2   41.49    0.88
   8   4   2   39.65    0.84
  -8   4  -2   40.09    0.89
   8   4   2   40.71    0.94
   8   4   2   38.75    0.94
   8   4   2   41.44    0.86
  -9  -4  -2    0.05    0.07
  -9  -4  -2    0.02    0.08
   9   4   2    0.10    0.06
  -9   4  -2    0.00    0.07
   9   4   2    0.02    0.06
   9   4   2    0.02    0.08
   9   4   2   -0.02    0.08
 -10  -4  -2   12.87    0.47
 -10  -4  -2   12.29    0.41
  10  -4   2   12.91    0.47
  10   4   2   11.97    0.47
  10   4   2   11.91    0.47
 -10   4  -2   12.15    0.44
  11  -4   2    1.42    0.21
  11  -4   2    1.38    0.21
 -11  -4  -2    1.05    0.18
  11   4   2    1.88    0.22
  11   4   2    1.29    0.20
 -11   4  -2    1.51    0.19
  12  -4   2    1.84    0.24
 -12  -4  -2    1.87    0.23
  12  -4   2    1.81    0.23
 -12   4  -2    1.80    0.22
  12   4   2    1.73    0.24
  12   4   2    1.74    0.24
 -13  -5   2    0.25    0.14
  13  -5  -2    0.20    0.13
  13  -5  -2    0.06    0.15
  13   5  -2    0.20    0.13
  13   5  -2    0.11    0.12
 -13   5   2    0.42    0.14
  13   5  -2    0.29    0.12
  13   5  -2    0.30    0.12
 -12  -5   2   17.08    0.60
  12   5  -2   17.56    0.55
  12   5  -2   16.76    0.60
 -12   5   2   16.19    0.58
  12   5  -2   17.41    0.56
  12   5  -2   16.89    0.60
 -11  -5   2    0.18    0.11
  11  -5  -2    0.13    0.08
 -11  -5   2    0.06    0.09
  11  -5  -2    0.06    0.08
  11   5  -2   -0.04    0.07
  11   5  -2    0.04    0.09
  11   5  -2    0.00    0.09
  11   5  -2    0.01    0.08
 -11   5   2   -0.01    0.10
  10  -5  -2   10.35    0.35
  10  -5  -2    9.99    0.36
 -10  -5   2    9.82    0.35
 -10  -5   2    9.87    0.40
  10   5  -2   10.08    0.40
  10   5  -2   10.02    0.40
 -10   5   2   10.84    0.41
  10   5  -2   11.00    0.38
  10   5  -2   10.38    0.38
 -10   5   2    9.42    0.41
  -9  -5   2    0.23    0.09
   9  -5  -2    0.45    0.09
  -9  -5   2    0.08    0.07
   9  -5  -2    0.50    0.10
   9   5  -2    0.11    0.08
  -9   5   2    0.29    0.10
   9   5  -2    0.25    0.08
   9   5  -2    0.20    0.08
  -9   5   2    0.41    0.10
   9   5  -2    0.11    0.07
   8  -5  -2    5.91    0.23
  -8  -5   2    6.26    0.25
   8  -5  -2    6.38    0.25
  -8  -5   2    6.05    0.27
   8   5  -2    6.35    0.25
  -8   5   2    6.47    0.29
   8   5  -2    5.55    0.27
  -8   5   2    6.18    0.27
   8   5  -2    6.58    0.26
   8   5  -2    6.30    0.27
  -7  -5   2    5.18    0.21
   7  -5  -2    5.17    0.20
  -7  -5   2    4.92    0.23
   7  -5  -2    5.14    0.20
  -7  -5   2    5.02    0.23
   7   5  -2    4.83    0.22
  -7   5   2    4.33    0.22
   7   5  -2    5.45    0.23
   7   5  -2    5.32    0.22
  -7   5   2    4.76    0.22
   7   5  -2    4.47    0.20
  -6  -5   2  111.44    2.00
   6  -5  -2  107.59    1.98
  -6  -5   2  106.70    2.02
   6  -5  -2  107.94    1.98
  -6  -5   2  108.29    2.01
  -6  -5   2  110.67    2.03
   6  -5  -2  114.10    2.01
   6   5  -2  106.12    1.99
   6   5  -2  106.97    2.00
  -6   5   2  110.69    2.02
  -6   5   2  109.05    2.03
   6   5  -2  111.09    2.02
   6   5  -2  110.69    2.02
  -6   5   2  109.78    1.89
   5  -5  -2    5.21    0.19
  -5  -5   2    5.09    0.20
  -5  -5   2    5.44    0.20
  -5  -5   2    4.98    0.19
  -5  -5   2    5.17    0.20
   5  -5  -2    5.43    0.18
   5  -5  -2    5.61    0.19
   5   5  -2    5.43    0.19
   5   5  -2    5.49    0.19
   5   5  -2    5.21    0.19
  -5   5   2    5.24    0.20
  -5   5   2    5.61    0.19
   5   5  -2    5.60    0.20
  -5   5   2    5.56    0.20
  -5   5   2    5.54    0.12
  -4  -5   2    1.61    0.12
  -4  -5   2    1.63    0.11
   4  -5  -2    2.02    0.11
   4  -5  -2    1.70    0.11
  -4  -5   2    1.84    0.12
  -4  -5   2    1.66    0.12
   4  -5  -2    1.76    0.11
   4   5  -2    2.18    0.12
   4   5  -2    1.82    0.12
  -4   5   2    1.84    0.12
  -4   5   2    1.74    0.11
   4   5  -2    1.78    0.11
   4   5  -2    1.72    0.11
  -4   5   2    1.86    0.12
  -3  -5   2    6.93    0.21
  -3  -5   2    7.12    0.20
  -3  -5   2    6.87    0.20
   3  -5  -2    7.36    0.20
   3  -5  -2    7.20    0.20
   3   5  -2    7.53    0.20
   3   5  -2    7.36    0.20
   3   5  -2    7.66    0.21
  -3   5   2    7.14    0.21
  -3   5   2    7.17    0.20
  -3   5   2    6.93    0.21
  -3   5   2    7.30    0.20
   3   5  -2    7.79    0.21
   2  -5  -2  432.05    7.30
  -2  -5   2  424.55    7.39
  -2  -5   2  414.90    7.44
  -2  -5   2  429.27    7.45
   2  -5  -2  424.39    7.47
   2  -5  -2  415.26    7.42
  -2   5   2  426.40    7.41
  -2   5   2  433.28    7.44
   2   5  -2  419.69    7.40
   2   5  -2  406.95    7.49
   2   5  -2  412.62    7.38
  -2   5   2  427.60    7.49
   2   5  -2  421.24    7.46
  -2   5   2  417.06    7.48
  -1  -5   2   80.59    1.40
  -1  -5   2   80.94    1.39
   1  -5  -2   80.48    1.43
   1  -5  -2   79.60    1.41
  -1  -5   2   77.57    1.43
   1   5  -2   79.97    1.43
   1   5  -2   80.75    1.41
   1   5  -2   82.66    1.41
  -1   5   2   79.86    1.43
  -1   5   2   80.08    1.44
  -1   5   2   82.26    1.43
   1   5  -2   81.32    1.42
  -1   5   2   79.97    1.44
   1   5  -2   81.73    1.42
   0  -5   2   14.41    0.26
   0  -5  -2   14.47    0.30
   0  -5  -2   13.59    0.30
   0  -5  -2   13.91    0.31
   0  -5  -2   13.81    0.30
   0  -5   2   14.08    0.30
   0  -5   2   14.21    0.30
   0   5  -2   14.25    0.29
   0   5  -2   13.94    0.29
   0   5   2   13.83    0.31
   0   5  -2   14.47    0.30
   0   5   2   13.99    0.31
  -1  -5  -2    5.01    0.14
   1  -5   2    5.48    0.14
  -1  -5  -2    5.20    0.14
   1  -5   2    5.54    0.14
  -1  -5  -2    5.22    0.16
  -1  -5  -2    4.97    0.15
   1   5   2    5.15    0.16
   1   5   2    5.18    0.16
   1   5   2    5.08    0.16
  -1   5  -2    4.93    0.15
   1   5   2    5.13    0.15
   1   5   2    5.04    0.16
   1   5   2    5.06    0.16
  -1   5  -2    5.42    0.11
   1   5   2    5.33    0.15
  -1   5  -2    5.15    0.14
   2  -5   2  179.49    3.12
  -2  -5  -2  183.73    3.17
  -2  -5  -2  185.53    3.15
  -2  -5  -2  180.81    3.18
  -2  -5  -2  184.96    3.15
   2  -5   2  187.68    3.14
  -2  -5  -2  178.78    3.18
   2   5   2  179.35    3.15
   2   5   2  181.90    3.16
   2   5   2  181.18    3.19
   2   5   2  184.73    3.18
   2   5   2  183.36    3.18
  -2   5  -2  182.69    3.13
   2   5   2  183.51    3.17
  -3  -5  -2    0.97    0.09
   3  -5   2    1.08    0.05
   3  -5   2    1.23    0.07
  -3  -5  -2    1.12    0.09
  -3  -5  -2    1.08    0.07
   3  -5   2    1.21    0.05
  -3  -5  -2    1.13    0.07
  -3  -5  -2    1.18    0.08
   3   5   2    1.10    0.10
  -3   5  -2    1.05    0.05
   3   5   2    1.23    0.09
   3   5   2    1.12    0.08
   3   5   2    1.10    0.08
   3   5   2    1.03    0.08
  -3   5  -2    0.97    0.07
   3   5   2    1.12    0.09
   4  -5   2   95.92    1.68
   4  -5   2   94.89    1.68
  -4  -5  -2   96.94    1.70
  -4  -5  -2   95.97    1.70
   4  -5   2   96.33    1.70
  -4  -5  -2   96.57    1.76
  -4  -5  -2   95.77    1.78
   4   5   2   97.43    1.78
   4   5   2   95.98    1.78
   4   5   2   98.32    1.75
  -4   5  -2   97.35    1.67
   4   5   2   93.93    1.73
  -4   5  -2   98.54    1.73
   4   5   2   95.86    1.72
  -5  -5  -2   56.33    1.01
   5  -5   2   56.09    1.02
  -5  -5  -2   56.24    1.09
   5  -5   2   56.02    1.02
  -5  -5  -2   57.14    1.12
  -5  -5  -2   56.72    1.02
   5  -5   2   55.89    1.04
   5   5   2   56.05    1.06
   5   5   2   54.27    1.06
  -5   5  -2   55.26    1.07
   5   5   2   55.75    1.13
  -5   5  -2   56.17    1.00
   5   5   2   55.45    1.12
   5   5   2   54.93    1.08
   6  -5   2   38.07    0.73
   6  -5   2   37.26    0.76
  -6  -5  -2   38.99    0.84
  -6  -5  -2   38.51    0.71
   6  -5   2   36.66    0.73
  -6  -5  -2   38.04    0.81
  -6  -5  -2   39.13    0.71
  -6   5  -2   38.83    0.80
  -6   5  -2   38.60    0.71
   6   5   2   38.14    0.84
   6   5   2   38.10    0.85
   6   5   2   37.78    0.78
   6   5   2   36.98    0.77
  -7  -5  -2    4.56    0.21
  -7  -5  -2    4.29    0.23
   7  -5   2    4.33    0.17
   7  -5   2    4.57    0.19
  -7   5  -2    4.74    0.21
   7   5   2    4.54    0.24
   7   5   2    4.49    0.23
   7   5   2    4.12    0.19
   7   5   2    4.31    0.18
  -8  -5  -2    3.96    0.24
  -8  -5  -2    4.80    0.23
   8   5   2    4.26    0.20
   8   5   2    4.22    0.20
  -8   5  -2    4.75    0.23
   8   5   2    4.14    0.26
   8   5   2    3.83    0.24
  -9  -5  -2    4.22    0.23
  -9  -5  -2    4.33    0.27
   9   5   2    4.41    0.27
   9   5   2    3.74    0.26
  -9   5  -2    4.48    0.25
   9   5   2    4.52    0.22
   9   5   2    4.17    0.21
 -10  -5  -2    8.30    0.38
 -10  -5  -2    8.59    0.34
  10   5   2    8.41    0.39
  10   5   2    8.45    0.39
 -10   5  -2    8.86    0.36
  11  -5   2    0.27    0.13
  11  -5   2    0.23    0.13
 -11  -5  -2    0.27    0.13
 -11   5  -2    0.21    0.12
  11   5   2    0.26    0.12
  11   5   2    0.36    0.13
  12  -5   2   15.61    0.59
 -12  -5  -2   16.02    0.59
  12  -5   2   15.43    0.61
  12   5   2   14.87    0.58
  12   5   2   14.60    0.59
 -12   5  -2   14.79    0.54
 -13  -6   2    1.30    0.22
  13   6  -2    1.50    0.21
  13   6  -2    1.49    0.19
  13   6  -2    1.49    0.19
  13   6  -2    1.25    0.21
 -13   6   2    1.30    0.21
 -12  -6   2    8.52    0.43
  12   6  -2    8.15    0.37
  12   6  -2    8.24    0.41
  12   6  -2    8.69    0.37
  12   6  -2    8.03    0.41
 -12   6   2    7.79    0.40
 -11  -6   2    2.76    0.21
  11  -6  -2    3.14    0.21
  11  -6  -2    3.21    0.21
 -11  -6   2    3.06    0.26
  11   6  -2    3.02    0.22
  11   6  -2    2.99    0.23
  11   6  -2    3.51    0.26
 -11   6   2    2.68    0.25
 -11   6   2    2.82    0.25
  11   6  -2    3.16    0.25
  10  -6  -2   32.50    0.75
 -10  -6   2   30.88    0.76
 -10  -6   2   32.23    0.83
  10  -6  -2   32.55    0.76
  10   6  -2   31.57    0.77
 -10   6   2   32.83    0.84
  10   6  -2   32.35    0.78
  10   6  -2   31.06    0.82
 -10   6   2   31.31    0.80
  10   6  -2   31.20    0.82
  -9  -6   2    5.51    0.25
   9  -6  -2    5.45    0.24
  -9  -6   2    5.53    0.28
   9  -6  -2    5.48    0.24
   9   6  -2    5.11    0.27
   9   6  -2    5.62    0.25
  -9   6   2    5.03    0.28
   9   6  -2    5.19    0.25
   9   6  -2    5.47    0.27
  -9   6   2    4.98    0.27
   8  -6  -2   30.66    0.69
  -8  -6   2   29.88    0.74
  -8  -6   2   30.79    0.71
   8  -6  -2   31.26    0.70
   8   6  -2   31.04    0.71
   8   6  -2   30.10    0.74
   8   6  -2   30.05    0.73
  -8   6   2   31.00    0.73
  -8   6   2   31.02    0.75
   8   6  -2   30.67    0.71
   7  -6  -2    1.52    0.12
  -7  -6   2    2.20    0.16
   7  -6  -2    1.81    0.13
  -7  -6   2    1.81    0.14
  -7   6   2    1.93    0.16
  -7   6   2    1.80    0.14
   7   6  -2    1.89    0.14
   7   6  -2    1.70    0.13
   7   6  -2    1.69    0.14
   7   6  -2    1.75    0.15
  -6  -6   2    6.25    0.24
  -6  -6   2    5.81    0.23
   6  -6  -2    6.50    0.22
   6  -6  -2    6.49    0.22
   6  -6  -2    6.96    0.29
  -6  -6   2    6.79    0.24
  -6  -6   2    6.39    0.25
  -6   6   2    6.82    0.24
   6   6  -2    6.25    0.23
  -6   6   2    6.34    0.24
   6   6  -2    6.54    0.24
   6   6  -2    6.77    0.25
   6   6  -2    6.22    0.23
   5  -6  -2    5.23    0.19
  -5  -6   2    4.82    0.19
  -5  -6   2    4.96    0.20
   5  -6  -2    4.81    0.18
  -5  -6   2    4.86    0.20
   5  -6  -2    5.05    0.18
  -5  -6   2    5.31    0.20
   5   6  -2    5.30    0.20
   5   6  -2    5.23    0.19
   5   6  -2    5.18    0.20
  -5   6   2    5.50    0.20
  -5   6   2    5.03    0.18
  -5   6   2    5.16    0.20
   4  -6  -2  396.49    6.57
  -4  -6   2  390.35    6.58
  -4  -6   2  372.22    6.63
  -4  -6   2  373.01    6.56
  -4  -6   2  369.73    6.63
   4  -6  -2  372.49    6.70
   4  -6  -2  386.54    6.59
  -4   6   2  386.13    6.57
   4   6  -2  390.05    6.62
   4   6  -2  370.65    6.68
  -4   6   2  385.42    6.56
  -4   6   2  391.17    6.56
   4   6  -2  372.34    6.56
   4   6  -2  387.17    6.77
  -3  -6   2  161.11    2.82
  -3  -6   2  158.87    2.84
  -3  -6   2  156.08    2.83
   3  -6  -2  166.35    2.76
   3  -6  -2  163.17    2.83
  -3  -6   2  166.56    2.86
   3  -6  -2  162.52    2.82
  -3   6   2  161.98    2.83
  -3   6   2  159.61    2.84
  -3   6   2  160.23    2.83
   3   6  -2  162.29    2.82
  -3   6   2  159.70    2.83
   3   6  -2  165.48    2.82
   3   6  -2  161.12    2.83
   3   6  -2  160.34    2.83
   2  -6  -2    1.25    0.08
   2  -6  -2    1.27    0.08
  -2  -6   2    1.52    0.09
   2  -6  -2    1.16    0.06
  -2  -6   2    1.34    0.07
  -2   6   2    1.53    0.10
   2   6  -2    1.63    0.09
   2   6  -2    1.15    0.08
   2   6  -2    1.20    0.07
   2   6  -2    1.17    0.07
  -2   6   2    1.12    0.08
  -2   6   2    1.14    0.08
  -2   6   2    1.09    0.09
  -1  -6   2   13.20    0.25
  -1  -6   2   13.07    0.27
  -1  -6   2   12.61    0.30
   1  -6  -2   13.00    0.27
   1  -6  -2   13.23    0.29
   1   6  -2   13.04    0.30
   1   6  -2   12.71    0.28
   1   6  -2   13.20    0.28
   1   6  -2   13.31    0.28
  -1   6   2   13.06    0.29
   1   6  -2   12.87    0.28
  -1   6   2   12.66    0.30
  -1   6   2   13.01    0.30
   0  -6   2   13.15    0.30
   0  -6  -2   12.86    0.30
   0  -6  -2   13.29    0.30
   0  -6   2   13.58    0.30
   0  -6  -2   13.20    0.30
   0  -6  -2   13.36    0.30
   0   6   2   13.23    0.31
   0   6  -2   13.48    0.29
   0   6   2   13.42    0.30
   0   6  -2   13.56    0.29
   0   6  -2   13.64    0.30
   0   6   2   13.28    0.31
  -1  -6  -2   58.08    1.05
  -1  -6  -2   58.69    1.08
  -1  -6  -2   59.12    1.06
  -1  -6  -2   59.30    1.08
  -1  -6  -2   57.76    1.07
   1  -6   2   56.95    1.05
   1  -6   2   57.95    1.05
  -1   6  -2   59.34    1.05
   1   6   2   58.31    1.06
   1   6   2   58.47    1.08
   1   6   2   56.94    1.07
   1   6   2   57.98    1.07
  -1   6  -2   57.87    1.06
   1   6   2   56.62    1.06
   1   6   2   58.89    1.08
  -2  -6  -2    0.23    0.05
   2  -6   2    0.23    0.04
   2  -6   2    0.27    0.03
   2  -6   2    0.23    0.03
  -2  -6  -2    0.22    0.04
  -2  -6  -2    0.24    0.05
  -2  -6  -2    0.19    0.04
  -2  -6  -2    0.23    0.04
   2  -6   2    0.21    0.04
   2   6   2    0.24    0.05
   2   6   2    0.31    0.05
  -2   6  -2    0.24    0.03
   2   6   2    0.38    0.06
   2   6   2    0.26    0.04
   2   6   2    0.27    0.05
   2   6   2    0.30    0.05
  -3  -6  -2    4.78    0.18
   3  -6   2    5.10    0.15
  -3  -6  -2    5.28    0.17
  -3  -6  -2    4.99    0.15
   3  -6   2    5.01    0.13
  -3  -6  -2    4.84    0.15
   3  -6   2    4.99    0.13
   3   6   2    4.85    0.17
  -3   6  -2    4.94    0.15
   3   6   2    4.88    0.16
   3   6   2    4.60    0.16
   3   6   2    4.74    0.17
   3   6   2    5.08    0.19
   4  -6   2   84.06    1.48
  -4  -6  -2   82.65    1.58
  -4  -6  -2   86.77    1.51
  -4  -6  -2   83.75    1.56
  -4  -6  -2   88.91    1.55
   4  -6   2   85.64    1.51
   4  -6   2   82.37    1.49
  -4  -6  -2   85.29    1.50
   4   6   2   82.33    1.53
   4   6   2   83.77    1.58
   4   6   2   84.86    1.56
   4   6   2   82.58    1.53
  -4   6  -2   82.62    1.46
   4   6   2   85.30    1.56
   4   6   2   83.53    1.59
  -4   6  -2   84.10    1.52
  -5  -6  -2   13.50    0.30
   5  -6   2   13.15    0.32
  -5  -6  -2   13.23    0.38
  -5  -6  -2   13.72    0.36
   5  -6   2   13.15    0.29
   5  -6   2   12.71    0.29
  -5  -6  -2   13.21    0.30
   5   6   2   13.23    0.38
   5   6   2   13.28    0.35
  -5   6  -2   12.96    0.27
   5   6   2   12.86    0.38
  -5   6  -2   13.40    0.34
   5   6   2   12.29    0.33
   5   6   2   12.73    0.33
   6  -6   2   30.41    0.62
  -6  -6  -2   32.27    0.61
  -6  -6  -2   31.32    0.61
  -6  -6  -2   31.05    0.70
  -6  -6  -2   31.31    0.72
   6  -6   2   31.28    0.65
   6  -6   2   31.20    0.63
   6   6   2   31.29    0.67
   6   6   2   31.72    0.74
   6   6   2   30.41    0.72
  -6   6  -2   32.61    0.68
   6   6   2   31.27    0.67
  -7  -6  -2    3.17    0.20
   7  -6   2    2.90    0.14
  -7  -6  -2    3.32    0.14
  -7  -6  -2    2.95    0.18
   7   6   2    2.93    0.16
   7   6   2    3.50    0.21
   7   6   2    2.70    0.16
  -7   6  -2    3.21    0.18
  -8  -6  -2   14.77    0.43
  -8  -6  -2   13.93    0.46
   8   6   2   14.19    0.40
   8   6   2   13.79    0.46
  -8   6  -2   14.28    0.43
   8   6   2   15.19    0.42
   8   6   2   13.54    0.47
  -9  -6  -2    1.89    0.20
  -9  -6  -2    2.02    0.17
   9   6   2    1.67    0.19
   9   6   2    2.42    0.17
   9   6   2    2.16    0.21
   9   6   2    2.15    0.17
  -9   6  -2    1.96    0.18
 -10  -6  -2    9.78    0.42
 -10  -6  -2    9.37    0.36
  10   6   2    9.44    0.42
  10   6   2    9.80    0.42
 -10   6  -2    9.92    0.39
 -11  -6  -2    0.33    0.14
  11   6   2    0.25    0.13
 -11   6  -2   -0.05    0.08
  11   6   2    0.17    0.12
 -12  -6  -2    0.07    0.13
  12  -6   2    0.17    0.13
  12  -6   2   -0.07    0.12
  12   6   2    0.03    0.12
  12   6   2    0.22    0.13
 -12   6  -2    0.04    0.11
 -13  -7   2    0.18    0.13
  13   7  -2    0.21    0.12
  13   7  -2    0.28    0.11
 -13   7   2    0.23    0.13
  13   7  -2    0.26    0.13
  13   7  -2    0.23    0.13
 -12  -7   2   11.14    0.49
  12   7  -2   10.18    0.46
  12   7  -2   11.35    0.44
 -12   7   2   10.70    0.45
  12   7  -2   10.33    0.42
  12   7  -2   11.17    0.47
  11  -7  -2    0.63    0.12
 -11  -7   2    0.68    0.15
 -11  -7   2    0.75    0.13
 -11   7   2    0.65    0.15
  11   7  -2    0.76    0.14
  11   7  -2    0.66    0.12
  11   7  -2    0.90    0.16
  11   7  -2    0.77    0.15
 -11   7   2    0.73    0.15
 -10  -7   2    2.19    0.19
  10  -7  -2    1.99    0.17
 -10  -7   2    2.19    0.22
  10  -7  -2    1.69    0.16
 -10   7   2    1.74    0.20
  10   7  -2    2.12    0.22
  10   7  -2    2.23    0.19
 -10   7   2    2.10    0.21
  10   7  -2    1.98    0.18
  10   7  -2    2.06    0.22
  -9  -7   2    0.18    0.09
  -9  -7   2    0.14    0.08
   9  -7  -2    0.37    0.09
   9  -7  -2    0.23    0.08
   9   7  -2    0.35    0.10
  -9   7   2    0.28    0.09
  -9   7   2    0.16    0.09
   9   7  -2    0.27    0.08
   9   7  -2    0.26    0.08
   9   7  -2    0.17    0.09
  -8  -7   2    0.21    0.08
  -8  -7   2    0.37    0.10
   8  -7  -2    0.23    0.07
   8  -7  -2    0.17    0.06
   8   7  -2    0.38    0.09
  -8   7   2    0.31    0.09
  -8   7   2    0.26    0.09
   8   7  -2    0.38    0.09
   8   7  -2    0.39    0.09
   8   7  -2    0.28    0.09
  -7  -7   2    2.66    0.17
  -7  -7   2    2.73    0.18
   7  -7  -2    2.47    0.15
   7  -7  -2    2.51    0.15
   7   7  -2    2.42    0.17
   7   7  -2    2.58    0.16
  -7   7   2    2.28    0.17
   7   7  -2    2.75    0.17
  -7   7   2    2.62    0.17
   7   7  -2    2.53    0.16
  -6  -7   2   28.90    0.67
   6  -7  -2   28.60    0.62
   6  -7  -2   28.64    0.63
  -6  -7   2   29.27    0.65
  -6  -7   2   27.42    0.66
   6   7  -2   28.62    0.66
   6   7  -2   30.14    0.66
  -6   7   2   28.34    0.66
  -6   7   2   28.96    0.65
   6   7  -2   29.71    0.65
   6   7  -2   28.81    0.64
  -5  -7   2    9.81    0.30
   5  -7  -2    9.76    0.27
  -5  -7   2    9.90    0.30
   5  -7  -2    9.68    0.28
  -5  -7   2    9.79    0.29
   5  -7  -2    9.79    0.29
  -5   7   2    9.60    0.29
   5   7  -2   10.19    0.30
   5   7  -2    9.43    0.29
   5   7  -2    9.91    0.29
   5   7  -2    9.73    0.29
  -5   7   2    9.81    0.29
  -5   7   2   10.37    0.28
   4  -7  -2   13.18    0.34
  -4  -7   2   12.41    0.33
  -4  -7   2   13.09    0.33
   4  -7  -2   13.25    0.32
  -4  -7   2   13.46    0.34
  -4  -7   2   13.26    0.35
   4  -7  -2   12.71    0.32
  -4   7   2   12.55    0.34
  -4   7   2   12.71    0.33
   4   7  -2   12.77    0.33
  -4   7   2   12.86    0.33
   4   7  -2   12.27    0.32
   4   7  -2   12.62    0.33
  -4   7   2   12.90    0.33
   4   7  -2   12.58    0.33
  -3  -7   2    5.20    0.17
   3  -7  -2    5.28    0.17
   3  -7  -2    5.70    0.18
   3  -7  -2    5.58    0.12
  -3  -7   2    5.39    0.18
  -3  -7   2    5.70    0.20
  -3  -7   2    5.93    0.19
  -3   7   2    5.41    0.18
   3   7  -2    5.72    0.18
  -3   7   2    5.39    0.19
   3   7  -2    5.66    0.19
  -3   7   2    4.95    0.18
  -3   7   2    5.68    0.19
   3   7  -2    5.26    0.17
   3   7  -2    5.45    0.18
  -2  -7   2  448.35    7.81
   2  -7  -2  434.47    7.92
   2  -7  -2  445.05    7.68
  -2  -7   2  444.38    7.71
  -2  -7   2  438.65    7.85
   2  -7  -2  431.16    7.90
  -2   7   2  449.99    7.71
  -2   7   2  447.04    7.84
  -2   7   2  442.75    7.80
   2   7  -2  435.06    7.73
  -2   7   2  448.13    7.67
   2   7  -2  450.92    7.88
   2   7  -2  454.71    7.79
   2   7  -2  453.08    7.83
   2   7  -2  436.39    7.92
  -1  -7   2   54.12    1.01
   1  -7  -2   54.24    1.00
   1  -7  -2   54.06    1.00
   1  -7  -2   54.48    0.98
  -1  -7   2   55.19    0.97
   1   7  -2   53.25    0.98
  -1   7   2   53.30    0.99
   1   7  -2   53.42    0.98
  -1   7   2   53.14    1.00
   1   7  -2   53.80    1.01
   1   7  -2   55.00    0.98
   1   7  -2   54.62    0.99
  -1   7   2   53.57    1.01
  -1   7   2   53.61    1.01
   0  -7   2    4.44    0.15
   0  -7  -2    4.33    0.14
   0  -7   2    4.30    0.14
   0  -7  -2    4.27    0.14
   0  -7  -2    4.32    0.14
   0   7   2    4.20    0.13
   0   7  -2    4.24    0.14
   0   7  -2    4.17    0.14
   0   7  -2    4.37    0.13
  -1  -7  -2   70.88    1.32
   1  -7   2   70.89    1.30
  -1  -7  -2   74.35    1.31
   1  -7   2   73.11    1.31
  -1  -7  -2   70.31    1.32
  -1  -7  -2   73.29    1.31
  -1  -7  -2   73.66    1.33
   1   7   2   71.94    1.33
   1   7   2   72.57    1.31
   1   7   2   72.04    1.33
  -1   7  -2   72.47    1.30
   1   7   2   71.07    1.31
   1   7   2   72.95    1.33
  -1   7  -2   74.10    1.31
  -2  -7  -2  101.77    1.85
   2  -7   2  103.34    1.81
  -2  -7  -2  101.53    1.84
   2  -7   2   99.80    1.78
   2  -7   2  101.03    1.79
  -2  -7  -2  102.13    1.81
  -2  -7  -2  103.45    1.82
   2  -7   2  101.97    1.81
  -2  -7  -2  104.54    1.84
   2   7   2  101.03    1.82
   2   7   2  101.93    1.85
   2   7   2  101.86    1.83
  -2   7  -2  103.10    1.78
  -2   7  -2  101.71    1.82
   2   7   2  102.79    1.85
   2   7   2  105.42    1.85
   3  -7   2   15.21    0.33
   3  -7   2   15.34    0.32
  -3  -7  -2   15.87    0.35
  -3  -7  -2   16.14    0.38
   3  -7   2   15.50    0.34
  -3  -7  -2   14.88    0.38
  -3  -7  -2   15.71    0.39
  -3  -7  -2   16.37    0.35
   3   7   2   16.04    0.39
   3   7   2   15.45    0.38
   3   7   2   15.87    0.39
   3   7   2   15.41    0.36
  -3   7  -2   16.05    0.34
   3   7   2   15.61    0.36
   3   7   2   16.24    0.40
  -4  -7  -2  138.64    2.51
   4  -7   2  140.37    2.46
  -4  -7  -2  145.67    2.46
  -4  -7  -2  140.62    2.45
  -4  -7  -2  149.51    2.50
   4  -7   2  137.10    2.43
   4  -7   2  138.49    2.43
  -4  -7  -2  135.75    2.52
   4   7   2  137.17    2.48
   4   7   2  137.18    2.53
  -4   7  -2  140.52    2.46
   4   7   2  140.25    2.51
   4   7   2  136.20    2.48
   4   7   2  138.79    2.53
   4   7   2  141.06    2.51
  -5  -7  -2    1.03    0.08
  -5  -7  -2    0.90    0.11
   5  -7   2    0.78    0.07
   5  -7   2    0.80    0.07
   5  -7   2    0.93    0.08
  -5  -7  -2    0.76    0.10
  -5  -7  -2    0.77    0.07
   5   7   2    0.79    0.10
  -5   7  -2    0.88    0.09
   5   7   2    0.83    0.11
   5   7   2    0.79    0.10
   5   7   2    0.69    0.08
   5   7   2    0.86    0.11
   5   7   2    0.88    0.09
   6  -7   2   33.44    0.70
  -6  -7  -2   34.35    0.76
  -6  -7  -2   34.31    0.67
  -6  -7  -2   34.95    0.67
  -6  -7  -2   33.39    0.78
   6  -7   2   33.30    0.67
   6  -7   2   32.94    0.68
   6   7   2   33.84    0.79
   6   7   2   35.15    0.73
  -6   7  -2   34.90    0.73
   6   7   2   33.89    0.78
   6   7   2   34.27    0.72
   7  -7   2   14.95    0.39
  -7  -7  -2   14.84    0.43
  -7  -7  -2   14.83    0.46
  -7  -7  -2   14.91    0.34
  -7  -7  -2   15.93    0.38
   7   7   2   15.71    0.42
   7   7   2   15.15    0.47
  -7   7  -2   15.07    0.42
   7   7   2   14.93    0.47
   7   7   2   15.24    0.41
  -8  -7  -2    4.89    0.24
  -8  -7  -2    4.43    0.26
  -8   7  -2    4.13    0.22
   8   7   2    4.60    0.27
   8   7   2    4.75    0.26
   8   7   2    4.52    0.22
   8   7   2    4.62    0.22
  -9  -7  -2    1.10    0.16
  -9  -7  -2    0.73    0.12
   9   7   2    1.01    0.16
  -9   7  -2    0.89    0.13
   9   7   2    0.81    0.12
   9   7   2    0.63    0.14
   9   7   2    0.87    0.12
 -10  -7  -2    1.93    0.22
 -10  -7  -2    1.77    0.19
 -10   7  -2    1.91    0.20
  10   7   2    1.46    0.19
  10   7   2    1.77    0.22
  10   7   2    1.62    0.17
 -11  -7  -2    2.49    0.26
 -11  -7  -2    2.69    0.22
  11   7   2    2.54    0.26
  11   7   2    2.18    0.25
 -11   7  -2    2.61    0.23
 -12  -7  -2   18.18    0.64
  12  -7   2   18.65    0.65
  12   7   2   16.78    0.63
  12   7   2   16.75    0.79
 -13  -8   2   -0.13    0.11
  13   8  -2    0.09    0.10
  13   8  -2   -0.02    0.10
  13   8  -2   -0.04    0.11
  13   8  -2    0.02    0.12
 -13   8   2   -0.03    0.10
 -12  -8   2    8.87    0.43
 -12  -8   2    8.16    0.47
  12   8  -2    8.43    0.39
 -12   8   2    7.68    0.39
  12   8  -2    8.74    0.42
  12   8  -2    8.62    0.42
  12   8  -2    8.54    0.38
 -11  -8   2    6.31    0.30
  11  -8  -2    5.63    0.30
 -11  -8   2    6.48    0.36
 -11   8   2    6.25    0.33
  11   8  -2    5.83    0.33
  11   8  -2    6.26    0.34
 -11   8   2    5.58    0.33
  11   8  -2    6.04    0.30
  11   8  -2    5.96    0.31
  10  -8  -2    9.82    0.36
 -10  -8   2   10.01    0.41
  10  -8  -2    9.71    0.35
 -10  -8   2    9.12    0.31
 -10  -8   2    9.61    0.37
  10   8  -2    9.15    0.37
 -10   8   2    9.84    0.41
  10   8  -2    9.45    0.40
  10   8  -2    9.48    0.37
 -10   8   2   10.10    0.39
  10   8  -2    9.65    0.40
  -9  -8   2   21.88    0.54
  -9  -8   2   22.48    0.59
  -9  -8   2   22.29    0.63
   9  -8  -2   22.61    0.56
   9  -8  -2   21.66    0.57
   9   8  -2   21.11    0.61
   9   8  -2   21.05    0.61
  -9   8   2   22.33    0.60
   9   8  -2   22.30    0.59
  -9   8   2   22.53    0.63
   9   8  -2   22.15    0.60
   8  -8  -2   12.92    0.38
  -8  -8   2   12.37    0.42
  -8  -8   2   13.09    0.40
   8  -8  -2   12.49    0.37
   8   8  -2   12.32    0.41
   8   8  -2   13.29    0.40
   8   8  -2   13.09    0.41
  -8   8   2   13.04    0.42
  -8   8   2   13.04    0.41
   8   8  -2   13.25    0.42
   7  -8  -2    8.25    0.27
  -7  -8   2    7.66    0.29
  -7  -8   2    8.05    0.31
   7  -8  -2    7.87    0.27
   7   8  -2    8.25    0.29
  -7   8   2    7.81    0.30
   7   8  -2    7.78    0.29
  -7   8   2    8.03    0.29
   7   8  -2    7.83    0.30
   7   8  -2    8.06    0.29
   6  -8  -2    0.91    0.10
  -6  -8   2    0.91    0.11
  -6  -8   2    0.96    0.11
   6  -8  -2    0.93    0.10
   6   8  -2    0.86    0.10
  -6   8   2    1.08    0.11
   6   8  -2    1.11    0.12
   6   8  -2    0.83    0.10
  -6   8   2    0.84    0.11
   6   8  -2    1.03    0.11
   5  -8  -2    1.30    0.11
  -5  -8   2    1.33    0.12
   5  -8  -2    1.26    0.10
  -5  -8   2    1.41    0.12
   5  -8  -2    1.28    0.10
  -5   8   2    1.39    0.11
  -5   8   2    1.20    0.10
   5   8  -2    1.46    0.11
  -5   8   2    1.40    0.11
   5   8  -2    1.48    0.12
   5   8  -2    1.36    0.11
   5   8  -2    1.34    0.11
   4  -8  -2  160.16    2.85
  -4  -8   2  163.43    2.87
   4  -8  -2  155.92    2.82
  -4  -8   2  154.84    2.84
  -4  -8   2  162.46    2.85
   4  -8  -2  161.96    2.83
  -4   8   2  157.69    2.86
  -4   8   2  161.00    2.83
   4   8  -2  164.18    2.84
   4   8  -2  155.55    2.84
   4   8  -2  165.32    2.84
  -4   8   2  159.26    2.85
  -4   8   2  160.70    2.83
  -4   8   2  160.57    2.84
   4   8  -2  159.63    2.84
  -3  -8   2   15.36    0.39
   3  -8  -2   15.91    0.37
  -3  -8   2   15.71    0.38
  -3  -8   2   16.00    0.37
   3  -8  -2   15.57    0.30
   3  -8  -2   15.87    0.37
  -3   8   2   15.99    0.38
  -3   8   2   15.52    0.38
  -3   8   2   16.17    0.39
  -3   8   2   15.61    0.37
   3   8  -2   15.91    0.37
   3   8  -2   15.24    0.37
   3   8  -2   16.14    0.37
   3   8  -2   15.58    0.37
   2  -8  -2    9.06    0.20
  -2  -8   2    8.98    0.25
   2  -8  -2    8.57    0.24
  -2  -8   2    9.00    0.23
   2   8  -2    9.04    0.23
  -2   8   2    8.87    0.25
   2   8  -2    8.76    0.24
  -2   8   2    8.41    0.25
  -2   8   2    8.94    0.24
   2   8  -2    9.12    0.24
   2   8  -2    8.72    0.23
  -1  -8   2    7.92    0.19
  -1  -8   2    8.01    0.23
   1  -8  -2    7.79    0.21
   1  -8  -2    7.84    0.20
  -1   8   2    7.82    0.21
  -1   8   2    7.36    0.23
  -1   8   2    7.48    0.22
   1   8  -2    7.83    0.20
   1   8  -2    7.87    0.22
  -1   8   2    8.13    0.23
   1   8  -2    7.80    0.21
   1   8  -2    7.89    0.21
   1   8  -2    7.77    0.21
   0  -8   2  104.17    1.80
   0  -8  -2   97.98    1.79
   0  -8  -2   97.25    1.78
   0  -8  -2   98.93    1.79
   0  -8   2  104.16    1.81
   0   8  -2   99.60    1.78
   0   8   2  100.35    1.78
   0   8   2  100.36    1.81
   0   8  -2  101.74    1.79
   0   8   2  101.74    1.82
   0   8  -2  100.12    1.79
   0   8   2  100.31    1.81
  -1  -8  -2    4.10    0.16
  -1  -8  -2    4.10    0.14
  -1  -8  -2    4.20    0.16
   1  -8   2    4.13    0.15
   1  -8   2    4.27    0.14
   1  -8   2    4.09    0.14
  -1  -8  -2    3.80    0.15
  -1  -8  -2    4.12    0.15
   1   8   2    4.05    0.14
  -1   8  -2    4.22    0.15
   1   8   2    3.97    0.15
  -1   8  -2    4.18    0.14
   1   8   2    4.25    0.16
   1   8   2    3.97    0.16
   2  -8   2   12.45    0.28
  -2  -8  -2   12.00    0.32
  -2  -8  -2   12.74    0.30
   2  -8   2   12.50    0.28
  -2  -8  -2   12.05    0.32
   2  -8   2   12.75    0.30
  -2  -8  -2   12.73    0.30
  -2  -8  -2   13.19    0.33
   2  -8   2   12.64    0.30
   2   8   2   12.26    0.31
  -2   8  -2   13.14    0.27
   2   8   2   12.99    0.33
   2   8   2   12.48    0.33
  -2   8  -2   12.78    0.32
  -2   8  -2   12.59    0.31
   2   8   2   12.20    0.31
   2   8   2   12.77    0.33
  -3  -8  -2   17.08    0.38
   3  -8   2   16.78    0.37
  -3  -8  -2   17.11    0.38
  -3  -8  -2   16.53    0.41
  -3  -8  -2   17.32    0.41
   3  -8   2   16.78    0.36
  -3  -8  -2   16.24    0.41
   3  -8   2   16.15    0.35
   3   8   2   16.44    0.39
   3   8   2   16.16    0.39
   3   8   2   17.13    0.42
  -3   8  -2   17.28    0.36
   3   8   2   16.56    0.42
   3   8   2   16.93    0.42
   4  -8   2   90.53    1.64
  -4  -8  -2   91.90    1.73
  -4  -8  -2   95.33    1.67
   4  -8   2   93.12    1.64
  -4  -8  -2   95.68    1.71
  -4  -8  -2   92.64    1.72
   4  -8   2   92.49    1.67
  -4  -8  -2   93.29    1.67
   4   8   2   90.11    1.72
   4   8   2   91.77    1.72
   4   8   2   92.15    1.73
   4   8   2   91.77    1.74
  -4   8  -2   93.10    1.66
   4   8   2   92.09    1.70
   4   8   2   90.45    1.69
  -5  -8  -2   26.46    0.55
  -5  -8  -2   26.78    0.55
   5  -8   2   26.30    0.53
   5  -8   2   26.27    0.56
   5  -8   2   25.42    0.54
  -5  -8  -2   26.58    0.62
  -5  -8  -2   25.85    0.63
   5   8   2   26.41    0.63
   5   8   2   26.63    0.59
   5   8   2   25.81    0.58
  -5   8  -2   27.75    0.57
   5   8   2   26.61    0.63
   5   8   2   26.19    0.61
   6  -8   2   28.06    0.58
  -6  -8  -2   28.52    0.58
  -6  -8  -2   26.82    0.67
  -6  -8  -2   28.47    0.58
  -6  -8  -2   29.00    0.66
   6  -8   2   27.40    0.58
   6   8   2   26.92    0.65
   6   8   2   28.57    0.64
   6   8   2   27.19    0.68
  -6   8  -2   28.82    0.62
   6   8   2   28.42    0.63
   6   8   2   27.28    0.68
  -7  -8  -2    1.01    0.14
  -7  -8  -2    0.37    0.09
  -7  -8  -2    0.75    0.08
  -7  -8  -2    0.61    0.07
   7   8   2    0.70    0.12
   7   8   2    0.83    0.13
   7   8   2    0.58    0.10
  -7   8  -2    0.64    0.10
   7   8   2    0.67    0.10
  -8  -8  -2   11.89    0.40
  -8  -8  -2   12.23    0.43
   8   8   2   11.37    0.43
   8   8   2   12.04    0.38
  -8   8  -2   12.66    0.39
   8   8   2   12.34    0.38
   8   8   2   12.34    0.44
  -9  -8  -2   33.95    0.88
  -9  -8  -2   34.50    0.84
   9   8   2   35.65    0.90
  -9   8  -2   35.08    0.82
   9   8   2   34.59    0.80
   9   8   2   34.75    0.88
   9   8   2   35.60    0.82
 -10  -8  -2    8.93    0.41
 -10  -8  -2    8.36    0.36
  10   8   2    9.14    0.41
  10   8   2    9.35    0.36
 -10   8  -2    9.05    0.37
  10   8   2    8.70    0.35
  10   8   2    8.45    0.41
 -11  -8  -2    0.60    0.13
 -11  -8  -2    0.67    0.17
  11   8   2    0.73    0.17
  11   8   2    0.40    0.14
 -12  -8  -2    0.02    0.11
  12   8   2    0.04    0.12
 -13  -9   2   -0.11    0.11
  13   9  -2    0.04    0.11
  13   9  -2   -0.05    0.09
  13   9  -2   -0.05    0.10
 -13   9   2   -0.21    0.10
 -12  -9   2    1.79    0.20
 -12  -9   2    2.01    0.24
  12   9  -2    1.70    0.22
  12   9  -2    1.73    0.20
  12   9  -2    1.53    0.19
  12   9  -2    1.49    0.21
 -12   9   2    1.66    0.21
 -11  -9   2    5.68    0.34
 -11  -9   2    5.88    0.30
  11   9  -2    5.50    0.30
  11   9  -2    5.26    0.32
  11   9  -2    5.86    0.33
  11   9  -2    5.81    0.31
 -11   9   2    5.73    0.33
 -11   9   2    5.41    0.31
 -10  -9   2   15.16    0.43
  10  -9  -2   14.97    0.46
 -10  -9   2   15.54    0.52
  10  -9  -2   15.81    0.47
 -10  -9   2   14.97    0.53
 -10  -9   2   14.67    0.48
  10   9  -2   16.33    0.51
  10   9  -2   15.19    0.52
 -10   9   2   15.17    0.52
  10   9  -2   15.55    0.52
 -10   9   2   15.39    0.50
  10   9  -2   15.54    0.49
   9  -9  -2    3.88    0.21
  -9  -9   2    3.36    0.24
  -9  -9   2    3.44    0.22
   9  -9  -2    4.04    0.21
  -9  -9   2    3.63    0.19
   9   9  -2    3.60    0.24
  -9   9   2    4.30    0.25
  -9   9   2    3.97    0.24
   9   9  -2    3.41    0.23
   9   9  -2    3.62    0.22
   9   9  -2    3.65    0.24
   8  -9  -2   10.03    0.33
  -8  -9   2    9.41    0.35
  -8  -9   2   10.23    0.37
   8  -9  -2   10.10    0.32
  -8   9   2    9.86    0.36
   8   9  -2    9.66    0.36
  -8   9   2    9.50    0.35
   8   9  -2    9.74    0.34
   8   9  -2   10.09    0.36
   8   9  -2    9.67    0.36
   7  -9  -2   16.88    0.44
   7  -9  -2   17.07    0.45
  -7  -9   2   17.35    0.48
  -7  -9   2   18.20    0.50
  -7   9   2   17.49    0.48
   7   9  -2   17.01    0.48
  -7   9   2   17.76    0.48
   7   9  -2   17.44    0.48
   7   9  -2   17.08    0.47
   7   9  -2   17.14    0.47
  -6  -9   2   22.70    0.57
  -6  -9   2   22.33    0.56
   6  -9  -2   23.00    0.53
   6  -9  -2   23.08    0.54
  -6   9   2   22.98    0.56
   6   9  -2   22.72    0.55
  -6   9   2   22.58    0.55
   6   9  -2   23.60    0.56
   6   9  -2   23.00    0.56
   6   9  -2   22.75    0.55
   5  -9  -2    0.86    0.09
  -5  -9   2    0.81    0.10
   5  -9  -2    0.62    0.08
  -5  -9   2    0.67    0.09
  -5  -9   2    0.62    0.08
  -5   9   2    0.76    0.09
  -5   9   2    0.61    0.08
   5   9  -2    0.63    0.08
   5   9  -2    0.68    0.09
   5   9  -2    0.64    0.09
   5   9  -2    0.67    0.09
  -4  -9   2    5.37    0.21
   4  -9  -2    5.11    0.29
   4  -9  -2    5.42    0.19
   4  -9  -2    4.88    0.18
  -4  -9   2    4.82    0.19
  -4   9   2    4.95    0.20
   4   9  -2    5.21    0.19
  -4   9   2    5.14    0.19
  -4   9   2    5.06    0.19
   4   9  -2    5.16    0.19
  -4   9   2    5.04    0.21
  -4   9   2    4.99    0.19
   4   9  -2    4.97    0.20
   3  -9  -2   40.30    0.74
  -3  -9   2   42.46    0.81
   3  -9  -2   40.44    0.81
  -3  -9   2   40.51    0.83
   3  -9  -2   39.56    0.80
  -3  -9   2   40.22    0.84
   3   9  -2   42.16    0.85
  -3   9   2   41.69    0.82
   3   9  -2   41.66    0.82
  -3   9   2   41.18    0.83
   3   9  -2   42.12    0.82
   3   9  -2   42.44    0.81
   3   9  -2   40.34    0.81
  -3   9   2   41.12    0.83
  -3   9   2   40.37    0.80
  -2  -9   2   81.62    1.57
   2  -9  -2   86.34    1.57
   2  -9  -2   85.12    1.52
  -2  -9   2   86.71    1.55
  -2  -9   2   87.15    1.59
   2  -9  -2   84.55    1.56
   2   9  -2   84.80    1.56
  -2   9   2   90.15    1.59
   2   9  -2   86.78    1.56
  -2   9   2   88.16    1.55
   2   9  -2   84.67    1.56
  -2   9   2   83.93    1.57
   2   9  -2   88.05    1.59
  -2   9   2   85.71    1.59
   2   9  -2   87.20    1.57
  -1  -9   2   33.19    0.68
   1  -9  -2   32.82    0.66
   1  -9  -2   32.39    0.66
  -1  -9   2   33.33    0.63
  -1  -9   2   32.61    0.66
   1  -9  -2   32.60    0.63
   1   9  -2   32.56    0.65
   1   9  -2   33.39    0.65
  -1   9   2   32.54    0.68
  -1   9   2   32.79    0.68
   1   9  -2   32.93    0.67
   1   9  -2   32.67    0.65
  -1   9   2   32.86    0.67
  -1   9   2   33.83    0.64
   0  -9   2   29.66    0.61
   0  -9  -2   29.40    0.60
   0  -9   2   30.55    0.62
   0  -9  -2   28.23    0.59
   0  -9  -2   29.67    0.61
   0   9  -2   30.75    0.61
   0   9  -2   30.37    0.60
   0   9   2   29.17    0.63
   0   9   2   30.33    0.59
   0   9   2   30.47    0.63
   0   9   2   29.91    0.62
   0   9  -2   29.94    0.60
   1  -9   2    6.52    0.20
   1  -9   2    6.25    0.18
  -1  -9  -2    6.40    0.20
  -1  -9  -2    6.20    0.20
  -1  -9  -2    6.32    0.21
   1  -9   2    6.13    0.19
  -1  -9  -2    5.93    0.20
   1  -9   2    6.38    0.18
  -1  -9  -2    6.66    0.20
   1   9   2    6.14    0.21
  -1   9  -2    6.16    0.19
  -1   9  -2    6.06    0.19
  -1   9  -2    6.41    0.20
   1   9   2    6.19    0.19
   1   9   2    6.18    0.21
   1   9   2    5.97    0.21
  -2  -9  -2   27.63    0.61
   2  -9   2   28.24    0.56
  -2  -9  -2   28.39    0.59
  -2  -9  -2   28.03    0.61
   2  -9   2   28.09    0.57
   2  -9   2   29.00    0.59
  -2  -9  -2   28.54    0.59
  -2  -9  -2   29.37    0.62
   2  -9   2   28.50    0.59
  -2   9  -2   28.23    0.59
  -2   9  -2   29.50    0.61
   2   9   2   28.69    0.60
   2   9   2   30.11    0.63
  -2   9  -2   29.53    0.55
   2   9   2   29.11    0.60
  -3  -9  -2    8.85    0.25
  -3  -9  -2    9.00    0.24
   3  -9   2    8.87    0.23
   3  -9   2    8.77    0.24
   3  -9   2    8.48    0.22
  -3  -9  -2    8.21    0.27
  -3  -9  -2    8.76    0.27
  -3  -9  -2    8.85    0.27
   3   9   2    8.61    0.27
   3   9   2    8.91    0.28
   3   9   2    8.45    0.26
  -3   9  -2    9.17    0.22
   3   9   2    8.46    0.25
   3   9   2    8.73    0.28
  -4  -9  -2   28.99    0.66
   4  -9   2   29.90    0.61
   4  -9   2   29.20    0.59
  -4  -9  -2   30.29    0.62
  -4  -9  -2   30.53    0.61
   4  -9   2   29.70    0.59
  -4  -9  -2   28.86    0.66
  -4  -9  -2   31.42    0.66
   4   9   2   29.04    0.66
   4   9   2   29.15    0.67
   4   9   2   28.99    0.64
  -4   9  -2   29.86    0.60
   4   9   2   29.18    0.63
   4   9   2   28.92    0.67
   5  -9   2   32.56    0.67
  -5  -9  -2   34.23    0.68
  -5  -9  -2   32.85    0.76
  -5  -9  -2   34.16    0.75
   5  -9   2   33.21    0.69
   5  -9   2   32.49    0.66
  -5  -9  -2   33.87    0.69
   5   9   2   34.00    0.77
  -5   9  -2   33.73    0.69
   5   9   2   33.53    0.72
   5   9   2   33.84    0.72
   5   9   2   33.38    0.75
   5   9   2   33.34    0.76
   6  -9   2   22.90    0.52
  -6  -9  -2   24.27    0.52
  -6  -9  -2   24.57    0.52
  -6  -9  -2   23.32    0.59
  -6  -9  -2   24.50    0.62
   6  -9   2   23.73    0.51
  -6   9  -2   24.96    0.55
   6   9   2   23.95    0.57
   6   9   2   22.90    0.61
   6   9   2   23.10    0.61
   6   9   2   23.38    0.59
   6   9   2   24.80    0.57
  -7  -9  -2    1.88    0.17
  -7  -9  -2    1.85    0.11
  -7  -9  -2    1.96    0.12
  -7  -9  -2    1.86    0.18
  -7   9  -2    1.51    0.15
   7   9   2    1.96    0.16
   7   9   2    1.82    0.17
   7   9   2    1.32    0.15
   7   9   2    1.87    0.16
   7   9   2    1.78    0.18
  -8  -9  -2   29.40    0.78
  -8  -9  -2   30.26    0.75
   8   9   2   31.21    0.73
   8   9   2   30.39    0.79
  -8   9  -2   30.99    0.72
   8   9   2   29.69    0.75
   8   9   2   33.00    0.73
   8   9   2   30.74    0.79
  -9  -9  -2    2.19    0.20
  -9  -9  -2    2.90    0.25
   9   9   2    2.74    0.23
   9   9   2    2.62    0.24
   9   9   2    2.60    0.20
   9   9   2    2.96    0.25
   9   9   2    2.50    0.20
  -9   9  -2    2.73    0.21
 -10  -9  -2    3.77    0.29
 -10  -9  -2    3.77    0.26
  10   9   2    3.30    0.24
  10   9   2    3.51    0.24
  10   9   2    3.81    0.29
  10   9   2    3.59    0.28
  10   9   2    3.51    0.26
 -11  -9  -2    7.26    0.40
 -11  -9  -2    7.03    0.34
  11   9   2    6.73    0.39
  11   9   2    7.03    0.39
  11   9   2    6.87    0.36
 -12  -9  -2   13.97    0.57
  12   9   2   13.64    0.57
 -12 -10   2    7.04    0.35
 -12 -10   2    7.79    0.41
 -12  10   2    7.63    0.38
  12  10  -2    8.03    0.41
  12  10  -2    7.17    0.37
  12  10  -2    7.93    0.37
  12  10  -2    7.24    0.39
 -11 -10   2    0.09    0.12
 -11 -10   2    0.01    0.09
 -11  10   2    0.09    0.10
  11  10  -2    0.01    0.09
 -11  10   2    0.12    0.10
  11  10  -2    0.12    0.09
  11  10  -2    0.01    0.10
  11  10  -2    0.07    0.10
 -10 -10   2    0.98    0.17
  10 -10  -2    1.39    0.15
 -10 -10   2    1.00    0.13
 -10 -10   2    1.21    0.17
  10 -10  -2    1.18    0.15
 -10 -10   2    1.12    0.13
  10  10  -2    1.18    0.16
  10  10  -2    1.06    0.15
 -10  10   2    1.56    0.18
  10  10  -2    1.31    0.18
  10  10  -2    1.06    0.16
 -10  10   2    1.29    0.18
  -9 -10   2   18.35    0.57
  -9 -10   2   18.74    0.54
   9 -10  -2   19.17    0.51
  -9 -10   2   18.09    0.49
   9 -10  -2   18.92    0.52
   9  10  -2   18.35    0.55
   9  10  -2   18.04    0.53
  -9  10   2   18.56    0.56
   9  10  -2   18.31    0.56
   9  10  -2   19.04    0.55
  -9  10   2   18.78    0.54
   8 -10  -2   32.96    0.75
  -8 -10   2   33.43    0.81
   8 -10  -2   33.63    0.74
  -8 -10   2   32.10    0.77
  -8 -10   2   31.62    0.73
  -8  10   2   32.14    0.78
   8  10  -2   32.19    0.78
   8  10  -2   31.84    0.78
   8  10  -2   33.29    0.77
  -8  10   2   32.46    0.77
   8  10  -2   31.93    0.79
  -7 -10   2    1.32    0.15
  -7 -10   2    1.16    0.14
   7 -10  -2    0.77    0.10
   7 -10  -2    0.97    0.11
  -7  10   2    0.93    0.13
   7  10  -2    1.57    0.15
   7  10  -2    1.22    0.14
   7  10  -2    1.30    0.13
  -7  10   2    0.80    0.12
   7  10  -2    1.23    0.13
  -6 -10   2   50.26    1.07
   6 -10  -2   50.95    1.03
  -6 -10   2   51.05    1.07
   6 -10  -2   53.37    1.04
   6  10  -2   50.42    1.06
   6  10  -2   51.75    1.07
   6  10  -2   50.74    1.06
  -6  10   2   51.33    1.05
  -6  10   2   51.72    1.05
   6  10  -2   52.16    1.06
   5 -10  -2    6.98    0.24
  -5 -10   2    6.87    0.26
  -5 -10   2    7.43    0.27
   5 -10  -2    7.49    0.25
  -5 -10   2    7.09    0.26
   5  10  -2    7.24    0.25
   5  10  -2    7.58    0.26
   5  10  -2    7.62    0.26
   5  10  -2    7.20    0.25
  -5  10   2    7.46    0.25
  -5  10   2    7.32    0.25
  -4 -10   2   56.44    1.11
   4 -10  -2   55.70    1.09
  -4 -10   2   57.61    1.14
  -4 -10   2   56.14    1.12
   4 -10  -2   56.70    1.09
  -4  10   2   58.05    1.10
   4  10  -2   56.68    1.10
   4  10  -2   56.81    1.10
  -4  10   2   55.69    1.12
   4  10  -2   56.80    1.11
   4  10  -2   55.68    1.10
   4  10  -2   57.11    1.14
  -4  10   2   56.05    1.11
  -4  10   2   57.11    1.10
  -4  10   2   55.82    1.09
   3 -10  -2   40.34    0.81
  -3 -10   2   41.01    0.85
  -3 -10   2   40.29    0.83
   3 -10  -2   41.00    0.74
  -3 -10   2   41.29    0.82
   3 -10  -2   41.07    0.82
   3  10  -2   41.61    0.82
  -3  10   2   40.87    0.85
   3  10  -2   41.59    0.86
   3  10  -2   40.89    0.83
  -3  10   2   40.77    0.83
   3  10  -2   40.81    0.82
   3  10  -2   42.51    0.82
  -3  10   2   41.28    0.84
  -3  10   2   40.07    0.80
  -2 -10   2    2.27    0.11
  -2 -10   2    1.95    0.12
   2 -10  -2    2.16    0.09
   2 -10  -2    2.20    0.12
   2 -10  -2    1.94    0.11
  -2 -10   2    2.23    0.13
   2  10  -2    2.08    0.13
   2  10  -2    2.01    0.12
  -2  10   2    2.19    0.13
   2  10  -2    2.14    0.12
   2  10  -2    2.38    0.12
  -2  10   2    2.27    0.13
   2  10  -2    2.00    0.11
  -2  10   2    2.40    0.14
  -2  10   2    2.25    0.12
   1 -10  -2    2.64    0.13
  -1 -10   2    2.90    0.14
  -1 -10   2    2.85    0.13
   1 -10  -2    2.35    0.11
   1 -10  -2    2.87    0.13
  -1 -10   2    2.74    0.11
  -1  10   2    2.71    0.12
   1  10  -2    2.68    0.12
   1  10  -2    3.01    0.14
   1  10  -2    2.63    0.13
  -1  10   2    2.74    0.14
  -1  10   2    2.50    0.14
   0 -10   2  203.04    3.51
   0 -10  -2  194.94    3.48
   0 -10  -2  200.88    3.49
   0 -10  -2  195.20    3.48
   0 -10   2  197.31    3.48
   0 -10   2  203.81    3.50
   0 -10   2  201.29    3.47
   0  10  -2  204.44    3.49
   0  10   2  197.60    3.51
   0  10   2  202.89    3.46
   0  10  -2  195.97    3.47
   0  10  -2  203.30    3.49
   0  10   2  194.32    3.50
   0  10   2  200.43    3.51
   1 -10   2   11.93    0.27
   1 -10   2   11.41    0.31
   1 -10   2   12.11    0.29
  -1 -10  -2   11.98    0.31
  -1 -10  -2   11.73    0.33
  -1 -10  -2   12.06    0.32
  -1 -10  -2   11.50    0.30
   1 -10   2   11.44    0.30
   1 -10   2   11.78    0.29
  -1 -10  -2   11.11    0.30
   1  10   2   11.60    0.33
  -1  10  -2   11.96    0.31
   1  10   2   11.52    0.32
  -1  10  -2   11.59    0.30
   1  10   2   11.53    0.29
  -1  10  -2   12.02    0.30
  -2 -10  -2    3.07    0.14
   2 -10   2    3.23    0.14
  -2 -10  -2    2.99    0.15
   2 -10   2    3.07    0.12
   2 -10   2    2.94    0.14
  -2 -10  -2    2.81    0.15
   2 -10   2    2.94    0.12
  -2 -10  -2    2.75    0.13
  -2 -10  -2    3.75    0.16
   2  10   2    2.88    0.15
   2  10   2    2.79    0.14
   2  10   2    3.02    0.16
   2  10   2    2.97    0.15
   2  10   2    2.95    0.14
  -2  10  -2    2.98    0.14
   2  10   2    3.08    0.14
  -2  10  -2    2.88    0.10
  -2  10  -2    2.98    0.15
   3 -10   2    2.58    0.12
   3 -10   2    2.70    0.12
  -3 -10  -2    2.46    0.15
  -3 -10  -2    2.79    0.13
  -3 -10  -2    2.58    0.13
  -3 -10  -2    2.37    0.14
  -3 -10  -2    2.76    0.15
   3 -10   2    2.65    0.13
   3  10   2    2.84    0.16
   3  10   2    2.78    0.14
  -3  10  -2    2.72    0.11
   3  10   2    2.93    0.16
   3  10   2    2.52    0.15
   3  10   2    2.75    0.14
   4 -10   2   36.23    0.71
  -4 -10  -2   35.63    0.79
  -4 -10  -2   36.88    0.74
  -4 -10  -2   37.21    0.79
   4 -10   2   36.86    0.74
  -4 -10  -2   36.73    0.74
   4 -10   2   35.63    0.72
   4  10   2   36.36    0.77
   4  10   2   35.60    0.79
   4  10   2   36.41    0.79
  -4  10  -2   36.72    0.71
   4  10   2   34.52    0.75
   4  10   2   37.01    0.80
   5 -10   2   45.52    0.90
   5 -10   2   45.79    0.90
  -5 -10  -2   46.58    1.00
  -5 -10  -2   47.52    0.99
  -5 -10  -2   46.55    0.92
  -5 -10  -2   46.78    0.92
   5  10   2   45.86    0.95
   5  10   2   47.33    1.00
   5  10   2   46.75    1.01
   5  10   2   47.03    0.99
   5  10   2   49.42    0.97
  -5  10  -2   48.03    0.92
  -6 -10  -2    6.96    0.23
   6 -10   2    6.42    0.22
  -6 -10  -2    6.99    0.30
   6 -10   2    6.47    0.22
  -6 -10  -2    6.88    0.23
  -6 -10  -2    6.73    0.28
   6  10   2    6.83    0.30
   6  10   2    6.74    0.26
   6  10   2    7.20    0.26
   6  10   2    6.55    0.28
  -6  10  -2    7.37    0.25
   6  10   2    6.94    0.30
  -7 -10  -2    6.84    0.30
  -7 -10  -2    7.28    0.23
  -7 -10  -2    7.27    0.32
  -7 -10  -2    7.40    0.24
   7  10   2    7.08    0.32
  -7  10  -2    7.22    0.27
   7  10   2    7.46    0.29
   7  10   2    7.52    0.28
   7  10   2    7.41    0.31
   7  10   2    6.85    0.31
  -8 -10  -2   11.71    0.41
  -8 -10  -2   11.89    0.44
   8  10   2   11.58    0.39
  -8  10  -2   12.44    0.39
   8  10   2   11.82    0.39
   8  10   2   11.51    0.43
   8  10   2   11.61    0.41
   8  10   2   11.48    0.43
  -9 -10  -2   33.28    0.88
  -9 -10  -2   33.43    0.84
   9  10   2   34.35    0.82
   9  10   2   33.60    0.88
   9  10   2   33.39    0.88
   9  10   2   34.33    0.85
   9  10   2   34.51    0.81
 -10 -10  -2   11.63    0.48
 -10 -10  -2   11.81    0.45
  10  10   2   12.84    0.50
  10  10   2   12.13    0.46
  10  10   2   11.70    0.42
  10  10   2   11.65    0.48
  10  10   2   11.37    0.43
 -11 -10  -2    0.53    0.15
 -11 -10  -2    0.80    0.15
  11  10   2    0.34    0.14
  11  10   2    0.69    0.15
  11  10   2    0.63    0.16
 -12 -10  -2    4.19    0.34
 -12 -10  -2    3.99    0.45
  12  10   2    4.11    0.34
 -12 -11   2    0.48    0.15
 -12 -11   2    0.71    0.14
 -12  11   2    0.72    0.15
  12  11  -2    0.71    0.16
  12  11  -2    0.64    0.16
  12  11  -2    0.87    0.17
  12  11  -2    0.44    0.13
 -11 -11   2   10.69    0.43
 -11 -11   2   10.44    0.46
  11  11  -2   11.58    0.45
 -11  11   2   11.41    0.45
  11  11  -2   10.86    0.45
  11  11  -2   10.52    0.42
  11  11  -2   10.31    0.45
 -11  11   2   11.59    0.46
 -10 -11   2   35.24    0.80
  10 -11  -2   35.19    0.83
 -10 -11   2   35.61    0.89
  10 -11  -2   36.10    0.85
 -10 -11   2   35.68    0.92
 -10 -11   2   35.54    0.82
 -10  11   2   35.74    0.88
  10  11  -2   34.51    0.88
  10  11  -2   35.25    0.90
  10  11  -2   35.84    0.87
  10  11  -2   36.36    0.92
 -10  11   2   35.54    0.90
  -9 -11   2    2.83    0.23
  -9 -11   2    2.85    0.19
  -9 -11   2    3.01    0.22
   9 -11  -2    2.99    0.19
  -9 -11   2    2.94    0.19
   9 -11  -2    2.89    0.19
   9  11  -2    2.71    0.21
  -9  11   2    2.88    0.22
   9  11  -2    2.81    0.22
   9  11  -2    2.80    0.21
  -9  11   2    3.12    0.22
   9  11  -2    2.51    0.22
   8 -11  -2   20.58    0.52
  -8 -11   2   19.24    0.57
  -8 -11   2   19.88    0.56
   8 -11  -2   20.90    0.53
  -8 -11   2   19.05    0.51
   8  11  -2   19.42    0.56
   8  11  -2   19.24    0.55
  -8  11   2   20.04    0.56
   8  11  -2   20.07    0.55
  -8  11   2   20.26    0.55
   8  11  -2   19.34    0.56
   7 -11  -2   20.81    0.51
  -7 -11   2   20.86    0.56
  -7 -11   2   20.29    0.56
  -7 -11   2   19.14    0.51
   7 -11  -2   20.54    0.52
  -7  11   2   20.42    0.54
   7  11  -2   19.99    0.53
   7  11  -2   20.06    0.54
  -7  11   2   20.42    0.54
   7  11  -2   20.18    0.55
   7  11  -2   20.15    0.55
   6 -11  -2   94.59    1.75
   6 -11  -2   95.37    1.76
  -6 -11   2   94.14    1.79
  -6 -11   2   90.38    1.79
  -6  11   2   93.61    1.77
  -6  11   2   93.13    1.76
   6  11  -2   91.93    1.77
   6  11  -2   92.45    1.78
   6  11  -2   91.99    1.78
   6  11  -2   93.62    1.78
   5 -11  -2   17.44    0.45
  -5 -11   2   17.49    0.48
  -5 -11   2   18.04    0.48
  -5 -11   2   18.12    0.47
   5 -11  -2   18.68    0.45
  -5  11   2   18.08    0.45
  -5  11   2   18.26    0.46
   5  11  -2   18.72    0.47
   5  11  -2   18.50    0.50
   5  11  -2   18.58    0.48
   5  11  -2   17.70    0.46
   5  11  -2   18.42    0.47
  -4 -11   2    5.47    0.23
  -4 -11   2    5.25    0.21
  -4 -11   2    5.26    0.22
   4 -11  -2    5.58    0.20
   4 -11  -2    5.63    0.21
   4  11  -2    5.61    0.22
  -4  11   2    5.36    0.22
  -4  11   2    5.66    0.23
  -4  11   2    5.42    0.20
   4  11  -2    5.64    0.23
   4  11  -2    5.66    0.21
   4  11  -2    5.35    0.21
  -4  11   2    5.25    0.20
   4  11  -2    5.45    0.21
   3 -11  -2   83.13    1.54
  -3 -11   2   84.13    1.58
  -3 -11   2   80.45    1.53
   3 -11  -2   81.22    1.53
   3 -11  -2   81.92    1.45
  -3 -11   2   83.01    1.55
  -3  11   2   83.83    1.56
  -3  11   2   82.56    1.55
   3  11  -2   82.49    1.54
   3  11  -2   82.23    1.55
  -3  11   2   81.54    1.56
   3  11  -2   84.19    1.54
  -3  11   2   81.57    1.51
   3  11  -2   83.10    1.58
   3  11  -2   83.59    1.54
  -2 -11   2   26.20    0.58
  -2 -11   2   26.53    0.55
   2 -11  -2   26.19    0.57
   2 -11  -2   25.57    0.56
  -2 -11   2   26.93    0.60
   2 -11  -2   25.75    0.52
   2  11  -2   26.21    0.57
  -2  11   2   26.17    0.58
  -2  11   2   26.61    0.59
   2  11  -2   26.17    0.56
  -2  11   2   26.04    0.54
   2  11  -2   26.55    0.56
  -2  11   2   26.08    0.59
   2  11  -2   26.84    0.57
   1 -11  -2   39.14    0.80
  -1 -11   2   39.66    0.80
  -1 -11   2   40.55    0.76
   1 -11  -2   39.51    0.80
  -1 -11   2   39.85    0.79
   1 -11  -2   38.94    0.77
  -1 -11   2   41.00    0.83
  -1  11   2   39.48    0.82
  -1  11   2   39.09    0.82
  -1  11   2   40.45    0.77
   1  11  -2   40.30    0.82
   1  11  -2   41.12    0.80
   1  11  -2   39.32    0.79
  -1  11   2   39.47    0.81
   0 -11   2   68.41    1.29
   0 -11   2   69.46    1.29
   0 -11   2   66.98    1.25
   0 -11  -2   66.67    1.26
   0 -11  -2   66.50    1.27
   0 -11  -2   66.19    1.27
   0 -11   2   66.22    1.25
   0 -11   2   67.47    1.26
   0  11   2   67.91    1.24
   0  11   2   67.63    1.30
   0  11   2   68.24    1.30
   0  11  -2   69.63    1.28
   0  11  -2   66.77    1.26
   0  11   2   66.65    1.28
   0  11  -2   69.27    1.27
   1 -11   2   13.96    0.35
   1 -11   2   14.78    0.37
  -1 -11  -2   13.69    0.35
  -1 -11  -2   13.76    0.36
  -1 -11  -2   14.01    0.36
   1 -11   2   14.09    0.32
  -1 -11  -2   13.27    0.35
  -1 -11  -2   14.12    0.38
   1 -11   2   13.82    0.34
   1 -11   2   13.74    0.33
   1  11   2   13.76    0.34
  -1  11  -2   14.19    0.35
   1  11   2   14.34    0.37
   1  11   2   14.60    0.38
  -1  11  -2   15.10    0.35
   1  11   2   14.05    0.38
  -1  11  -2   13.74    0.35
  -2 -11  -2   65.02    1.23
   2 -11   2   62.29    1.13
   2 -11   2   63.23    1.20
  -2 -11  -2   63.04    1.22
   2 -11   2   62.41    1.17
  -2 -11  -2   62.60    1.21
  -2 -11  -2   63.19    1.20
  -2 -11  -2   62.34    1.19
   2 -11   2   61.27    1.17
   2 -11   2   62.58    1.20
   2  11   2   61.72    1.19
   2  11   2   64.32    1.24
  -2  11  -2   62.97    1.20
   2  11   2   62.91    1.21
   2  11   2   63.51    1.22
   2  11   2   63.89    1.23
  -2  11  -2   63.94    1.21
  -3 -11  -2    7.20    0.23
   3 -11   2    7.35    0.23
   3 -11   2    7.15    0.22
   3 -11   2    7.18    0.17
  -3 -11  -2    7.59    0.24
   3 -11   2    7.03    0.21
  -3 -11  -2    7.04    0.25
  -3 -11  -2    7.56    0.26
   3  11   2    7.56    0.27
  -3  11  -2    7.44    0.20
   3  11   2    7.63    0.27
   3  11   2    7.38    0.24
   3  11   2    7.48    0.25
  -3  11  -2    7.29    0.25
   4 -11   2    0.15    0.05
   4 -11   2    0.27    0.05
  -4 -11  -2    0.25    0.06
  -4 -11  -2    0.11    0.05
  -4 -11  -2    0.17    0.06
   4 -11   2    0.18    0.05
  -4 -11  -2    0.19    0.07
   4  11   2    0.19    0.06
   4  11   2    0.17    0.06
   4  11   2    0.16    0.06
   4  11   2    0.20    0.07
   4  11   2    0.21    0.07
  -4  11  -2    0.28    0.05
  -5 -11  -2    0.91    0.12
  -5 -11  -2    0.83    0.09
   5 -11   2    1.04    0.09
  -5 -11  -2    1.05    0.13
   5 -11   2    0.82    0.09
  -5 -11  -2    0.98    0.10
  -5  11  -2    0.96    0.10
   5  11   2    0.92    0.11
   5  11   2    0.89    0.12
   5  11   2    0.90    0.13
   5  11   2    0.75    0.11
   5  11   2    0.79    0.10
   6 -11   2   26.37    0.59
  -6 -11  -2   27.99    0.61
   6 -11   2   26.69    0.60
  -6 -11  -2   27.20    0.68
  -6 -11  -2   28.10    0.70
  -6 -11  -2   28.68    0.61
  -6  11  -2   28.24    0.62
   6  11   2   28.41    0.66
   6  11   2   28.51    0.65
   6  11   2   27.21    0.68
   6  11   2   27.21    0.70
   6  11   2   27.24    0.69
  -7 -11  -2    2.11    0.19
  -7 -11  -2    2.33    0.20
  -7 -11  -2    2.44    0.14
  -7 -11  -2    2.63    0.15
   7  11   2    2.30    0.19
  -7  11  -2    2.44    0.16
   7  11   2    2.08    0.20
   7  11   2    2.69    0.18
   7  11   2    2.31    0.17
   7  11   2    2.27    0.20
  -8 -11  -2   38.99    0.95
  -8 -11  -2   39.02    0.93
   8  11   2   38.89    0.93
   8  11   2   40.50    0.90
   8  11   2   39.47    0.95
   8  11   2   38.16    0.96
   8  11   2   40.30    0.91
  -9 -11  -2    5.34    0.32
  -9 -11  -2    5.09    0.29
   9  11   2    5.10    0.32
   9  11   2    5.40    0.27
   9  11   2    5.60    0.28
   9  11   2    4.88    0.29
   9  11   2    4.48    0.30
 -10 -11  -2    6.32    0.34
 -10 -11  -2    7.10    0.38
  10  11   2    6.47    0.33
  10  11   2    6.58    0.32
  10  11   2    7.23    0.39
  10  11   2    7.37    0.38
  10  11   2    6.92    0.35
 -11 -11  -2    4.25    0.29
 -11 -11  -2    4.19    0.32
  11  11   2    4.07    0.31
  11  11   2    3.87    0.31
  11  11   2    3.67    0.28
  11  11   2    3.98    0.28
 -12 -11  -2    2.13    0.26
  12  11   2    2.25    0.27
 -12 -12   2    6.95    0.37
 -12 -12   2    7.47    0.41
  12  12  -2    7.21    0.38
  12  12  -2    6.50    0.37
  12  12  -2    6.46    0.44
 -12  12   2    6.43    0.37
  12  12  -2    6.99    0.36
  12  12  -2    6.45    0.38
 -11 -12   2    0.31    0.13
 -11 -12   2    0.24    0.11
 -11  12   2    0.18    0.10
  11  12  -2    0.32    0.12
  11  12  -2    0.28    0.12
  11  12  -2    0.31    0.11
  11  12  -2    0.33    0.12
 -11  12   2    0.36    0.12
  10 -12  -2    0.40    0.10
 -10 -12   2    0.20    0.08
 -10 -12   2    0.29    0.08
 -10 -12   2    0.51    0.12
 -10 -12   2    0.13    0.11
  10 -12  -2    0.23    0.10
  10  12  -2    0.40    0.11
  10  12  -2    0.30    0.12
 -10  12   2    0.29    0.11
 -10  12   2    0.55    0.13
  10  12  -2    0.30    0.11
  10  12  -2    0.35    0.13
  -9 -12   2    1.99    0.21
  -9 -12   2    1.63    0.19
   9 -12  -2    1.72    0.17
  -9 -12   2    1.89    0.16
   9 -12  -2    1.97    0.17
  -9 -12   2    2.01    0.16
  -9  12   2    1.71    0.18
   9  12  -2    2.02    0.20
   9  12  -2    1.71    0.18
   9  12  -2    1.69    0.19
   9  12  -2    1.87    0.19
  -9  12   2    2.21    0.20
  -8 -12   2   33.01    0.81
  -8 -12   2   32.40    0.76
  -8 -12   2   33.39    0.76
   8 -12  -2   33.47    0.77
   8 -12  -2   32.82    0.76
  -8 -12   2   33.67    0.82
   8  12  -2   32.67    0.81
   8  12  -2   33.19    0.81
  -8  12   2   33.08    0.79
   8  12  -2   34.05    0.81
  -8  12   2   32.93    0.80
   8  12  -2   32.56    0.79
   7 -12  -2    7.94    0.29
   7 -12  -2    7.85    0.29
  -7 -12   2    7.32    0.31
  -7 -12   2    7.75    0.32
  -7 -12   2    7.85    0.29
   7  12  -2    7.80    0.31
   7  12  -2    8.35    0.31
   7  12  -2    8.03    0.32
   7  12  -2    7.61    0.31
  -7  12   2    7.04    0.29
  -7  12   2    7.07    0.29
   7  12  -2    8.16    0.34
  -6 -12   2   61.84    1.28
  -6 -12   2   63.00    1.26
  -6 -12   2   65.18    1.29
   6 -12  -2   64.61    1.26
   6 -12  -2   62.59    1.24
   6  12  -2   63.54    1.32
  -6  12   2   62.48    1.25
   6  12  -2   60.95    1.26
   6  12  -2   62.44    1.27
   6  12  -2   62.42    1.28
  -6  12   2   62.34    1.25
   6  12  -2   62.38    1.28
   5 -12  -2   17.48    0.44
  -5 -12   2   17.03    0.45
  -5 -12   2   18.25    0.47
  -5 -12   2   17.77    0.49
  -5 -12   2   17.95    0.48
   5 -12  -2   17.43    0.45
  -5  12   2   17.38    0.45
   5  12  -2   16.96    0.46
  -5  12   2   16.72    0.47
  -5  12   2   17.50    0.44
   5  12  -2   17.43    0.47
   5  12  -2   16.90    0.46
   5  12  -2   18.09    0.50
   5  12  -2   17.71    0.47
  -5  12   2   17.56    0.48
  -4 -12   2    0.28    0.07
  -4 -12   2    0.19    0.06
  -4 -12   2    0.18    0.06
   4 -12  -2    0.23    0.06
  -4 -12   2    0.12    0.06
   4 -12  -2    0.16    0.05
  -4  12   2    0.19    0.07
   4  12  -2    0.30    0.07
   4  12  -2    0.12    0.05
   4  12  -2    0.11    0.05
  -4  12   2    0.22    0.06
  -4  12   2    0.51    0.09
   4  12  -2    0.18    0.07
   4  12  -2    0.26    0.06
   3 -12  -2   83.84    1.62
  -3 -12   2   87.60    1.64
  -3 -12   2   90.51    1.64
  -3 -12   2   89.39    1.67
   3 -12  -2   87.85    1.54
  -3 -12   2   86.02    1.61
   3 -12  -2   87.00    1.63
  -3  12   2   86.02    1.66
   3  12  -2   87.91    1.64
   3  12  -2   88.73    1.63
  -3  12   2   86.50    1.64
  -3  12   2   85.99    1.59
   3  12  -2   85.55    1.62
  -3  12   2   86.56    1.64
   3  12  -2   89.06    1.67
   2 -12  -2    0.53    0.08
  -2 -12   2    0.74    0.09
   2 -12  -2    0.63    0.06
  -2 -12   2    0.40    0.08
  -2 -12   2    0.54    0.07
  -2 -12   2    0.43    0.07
   2 -12  -2    0.52    0.08
  -2  12   2    0.40    0.07
  -2  12   2    0.42    0.07
   2  12  -2    0.45    0.07
   2  12  -2    0.54    0.08
   2  12  -2    0.61    0.08
  -2  12   2    0.53    0.08
  -2  12   2    0.36    0.07
   2  12  -2    0.57    0.08
  -1 -12   2   26.18    0.57
  -1 -12   2   25.91    0.53
   1 -12  -2   25.31    0.57
   1 -12  -2   25.37    0.54
   1 -12  -2   25.76    0.57
  -1 -12   2   25.78    0.60
  -1 -12   2   25.47    0.57
   1  12  -2   26.69    0.57
  -1  12   2   25.83    0.60
  -1  12   2   25.98    0.59
  -1  12   2   26.69    0.54
  -1  12   2   25.79    0.59
   1  12  -2   26.08    0.56
   1  12  -2   26.53    0.59
   0 -12  -2  132.09    2.42
   0 -12  -2  135.57    2.43
   0 -12  -2  132.18    2.41
   0 -12   2  136.00    2.45
   0 -12   2  131.86    2.41
   0 -12   2  136.11    2.40
   0 -12   2  137.23    2.41
   0  12   2  133.71    2.45
   0  12   2  135.80    2.39
   0  12  -2  135.27    2.42
   0  12  -2  135.17    2.42
   0  12  -2  140.75    2.44
   0  12   2  135.00    2.45
   0  12   2  135.78    2.44
  -1 -12  -2    7.58    0.25
  -1 -12  -2    7.79    0.25
  -1 -12  -2    7.82    0.25
  -1 -12  -2    7.87    0.27
  -1 -12  -2    7.55    0.25
   1 -12   2    7.46    0.23
   1 -12   2    7.63    0.25
   1 -12   2    8.13    0.24
   1 -12   2    8.02    0.26
   1 -12   2    7.95    0.22
   1  12   2    8.11    0.28
   1  12   2    7.88    0.23
  -1  12  -2    7.82    0.25
  -1  12  -2    8.07    0.24
   1  12   2    8.14    0.27
   1  12   2    8.24    0.28
  -1  12  -2    8.41    0.25
   2 -12   2   14.30    0.32
  -2 -12  -2   14.48    0.38
  -2 -12  -2   14.34    0.37
   2 -12   2   14.34    0.38
   2 -12   2   14.34    0.37
  -2 -12  -2   14.70    0.39
  -2 -12  -2   14.57    0.40
   2 -12   2   14.61    0.36
   2 -12   2   14.47    0.35
  -2 -12  -2   14.03    0.39
  -2  12  -2   14.67    0.39
   2  12   2   14.66    0.40
  -2  12  -2   15.45    0.38
   2  12   2   14.67    0.40
   2  12   2   14.38    0.36
   2  12   2   14.61    0.41
   3 -12   2    1.14    0.10
  -3 -12  -2    1.13    0.12
  -3 -12  -2    1.08    0.10
   3 -12   2    1.09    0.06
  -3 -12  -2    0.93    0.11
  -3 -12  -2    1.18    0.12
   3 -12   2    1.04    0.09
   3 -12   2    1.19    0.09
  -3 -12  -2    1.06    0.11
   3  12   2    1.10    0.11
  -3  12  -2    1.16    0.12
   3  12   2    1.02    0.12
  -3  12  -2    0.86    0.10
   3  12   2    1.21    0.12
  -3  12  -2    1.13    0.08
   3  12   2    0.91    0.11
   3  12   2    1.11    0.12
   4 -12   2   10.92    0.30
   4 -12   2   11.10    0.29
  -4 -12  -2   11.39    0.32
  -4 -12  -2   10.94    0.32
  -4 -12  -2   10.73    0.35
  -4 -12  -2   10.60    0.35
   4  12   2   10.79    0.35
   4  12   2   10.96    0.36
   4  12   2   10.69    0.33
  -4  12  -2   11.33    0.28
   4  12   2   10.28    0.33
   4  12   2   10.82    0.35
   5 -12   2   27.69    0.61
  -5 -12  -2   28.28    0.63
  -5 -12  -2   29.10    0.69
  -5 -12  -2   28.59    0.70
  -5 -12  -2   28.98    0.64
   5 -12   2   27.85    0.62
   5  12   2   27.88    0.70
   5  12   2   28.84    0.70
   5  12   2   30.06    0.68
   5  12   2   28.87    0.70
   5  12   2   29.50    0.67
  -5  12  -2   29.77    0.62
   6 -12   2    8.58    0.30
  -6 -12  -2    9.07    0.28
  -6 -12  -2    8.99    0.34
  -6 -12  -2    9.14    0.28
  -6 -12  -2    8.24    0.34
   6 -12   2    8.55    0.27
[truncated: 2,467,044 more chars]
