# Supplementary material for: Inter­molecular hydrogen bonding in isostructural pincer complexes [OH-(t-BuPOCOPt-Bu)MCl] (M = Pd and Pt)
Source: Acta Crystallogr E Crystallogr Commun. 2019 Jun 21;75(Pt 7):1011–4. doi: 10.1107/S2056989019008491 (PMC6659334; doi:10.1107/S2056989019008491)
Supplement: Supplementary file 2 [file e-75-01011-1sup2.hkl]

data_1                                                                          
_shelx_title ' AX1262_multiscan_m in P2(1)/n'                                   
_shelx_refln_list_code          4                                               
_shelx_F_calc_maximum      318.73                                               
_exptl_crystal_F_000      1152.00                                               
_reflns_d_resolution_high  0.7570                                               
                                                                                
loop_                                                                           
 _space_group_symop_operation_xyz                                               
 'x, y, z'                                                                      
 '-x+1/2, y+1/2, -z+1/2'                                                        
 '-x, -y, -z'                                                                   
 'x-1/2, -y-1/2, z-1/2'                                                         
                                                                                
_cell_length_a     9.7678                                                       
_cell_length_b    20.1652                                                       
_cell_length_c    13.9656                                                       
_cell_angle_alpha  90.000                                                       
_cell_angle_beta  105.174                                                       
_cell_angle_gamma  90.000                                                       
                                                                                
_shelx_F_squared_multiplier     1.000                                           
                                                                                
loop_                                                                           
 _refln_index_h                                                                 
 _refln_index_k                                                                 
 _refln_index_l                                                                 
 _refln_F_squared_calc                                                          
 _refln_F_squared_meas                                                          
 _refln_F_squared_sigma                                                         
 _refln_observed_status                                                         
   2   0   0       1397.45       1469.51        11.04 o                         
   4   0   0       6950.46       6801.75        50.47 o                         
   6   0   0        768.70        727.22         9.51 o                         
   8   0   0       3172.36       3004.86        28.72 o                         
  10   0   0        532.04        546.50        12.40 o                         
  12   0   0        991.86        952.29        25.75 o                         
   1   1   0       9800.80       9316.11        39.37 o                         
   2   1   0      17124.64      17023.42        74.00 o                         
   3   1   0        172.37        169.40         2.70 o                         
   4   1   0       5967.21       6461.50        32.70 o                         
   5   1   0       2329.59       2239.50        13.95 o                         
   6   1   0       3588.30       3413.39        19.72 o                         
   7   1   0       1447.96       1532.80        12.66 o                         
   8   1   0       3880.34       3913.71        26.58 o                         
   9   1   0         16.69         16.37         2.33 o                         
  10   1   0       1953.35       1924.03        17.83 o                         
  11   1   0         21.59         18.15         4.40 o                         
  12   1   0        599.74        616.20        15.08 o                         
   0   2   0      92353.84      89719.23      1086.20 o                         
   1   2   0       3716.71       3674.62        16.29 o                         
   2   2   0        505.89        566.97         5.06 o                         
   3   2   0       2514.80       2664.30        13.45 o                         
   4   2   0       9047.98       9062.21        43.37 o                         
   5   2   0        542.27        563.73         5.32 o                         
   6   2   0       5159.27       5237.20        28.35 o                         
   7   2   0         64.41         55.15         2.46 o                         
   8   2   0       2878.87       2762.24        20.24 o                         
   9   2   0          6.24         11.20         2.43 o                         
  10   2   0       1507.86       1517.45        16.30 o                         
  11   2   0        168.56        151.97         7.59 o                         
  12   2   0       1478.18       1476.74        23.09 o                         
   1   3   0       4574.68       4647.80        20.70 o                         
   2   3   0       8822.06       8430.09        39.72 o                         
   3   3   0        147.21        158.37         2.09 o                         
   4   3   0       2644.57       2746.81        14.89 o                         
   5   3   0       1960.43       1911.60        11.88 o                         
   6   3   0       9439.43       9377.66        47.89 o                         
   7   3   0       2705.10       2839.78        18.19 o                         
   8   3   0       1732.83       1624.74        16.00 o                         
   9   3   0        216.60        189.49         5.77 o                         
  10   3   0       1584.93       1593.61        19.08 o                         
  11   3   0          3.62         -4.07         3.46 o                         
  12   3   0       1314.90       1349.08        22.05 o                         
   0   4   0      11103.42      12172.72        66.60 o                         
   1   4   0       6019.70       5984.42        26.52 o                         
   2   4   0       1735.29       1698.85         9.41 o                         
   3   4   0          5.32         10.86         1.10 o                         
   4   4   0      18000.57      17828.47        89.85 o                         
   5   4   0         59.60         65.76         2.00 o                         
   6   4   0       6661.89       6782.75        34.38 o                         
   7   4   0         66.83         68.98         2.78 o                         
   8   4   0       5251.09       5352.42        36.50 o                         
   9   4   0        204.68        184.23         5.54 o                         
  10   4   0       1289.09       1253.33        16.42 o                         
  11   4   0         67.29         61.69         5.60 o                         
  12   4   0        879.55        878.52        17.97 o                         
   1   5   0       1024.53       1125.89         6.35 o                         
   2   5   0       4111.44       3958.80        18.00 o                         
   3   5   0        126.75        176.97         2.85 o                         
   4   5   0      10684.16      10559.75        52.52 o                         
   5   5   0       2750.36       2900.24        16.45 o                         
   6   5   0       9090.38       9212.42        49.33 o                         
   7   5   0         47.75         53.12         2.54 o                         
   8   5   0         88.47         86.73         3.15 o                         
   9   5   0        292.64        259.16         6.29 o                         
  10   5   0       1382.98       1359.18        17.36 o                         
  11   5   0         12.72         16.47         4.17 o                         
  12   5   0       2710.89       2823.72        48.96 o                         
   0   6   0       6636.16       6707.42        40.05 o                         
   1   6   0      15401.86      16036.07        63.71 o                         
   2   6   0       8436.63       8721.99        38.89 o                         
   3   6   0       3493.04       3512.30        19.10 o                         
   4   6   0      27903.76      27872.25       133.68 o                         
   5   6   0        792.24        762.35         6.43 o                         
   6   6   0          2.33         10.77         1.74 o                         
   7   6   0          0.07          1.25         1.39 o                         
   8   6   0       4432.33       4498.71        27.54 o                         
   9   6   0        516.21        496.18        10.29 o                         
  10   6   0        968.97        945.18        14.28 o                         
  11   6   0        103.48         91.26         5.91 o                         
  12   6   0          2.69         18.85         5.91 o                         
   1   7   0       3967.63       4125.57        18.32 o                         
   2   7   0      21282.03      21970.82        89.52 o                         
   3   7   0       1090.54       1107.22         7.30 o                         
   4   7   0       7279.76       7194.41        37.12 o                         
   5   7   0        319.17        328.10         4.30 o                         
   6   7   0       6438.45       6493.68        35.04 o                         
   7   7   0        137.66        134.98         3.58 o                         
   8   7   0        243.34        234.21         4.72 o                         
   9   7   0         30.05         30.90         3.32 o                         
  10   7   0        464.42        443.25        10.00 o                         
  11   7   0         54.77         46.22         4.81 o                         
  12   7   0       1543.46       1547.32        25.40 o                         
   0   8   0       1042.31        985.42         8.52 o                         
   1   8   0        191.38        272.43         3.42 o                         
   2   8   0        355.65        308.02         3.21 o                         
   3   8   0       2241.79       2167.95        11.24 o                         
   4   8   0      17431.63      17596.04        80.16 o                         
   5   8   0       2818.15       2876.66        16.77 o                         
   6   8   0        490.90        501.99         6.03 o                         
   7   8   0         48.33         49.53         2.55 o                         
   8   8   0        609.41        598.21         7.29 o                         
   9   8   0       2265.68       2240.11        21.83 o                         
  10   8   0       1727.80       1745.20        24.70 o                         
  11   8   0        260.66        229.50         9.07 o                         
   1   9   0        878.18        815.87         5.56 o                         
   2   9   0      28434.36      29102.08       118.55 o                         
   3   9   0       5186.30       5413.79        25.18 o                         
   4   9   0         62.16         67.61         3.22 o                         
   5   9   0       3202.45       3309.00        18.41 o                         
   6   9   0       8264.88       8197.95        45.09 o                         
   7   9   0       1505.65       1464.75        12.00 o                         
   8   9   0        895.16        866.79         9.05 o                         
   9   9   0         40.80         40.92         4.16 o                         
  10   9   0       1656.75       1647.67        20.21 o                         
  11   9   0        266.91        251.42         9.16 o                         
   0  10   0       8645.82       8149.73        52.61 o                         
   1  10   0        242.79        329.16         3.37 o                         
   2  10   0       1543.57       1782.30        10.00 o                         
   3  10   0       2977.40       3007.54        15.04 o                         
   4  10   0       4090.36       4157.80        21.89 o                         
   5  10   0       4375.95       4407.26        25.19 o                         
   6  10   0       5784.59       5745.96        33.05 o                         
   7  10   0       1095.55       1132.39        10.39 o                         
   8  10   0        567.84        561.61         7.39 o                         
   9  10   0       3318.63       3316.65        28.78 o                         
  10  10   0        534.95        547.03        11.60 o                         
  11  10   0        156.31        139.79         7.24 o                         
   1  11   0          6.11          6.41         0.97 o                         
   2  11   0       6343.63       6242.89        27.97 o                         
   3  11   0       6452.03       6560.97        30.27 o                         
   4  11   0        240.78        229.71         3.40 o                         
   5  11   0        230.32        221.41         4.94 o                         
   6  11   0       4122.17       4095.50        24.47 o                         
   7  11   0        862.02        849.95         8.70 o                         
   8  11   0       8304.81       8303.92        45.65 o                         
   9  11   0        290.23        268.87         7.08 o                         
  10  11   0       2245.05       2249.98        23.47 o                         
  11  11   0        851.86        857.10        15.16 o                         
   0  12   0      18155.90      17373.00       108.52 o                         
   1  12   0       3716.05       3765.42        18.58 o                         
   2  12   0          4.12          7.87         1.02 o                         
   3  12   0       2739.94       2800.92        15.43 o                         
   4  12   0         51.27         61.46         2.17 o                         
   5  12   0       2656.70       2699.81        17.45 o                         
   6  12   0        331.42        320.34         8.06 o                         
   7  12   0       1535.33       1586.97        12.82 o                         
   8  12   0       1626.43       1629.03        13.56 o                         
   9  12   0        682.83        677.66        10.62 o                         
  10  12   0        393.52        392.99        10.50 o                         
  11  12   0        103.21        101.48         6.45 o                         
   1  13   0       1407.38       1423.16         8.84 o                         
   2  13   0       7189.18       7177.49        33.35 o                         
   3  13   0       3233.99       3290.10        17.75 o                         
   4  13   0        321.97        270.90         4.34 o                         
   5  13   0       2231.65       2191.39        15.76 o                         
   6  13   0        811.70        826.18         8.44 o                         
   7  13   0        842.40        840.15         8.87 o                         
   8  13   0       4669.15       4637.63        29.98 o                         
   9  13   0          0.58          2.86         2.78 o                         
  10  13   0        642.00        657.82        13.83 o                         
   0  14   0       9452.64       9675.39        63.29 o                         
   1  14   0       6210.81       6387.67        33.11 o                         
   2  14   0         61.61         70.54         2.40 o                         
   3  14   0        209.86        220.55         3.51 o                         
   4  14   0        522.31        532.90         5.85 o                         
   5  14   0       1945.84       2040.84        14.63 o                         
   6  14   0         28.34         37.32         2.51 o                         
   7  14   0        165.05        154.15         4.49 o                         
   8  14   0       1176.21       1128.57        12.92 o                         
   9  14   0         48.17         41.80         4.09 o                         
  10  14   0        571.64        535.81        12.16 o                         
   1  15   0       1599.73       1644.77        12.10 o                         
   2  15   0       8929.03       9136.64        51.07 o                         
   3  15   0       2471.12       2428.84        15.78 o                         
   4  15   0         50.89         41.98         2.37 o                         
   5  15   0        593.63        570.78         7.77 o                         
   6  15   0       1910.33       1980.37        15.72 o                         
   7  15   0       2531.23       2556.73        20.14 o                         
   8  15   0         61.23         59.54         3.83 o                         
   9  15   0        301.76        277.18         8.08 o                         
  10  15   0        159.20        147.84         7.63 o                         
   0  16   0         15.74         18.84         2.79 o                         
   1  16   0       4906.27       4924.57        30.79 o                         
   2  16   0         18.91         19.99         3.24 o                         
   3  16   0         33.02         57.39         3.08 o                         
   4  16   0       6718.93       6957.16        37.33 o                         
   5  16   0       2448.15       2401.32        17.80 o                         
   6  16   0        168.71        161.77         5.03 o                         
   7  16   0         67.68         65.54         4.22 o                         
   8  16   0        624.56        601.52        10.23 o                         
   9  16   0        656.12        626.89        11.69 o                         
   1  17   0       5106.44       5195.82        32.62 o                         
   2  17   0       1284.53       1393.47        12.40 o                         
   3  17   0       2315.94       2211.92        27.27 o                         
   4  17   0       4560.96       4485.69        28.38 o                         
   5  17   0        226.44        217.85         5.83 o                         
   6  17   0       1079.54       1045.49        12.05 o                         
   7  17   0       3395.84       3395.12        26.36 o                         
   8  17   0         13.01         17.42         3.37 o                         
   9  17   0          0.19          9.82         3.53 o                         
   0  18   0        382.56        357.04         8.35 o                         
   1  18   0       1142.41       1295.84        12.12 o                         
   2  18   0        630.95        554.35         7.84 o                         
   3  18   0        686.74        665.76         9.18 o                         
   4  18   0       4400.64       4426.03        33.91 o                         
   5  18   0        258.86        254.52         6.01 o                         
   6  18   0          2.92          6.76         2.47 o                         
   7  18   0        148.17        136.07         5.34 o                         
   8  18   0       1190.41       1167.69        15.79 o                         
   9  18   0       2617.60       2681.78        29.12 o                         
   1  19   0       9068.80       9083.00        53.49 o                         
   2  19   0        557.43        554.07        11.07 o                         
   3  19   0       2700.04       2642.52        21.40 o                         
   4  19   0       5282.18       5286.87        36.43 o                         
   5  19   0          4.53         -2.18         2.34 o                         
   6  19   0        296.96        264.97         7.87 o                         
   7  19   0       2212.86       2220.50        20.42 o                         
   8  19   0          2.30          5.42         3.17 o                         
   0  20   0        787.87        777.92        13.99 o                         
   1  20   0        590.26        752.91         9.59 o                         
   2  20   0        234.12        207.35         7.22 o                         
   3  20   0       2716.61       2643.22        24.88 o                         
   4  20   0        210.46        214.68         6.32 o                         
   5  20   0        564.67        572.12         9.70 o                         
   6  20   0         88.88         73.97         4.52 o                         
   7  20   0         98.15         87.08         4.70 o                         
   8  20   0        786.13        827.05        13.71 o                         
   1  21   0       2391.99       2413.53        21.54 o                         
   2  21   0       1161.12       1087.61        13.24 o                         
   3  21   0       3859.66       4012.19        29.90 o                         
   4  21   0          3.20          7.36         2.60 o                         
   5  21   0        163.22        163.47         5.95 o                         
   6  21   0        198.95        176.57         6.59 o                         
   7  21   0       1033.38       1034.66        14.70 o                         
   0  22   0       1677.66       1675.16        22.88 o                         
   1  22   0        882.83        909.98        12.22 o                         
   2  22   0        198.16        187.09         6.32 o                         
   3  22   0       1455.66       1468.30        16.40 o                         
   4  22   0         49.02         54.54         3.90 o                         
   5  22   0       3325.43       3457.11        29.34 o                         
   6  22   0        143.97        128.11         6.34 o                         
   7  22   0         70.51         64.74         5.16 o                         
   1  23   0        235.83        266.50         7.18 o                         
   2  23   0        133.25        130.62         5.65 o                         
   3  23   0       3735.43       3959.03        32.13 o                         
   4  23   0        860.29        876.21        12.16 o                         
   5  23   0        239.91        246.18         7.80 o                         
   6  23   0          4.53          4.90         3.51 o                         
   0  24   0       3354.55       3429.47        47.11 o                         
   1  24   0        751.30        757.05        13.37 o                         
   2  24   0         42.99         31.77         3.71 o                         
   3  24   0         15.01         32.14         4.25 o                         
   4  24   0          4.78         11.65         3.28 o                         
   5  24   0       3484.95       3666.11        32.37 o                         
   1  25   0        107.47        121.39         6.12 o                         
   2  25   0         27.15         25.60         3.72 o                         
   3  25   0       2510.07       2636.21        25.06 o                         
   4  25   0        111.05         99.82         5.73 o                         
   0  26   0        609.78        642.61        17.34 o                         
   1  26   0       2606.95       2701.09        27.27 o                         
   2  26   0        170.49        169.67         6.92 o                         
 -11   0   1       2183.36       2289.31        29.35 o                         
  -9   0   1        674.33        622.11        16.34 o                         
  -7   0   1      14015.10      13724.99       111.19 o                         
  -5   0   1       2257.80       2693.09        24.94 o                         
  -3   0   1        984.35        936.49         8.87 o                         
  -1   0   1      17193.35      17197.48       124.62 o                         
   1   0   1      69752.37      68603.48       836.06 o                         
   3   0   1       7251.28       7337.29        58.01 o                         
   5   0   1       3488.51       3524.17        27.85 o                         
   7   0   1       3972.28       3580.78        31.39 o                         
   9   0   1        127.83        120.28         6.58 o                         
  11   0   1       1542.12       1594.10        32.37 o                         
 -12   1   1        585.49        573.57        14.27 o                         
 -11   1   1       1581.48       1530.34        16.15 o                         
 -10   1   1          6.47          4.34         2.45 o                         
  -9   1   1       6629.98       6891.87        46.96 o                         
  -8   1   1          0.01          8.26         1.85 o                         
  -7   1   1        194.87        236.29         5.00 o                         
  -6   1   1        246.96        240.27         3.96 o                         
  -5   1   1       1842.17       1623.74        10.43 o                         
  -4   1   1       6324.67       6714.21        32.81 o                         
  -3   1   1      21599.13      22379.87       107.41 o                         
  -2   1   1       2630.48       2762.25        15.67 o                         
  -1   1   1      31006.04      30541.63       133.47 o                         
   0   1   1          1.59         -2.34         1.17 o                         
   1   1   1     101589.98      99873.16       859.66 o                         
   2   1   1       8517.15       9165.01        39.67 o                         
   3   1   1      13753.46      14102.09        67.61 o                         
   4   1   1        218.30        197.15         2.38 o                         
   5   1   1       5690.97       5474.54        27.37 o                         
   6   1   1        393.53        393.11         3.95 o                         
   7   1   1       1064.41       1049.10        10.21 o                         
   8   1   1        258.28        200.80         4.48 o                         
   9   1   1       4758.55       4787.98        33.06 o                         
  10   1   1        127.89        117.90         6.86 o                         
  11   1   1        380.09        363.91        11.71 o                         
  12   1   1        133.36        111.01         8.12 o                         
 -12   2   1        142.71        135.68         7.68 o                         
 -11   2   1       1723.88       1763.74        18.78 o                         
 -10   2   1         54.38         49.72         3.83 o                         
  -9   2   1          0.43          7.40         3.17 o                         
  -8   2   1        393.44        365.12         6.11 o                         
  -7   2   1      10143.85       9901.94        53.29 o                         
  -6   2   1       2884.06       3034.91        16.77 o                         
  -5   2   1        765.44        645.43         5.16 o                         
  -4   2   1          4.75         -2.07         1.03 o                         
  -3   2   1       3486.85       3337.75        15.86 o                         
  -2   2   1        533.05        498.08         3.97 o                         
  -1   2   1      13306.61      13939.22        67.88 o                         
   0   2   1       2263.67       2391.64        11.49 o                         
   1   2   1       5557.67       6102.25        27.53 o                         
   2   2   1        161.26        148.86         2.19 o                         
   3   2   1      14143.00      14006.94        64.85 o                         
   4   2   1        739.20        946.53         6.21 o                         
   5   2   1       1213.53       1152.66         7.75 o                         
   6   2   1       1566.23       1458.44         9.74 o                         
   7   2   1       5244.97       5029.23        28.59 o                         
   8   2   1         12.44         10.55         1.99 o                         
   9   2   1        160.68        155.09         6.32 o                         
  10   2   1        385.22        362.71         9.84 o                         
  11   2   1       1746.99       1774.01        24.52 o                         
  12   2   1         52.41         45.69         6.23 o                         
 -12   3   1        944.90        909.66        16.08 o                         
 -11   3   1        138.01        133.30         6.84 o                         
 -10   3   1         32.62         29.59         3.17 o                         
  -9   3   1       5190.98       5105.08        38.18 o                         
  -8   3   1          1.40          5.31         1.94 o                         
  -7   3   1        346.12        331.10         5.10 o                         
  -6   3   1          0.09          1.78         1.15 o                         
  -5   3   1      12660.24      12969.20        59.76 o                         
  -4   3   1        132.50        112.89         2.35 o                         
  -3   3   1       9575.81       9612.41        42.50 o                         
  -2   3   1          8.20         -2.33         1.16 o                         
  -1   3   1       3648.00       3714.92        17.80 o                         
   0   3   1         75.54         63.36         1.15 o                         
   1   3   1       4609.41       4685.91        21.51 o                         
   2   3   1       5642.19       6556.60        29.04 o                         
   3   3   1        516.70        445.88         4.88 o                         
   4   3   1        315.00        241.31         3.38 o                         
   5   3   1      14944.31      14825.08        69.77 o                         
   6   3   1        571.99        558.25         5.16 o                         
   7   3   1        217.97        223.44         3.66 o                         
   8   3   1          1.11          1.43         2.01 o                         
   9   3   1       4828.19       4831.77        39.82 o                         
  10   3   1         11.02          8.46         3.70 o                         
  11   3   1        151.83        148.77         8.18 o                         
  12   3   1        227.46        202.79        10.88 o                         
 -12   4   1          0.75          4.68         3.64 o                         
 -11   4   1       2633.59       2615.75        29.74 o                         
 -10   4   1        793.10        745.07        10.54 o                         
  -9   4   1        246.37        272.50         9.66 o                         
  -8   4   1        980.05        924.85        10.87 o                         
  -7   4   1       3538.93       3512.41        24.22 o                         
  -6   4   1       5742.93       5804.01        30.09 o                         
  -5   4   1       8262.92       8609.14        40.80 o                         
  -4   4   1        235.37        285.20         5.74 o                         
  -3   4   1      15491.22      16040.74        74.61 o                         
  -2   4   1          7.90         -3.13         1.57 o                         
  -1   4   1       4776.90       4614.87        21.42 o                         
   0   4   1       3420.15       3788.06        18.38 o                         
   1   4   1        331.90        325.56         3.07 o                         
   2   4   1       1940.76       1969.11         9.52 o                         
   3   4   1      16544.11      16257.08        70.50 o                         
   4   4   1       1796.27       1777.63         9.78 o                         
   5   4   1        309.82        324.34         3.57 o                         
   6   4   1        439.10        416.96         4.41 o                         
   7   4   1       4157.63       4215.86        26.05 o                         
   8   4   1        122.33        107.76         4.83 o                         
   9   4   1         59.31         67.95         4.46 o                         
  10   4   1        606.88        564.91        10.94 o                         
  11   4   1       2658.10       2736.87        32.17 o                         
  12   4   1         57.63         43.82         6.14 o                         
 -12   5   1        167.75        157.17         8.31 o                         
 -11   5   1       1031.70       1097.20        17.78 o                         
 -10   5   1         75.57         73.93         4.15 o                         
  -9   5   1       2507.62       2431.36        18.81 o                         
  -8   5   1        128.74        127.45         4.29 o                         
  -7   5   1       5329.21       5393.00        34.56 o                         
  -6   5   1         82.79         86.58         4.55 o                         
  -5   5   1      21637.21      22183.59       180.18 o                         
  -4   5   1        398.44        411.77         4.31 o                         
  -3   5   1      12340.31      12334.89        65.29 o                         
  -2   5   1       2658.09       2769.97        15.03 o                         
  -1   5   1       9775.33       9945.69        43.53 o                         
   0   5   1       5117.00       5049.95        24.45 o                         
   1   5   1       7726.62       7854.23        32.70 o                         
   2   5   1       1804.61       1859.06         9.88 o                         
   3   5   1        348.32        323.53         3.95 o                         
   4   5   1       1304.19       1269.26         7.97 o                         
   5   5   1      23849.40      23975.36       116.20 o                         
   6   5   1         49.01         43.55         2.30 o                         
   7   5   1       1365.29       1375.28        11.64 o                         
   8   5   1        817.11        760.64         9.56 o                         
   9   5   1       2139.98       2151.62        22.19 o                         
  10   5   1        476.14        430.66         9.79 o                         
  11   5   1        493.70        537.02        16.81 o                         
  12   5   1          0.27         -4.74         4.53 o                         
 -12   6   1         40.22         23.29         4.61 o                         
 -11   6   1       3460.60       3495.67        36.34 o                         
 -10   6   1         21.32          9.88         2.76 o                         
  -9   6   1       1531.28       1530.11        12.96 o                         
  -8   6   1         62.61         63.59         2.99 o                         
  -7   6   1          5.92         19.75         2.30 o                         
  -6   6   1         12.11         14.00         1.67 o                         
  -5   6   1       6968.87       7155.75        38.96 o                         
  -4   6   1         64.13         65.97         2.26 o                         
  -3   6   1      44653.52      43691.14       199.19 o                         
  -2   6   1       2964.30       3016.38        15.18 o                         
  -1   6   1       1195.81       1110.00         6.78 o                         
   0   6   1        321.90        311.18         2.78 o                         
   1   6   1       1391.28       1357.89         7.18 o                         
   2   6   1       3630.67       3598.26        16.69 o                         
   3   6   1      16267.93      15972.51        74.82 o                         
   4   6   1        162.53        162.50         3.32 o                         
   5   6   1        280.21        305.36         5.74 o                         
   6   6   1        720.57        722.77         6.64 o                         
   7   6   1       2032.10       2126.45        17.50 o                         
   8   6   1        306.47        293.24         6.65 o                         
   9   6   1        797.00        798.56        12.39 o                         
  10   6   1        147.20        133.34         6.35 o                         
  11   6   1       2494.37       2545.57        37.56 o                         
 -12   7   1        246.81        246.49        10.03 o                         
 -11   7   1       1374.79       1376.74        18.60 o                         
 -10   7   1        221.28        193.45         6.68 o                         
  -9   7   1       1917.17       1996.88        15.58 o                         
  -8   7   1       1895.30       1835.66        15.02 o                         
  -7   7   1       4324.23       4345.22        29.20 o                         
  -6   7   1       1565.14       1512.86        12.72 o                         
  -5   7   1       9238.70       9345.77        49.88 o                         
  -4   7   1       6107.88       6165.53        32.30 o                         
  -3   7   1       7939.73       7879.95        37.14 o                         
  -2   7   1       1873.34       2015.96        10.68 o                         
  -1   7   1      19086.06      19823.13        88.49 o                         
   0   7   1       2283.71       2182.89        10.85 o                         
   1   7   1       1015.33        910.93         6.51 o                         
   2   7   1       2409.77       2484.75        12.36 o                         
   3   7   1        120.32        118.43         2.53 o                         
   4   7   1       4384.17       4588.32        22.39 o                         
   5   7   1      15868.52      15887.24        72.93 o                         
   6   7   1       3099.33       3061.69        19.62 o                         
   7   7   1        878.58        846.68         8.51 o                         
   8   7   1        571.92        544.96         8.25 o                         
   9   7   1        815.95        804.78        12.65 o                         
  10   7   1        281.53        278.68         8.49 o                         
  11   7   1        947.98        935.94        16.67 o                         
 -12   8   1         10.80          1.87         4.04 o                         
 -11   8   1       1214.83       1215.10        17.56 o                         
 -10   8   1        731.53        725.33        11.86 o                         
  -9   8   1        253.51        245.04         5.34 o                         
  -8   8   1         67.34         72.47         3.32 o                         
  -7   8   1        800.64        796.24         8.64 o                         
  -6   8   1        541.02        554.92         7.05 o                         
  -5   8   1       3897.14       4004.78        25.39 o                         
  -4   8   1       1942.43       2059.33        13.26 o                         
  -3   8   1      17603.16      17259.17        78.37 o                         
  -2   8   1       2229.83       2074.09        11.21 o                         
  -1   8   1       6180.24       6312.89        28.91 o                         
   0   8   1       5657.10       5926.75        27.30 o                         
   1   8   1       1931.70       1847.59         9.15 o                         
   2   8   1       2316.61       2159.47        11.18 o                         
   3   8   1      16548.65      17116.92        77.60 o                         
   4   8   1       2910.38       2814.02        15.49 o                         
   5   8   1        652.40        661.53         6.10 o                         
   6   8   1        398.40        382.98         5.22 o                         
   7   8   1       6977.98       6990.92        45.29 o                         
   8   8   1        412.78        401.88         7.61 o                         
   9   8   1         49.10         48.91         4.34 o                         
  10   8   1       1680.10       1699.92        20.55 o                         
  11   8   1       1240.50       1225.40        17.80 o                         
 -11   9   1          0.49         -0.32         3.43 o                         
 -10   9   1        363.29        341.98         9.17 o                         
  -9   9   1       3015.83       3044.63        21.43 o                         
  -8   9   1       2785.49       2768.87        19.43 o                         
  -7   9   1          8.28         21.70         2.74 o                         
  -6   9   1        463.19        430.72         5.97 o                         
  -5   9   1       9834.86       9890.22        50.85 o                         
  -4   9   1       1749.12       1726.66        10.89 o                         
  -3   9   1       1883.70       1752.71        10.70 o                         
  -2   9   1       1014.26        951.94         7.08 o                         
  -1   9   1       8486.40       8517.73        38.46 o                         
   0   9   1         52.30         32.26         1.36 o                         
   1   9   1       6141.07       5819.11        25.57 o                         
   2   9   1       3101.80       3284.94        15.67 o                         
   3   9   1       1734.21       1806.96        10.20 o                         
   4   9   1       3917.94       4041.40        24.68 o                         
   5   9   1       1878.69       1924.71        12.45 o                         
   6   9   1       4838.20       4790.46        30.41 o                         
   7   9   1          0.29         19.22         2.91 o                         
   8   9   1       2498.68       2458.75        20.88 o                         
   9   9   1       2384.90       2395.32        24.73 o                         
  10   9   1       1036.04       1011.98        15.44 o                         
  11   9   1         43.38         38.10         4.83 o                         
 -11  10   1        859.83        825.51        14.63 o                         
 -10  10   1       1231.22       1216.11        16.99 o                         
  -9  10   1         99.05         95.12         3.91 o                         
  -8  10   1        627.41        604.19         7.74 o                         
  -7  10   1      13183.86      13324.22        72.25 o                         
  -6  10   1       2006.81       1932.69        14.95 o                         
  -5  10   1       1440.46       1435.54        10.83 o                         
  -4  10   1       3397.76       3467.37        18.36 o                         
  -3  10   1        357.56        347.27         3.68 o                         
  -2  10   1       7864.70       7738.06        35.72 o                         
  -1  10   1      14132.10      14832.23        65.41 o                         
   0  10   1        239.21        233.20         3.11 o                         
   1  10   1       7722.14       7628.58        34.16 o                         
   2  10   1        602.08        489.66         4.11 o                         
   3  10   1       5364.21       5440.75        25.55 o                         
   4  10   1       1260.09       1238.68        10.42 o                         
   5  10   1       1396.34       1379.00        10.39 o                         
   6  10   1         18.13         25.18         1.96 o                         
   7  10   1      13104.01      13074.79        71.84 o                         
   8  10   1         28.62         26.86         2.84 o                         
   9  10   1        467.63        466.73        11.30 o                         
  10  10   1        509.78        492.58        10.44 o                         
  11  10   1        738.62        735.13        14.05 o                         
 -11  11   1        719.22        738.39        14.07 o                         
 -10  11   1        924.40        917.36        14.80 o                         
  -9  11   1       2295.74       2295.07        17.92 o                         
  -8  11   1       1699.30       1728.73        14.33 o                         
  -7  11   1        484.35        519.46         7.13 o                         
  -6  11   1        867.69        887.96         9.50 o                         
  -5  11   1       1659.20       1617.15        12.63 o                         
  -4  11   1       6530.15       6660.97        33.31 o                         
  -3  11   1        572.88        499.31         4.60 o                         
  -2  11   1          1.51         12.06         1.23 o                         
  -1  11   1       1296.30       1087.72         7.18 o                         
   0  11   1       3991.94       3946.57        20.41 o                         
   1  11   1      13019.87      12409.63        54.06 o                         
   2  11   1        744.18        715.55         5.15 o                         
   3  11   1       2662.23       2770.99        14.11 o                         
   4  11   1       2763.87       2741.21        15.85 o                         
   5  11   1        138.43        148.29         3.46 o                         
   6  11   1        116.01        116.43         3.43 o                         
   7  11   1         71.70         78.47         3.27 o                         
   8  11   1       3617.86       3583.33        26.53 o                         
   9  11   1       3069.56       3066.89        28.12 o                         
  10  11   1       1153.72       1150.59        17.13 o                         
  11  11   1        293.25        279.22         9.80 o                         
 -11  12   1       1600.93       1637.84        20.67 o                         
 -10  12   1        172.76        161.13         6.92 o                         
  -9  12   1         13.33         13.01         2.38 o                         
  -8  12   1        119.15        128.47         4.16 o                         
  -7  12   1      11077.45      11199.60        58.95 o                         
  -6  12   1       4056.42       4175.12        25.10 o                         
  -5  12   1       1025.56        971.62         9.04 o                         
  -4  12   1        256.05        222.95         3.63 o                         
  -3  12   1         37.00         27.75         1.48 o                         
  -2  12   1       7911.85       8092.40        37.79 o                         
  -1  12   1      15948.24      16538.65        73.15 o                         
   0  12   1        190.46        219.85         3.56 o                         
   1  12   1       5318.72       5203.80        24.80 o                         
   2  12   1       2586.78       2608.48        13.53 o                         
   3  12   1       1983.76       1922.06        10.81 o                         
   4  12   1        547.73        535.72         5.89 o                         
   5  12   1        232.20        210.95         4.13 o                         
   6  12   1       3287.02       3199.40        20.33 o                         
   7  12   1       5112.66       5111.00        31.46 o                         
   8  12   1          5.45          6.81         2.52 o                         
   9  12   1        785.15        748.47        13.36 o                         
  10  12   1         16.92         13.55         4.02 o                         
 -11  13   1        406.22        418.67        11.39 o                         
 -10  13   1         98.29         89.03         5.60 o                         
  -9  13   1       1201.63       1172.80        12.23 o                         
  -8  13   1       1257.42       1255.84        11.73 o                         
  -7  13   1          0.58         12.43         2.11 o                         
  -6  13   1        643.14        611.54         7.25 o                         
  -5  13   1         89.68        110.26         3.44 o                         
  -4  13   1       4950.57       5179.42        26.41 o                         
  -3  13   1        382.08        360.80         5.74 o                         
  -2  13   1        948.12        917.23         7.21 o                         
  -1  13   1       1275.67       1259.12         8.37 o                         
   0  13   1       6079.86       6243.45        31.86 o                         
   1  13   1      10825.84      10632.35        48.80 o                         
   2  13   1        847.18        883.64         7.00 o                         
   3  13   1       2146.18       2085.94        12.07 o                         
   4  13   1       2228.62       2291.91        14.72 o                         
   5  13   1        255.69        234.81         4.41 o                         
   6  13   1         21.55         11.75         2.08 o                         
   7  13   1          1.55          4.60         2.20 o                         
   8  13   1        473.46        451.29         8.41 o                         
   9  13   1       1067.65       1042.41        15.99 o                         
  10  13   1        388.16        389.00        10.53 o                         
 -10  14   1          4.42          1.74         3.31 o                         
  -9  14   1          6.89          5.44         2.36 o                         
  -8  14   1        295.77        300.20         6.04 o                         
  -7  14   1       2293.43       2279.59        16.82 o                         
  -6  14   1       2664.69       2667.51        18.22 o                         
  -5  14   1       1837.69       1823.11        12.76 o                         
  -4  14   1        179.83        151.21         3.36 o                         
  -3  14   1         75.64        101.43         2.93 o                         
  -2  14   1       2865.13       2966.49        16.82 o                         
  -1  14   1       9076.93       9314.53        44.82 o                         
   0  14   1        515.08        529.45         5.60 o                         
   1  14   1       4355.25       4374.04        23.26 o                         
   2  14   1       4333.71       4379.18        24.24 o                         
   3  14   1       2176.17       2255.38        13.74 o                         
   4  14   1       1965.79       1907.75        13.30 o                         
   5  14   1       1022.71        914.46         9.20 o                         
   6  14   1       3347.17       3349.64        24.63 o                         
   7  14   1       2212.79       2208.28        19.02 o                         
   8  14   1       1340.08       1302.21        14.82 o                         
   9  14   1        144.51        127.40         6.78 o                         
  10  14   1          0.81          3.77         3.62 o                         
 -10  15   1          0.91         -1.99         3.64 o                         
  -9  15   1        457.24        407.61         8.38 o                         
  -8  15   1        587.74        548.70         8.13 o                         
  -7  15   1        301.88        317.19         6.16 o                         
  -6  15   1        159.16        164.88         4.73 o                         
  -5  15   1       4980.19       5016.62        28.60 o                         
  -4  15   1       1010.79       1026.16         9.14 o                         
  -3  15   1       1174.17       1180.58         9.40 o                         
  -2  15   1       1509.89       1465.51        10.78 o                         
  -1  15   1        792.12        887.68         8.32 o                         
   0  15   1       5107.06       5114.96        27.69 o                         
   1  15   1       4214.88       4177.25        27.84 o                         
   2  15   1       3957.54       3751.57        21.60 o                         
   3  15   1        839.63        846.09         8.27 o                         
   4  15   1       3098.25       3212.43        19.83 o                         
   5  15   1       1740.41       1728.83        14.78 o                         
   6  15   1        575.07        548.27         7.98 o                         
   7  15   1         84.98         86.49         4.30 o                         
   8  15   1        170.14        169.22         6.06 o                         
   9  15   1        294.21        267.90         9.02 o                         
  10  15   1        202.06        200.16         8.61 o                         
 -10  16   1       1081.10       1087.15        18.73 o                         
  -9  16   1         57.04         49.66         4.31 o                         
  -8  16   1       1666.13       1697.28        16.71 o                         
  -7  16   1        462.29        432.14         7.44 o                         
  -6  16   1       4601.91       4595.98        30.60 o                         
  -5  16   1       1254.32       1271.16        11.37 o                         
  -4  16   1          3.10          1.07         1.84 o                         
  -3  16   1       5598.65       5872.66        34.74 o                         
  -2  16   1       4039.64       4134.93        25.61 o                         
  -1  16   1        167.26        189.45         4.48 o                         
   0  16   1         99.93        110.79         8.17 o                         
   1  16   1        517.29        538.33         6.44 o                         
   2  16   1       5469.33       5489.87        29.95 o                         
   3  16   1       2421.29       2506.58        17.79 o                         
   4  16   1        350.61        321.30         5.34 o                         
   5  16   1        577.54        590.14         8.19 o                         
   6  16   1       2406.97       2343.10        19.74 o                         
   7  16   1        818.50        783.91        11.40 o                         
   8  16   1       1946.46       1965.65        19.74 o                         
   9  16   1         32.63         34.39         4.53 o                         
  -9  17   1        149.42        137.58         6.35 o                         
  -8  17   1       1114.45       1114.15        13.27 o                         
  -7  17   1        680.67        683.67         9.96 o                         
  -6  17   1       1146.13       1116.74        11.92 o                         
  -5  17   1       3258.05       3169.44        21.26 o                         
  -4  17   1        288.29        268.70         5.76 o                         
  -3  17   1       1539.14       1609.18        14.27 o                         
  -2  17   1        104.29         79.54         3.18 o                         
  -1  17   1        243.81        248.83         5.18 o                         
   0  17   1       7067.51       7195.60        42.88 o                         
   1  17   1        160.27        139.68         3.94 o                         
   2  17   1       1681.65       1671.93        14.83 o                         
   3  17   1          6.73         22.21         2.51 o                         
   4  17   1       1922.83       1895.34        15.41 o                         
   5  17   1       6845.44       6930.87        41.30 o                         
   6  17   1        143.71        121.93         4.62 o                         
   7  17   1        140.82        135.77         5.67 o                         
   8  17   1        664.31        677.58        11.13 o                         
   9  17   1        493.24        489.04        12.09 o                         
  -9  18   1         26.16         25.38         3.99 o                         
  -8  18   1        903.92        885.93        11.98 o                         
  -7  18   1        116.53        120.13         7.40 o                         
  -6  18   1       2558.07       2590.88        21.71 o                         
  -5  18   1         18.52         15.69         2.32 o                         
  -4  18   1        346.76        303.77         6.27 o                         
  -3  18   1       9742.87       9783.03        66.97 o                         
  -2  18   1       5870.72       5884.70        36.82 o                         
  -1  18   1        303.46        245.64         5.33 o                         
   0  18   1        637.80        658.89         8.19 o                         
   1  18   1        170.82        173.07         4.52 o                         
   2  18   1       7859.57       7991.31        50.06 o                         
   3  18   1       4373.96       4244.13        33.92 o                         
   4  18   1         59.95         54.90         3.54 o                         
   5  18   1        764.56        716.69        14.50 o                         
   6  18   1        436.23        400.54         7.65 o                         
   7  18   1          4.96          1.98         2.81 o                         
   8  18   1       1257.61       1254.11        16.55 o                         
  -8  19   1       1998.15       2050.08        19.78 o                         
  -7  19   1        940.86        919.78        12.01 o                         
  -6  19   1       1012.90       1016.98        12.39 o                         
  -5  19   1        529.26        492.64         8.33 o                         
  -4  19   1       1289.24       1357.51        14.02 o                         
  -3  19   1        469.27        509.51         8.19 o                         
  -2  19   1        463.96        464.72         8.14 o                         
  -1  19   1       1071.13        998.60        10.76 o                         
   0  19   1       5294.74       5495.69        34.93 o                         
   1  19   1        167.79        139.59         4.76 o                         
   2  19   1       1132.50       1037.96        13.78 o                         
   3  19   1        168.91        172.33         6.52 o                         
   4  19   1       1676.66       1646.74        15.92 o                         
   5  19   1       3001.12       3010.75        25.47 o                         
   6  19   1        105.61        103.93         4.74 o                         
   7  19   1          8.14          5.56         3.23 o                         
   8  19   1        471.13        479.43        10.50 o                         
  -8  20   1         18.83         21.06         3.51 o                         
  -7  20   1         21.24         16.57         3.14 o                         
  -6  20   1        376.84        359.23         7.71 o                         
  -5  20   1         42.90         39.19         3.21 o                         
  -4  20   1          1.77          3.26         2.37 o                         
  -3  20   1       1721.34       1698.90        16.15 o                         
  -2  20   1       6248.12       6245.80        60.28 o                         
  -1  20   1        662.98        656.28         8.81 o                         
   0  20   1        966.95        958.01        10.62 o                         
   1  20   1        231.79        197.95         5.91 o                         
   2  20   1       5132.58       5208.01        37.79 o                         
   3  20   1       2166.66       2080.79        21.30 o                         
   4  20   1       1018.85       1051.74        12.50 o                         
   5  20   1        283.01        235.67         7.25 o                         
   6  20   1        761.64        776.75        11.64 o                         
   7  20   1         52.25         40.67         4.35 o                         
   8  20   1        439.96        439.61        10.44 o                         
  -7  21   1        149.84        153.58         6.05 o                         
  -6  21   1        543.66        540.62        10.03 o                         
  -5  21   1          4.28          2.73         2.54 o                         
  -4  21   1       5204.87       5393.24        37.84 o                         
  -3  21   1        481.47        507.08         8.60 o                         
  -2  21   1        423.86        426.76         8.38 o                         
  -1  21   1        845.85        819.75        11.18 o                         
   0  21   1       1692.31       1756.90        15.69 o                         
   1  21   1        471.30        482.90         8.72 o                         
   2  21   1        161.00        154.91         5.64 o                         
   3  21   1        218.50        194.62         5.95 o                         
   4  21   1       2905.75       2954.65        24.34 o                         
   5  21   1         43.61         40.29         4.04 o                         
   6  21   1       1298.83       1352.82        18.45 o                         
   7  21   1         30.71         26.98         4.38 o                         
  -7  22   1        284.86        258.82         7.94 o                         
  -6  22   1       1412.93       1409.73        18.32 o                         
  -5  22   1        109.40        107.55         5.08 o                         
  -4  22   1        634.81        609.37        10.03 o                         
  -3  22   1          9.06         18.22         3.22 o                         
  -2  22   1       4149.48       4239.60        33.06 o                         
  -1  22   1       1800.57       1720.67        17.62 o                         
   0  22   1         98.52         99.48         5.27 o                         
   1  22   1        380.27        380.94         9.20 o                         
   2  22   1       2330.83       2403.16        22.06 o                         
   3  22   1          6.99          6.01         2.76 o                         
   4  22   1       1780.28       1822.23        17.98 o                         
   5  22   1         70.58         80.54         5.14 o                         
   6  22   1       1803.44       1873.84        24.14 o                         
  -6  23   1        150.71        138.50         6.63 o                         
  -5  23   1        172.54        178.86         6.44 o                         
  -4  23   1       3661.71       3773.66        30.51 o                         
  -3  23   1        104.50         91.67         4.96 o                         
  -2  23   1        145.67        205.13        10.82 o                         
  -1  23   1         61.79         80.84         4.85 o                         
   0  23   1        489.08        527.93        10.16 o                         
   1  23   1       1189.75       1183.88        14.40 o                         
   2  23   1        545.78        566.15        11.37 o                         
   3  23   1          5.93          5.17         2.85 o                         
   4  23   1       1932.40       1998.66        20.29 o                         
   5  23   1          0.24          6.45         3.33 o                         
   6  23   1       1314.10       1338.95        19.17 o                         
  -5  24   1         66.84         72.39         5.10 o                         
  -4  24   1        379.67        425.19        10.21 o                         
  -3  24   1        336.63        319.13         8.33 o                         
  -2  24   1       2487.30       2607.62        24.17 o                         
  -1  24   1        295.88        288.89         7.71 o                         
   0  24   1          0.11          7.98         3.16 o                         
   1  24   1        204.00        225.74         7.07 o                         
   2  24   1       1331.87       1365.76        16.47 o                         
   3  24   1         25.20         15.00         3.39 o                         
   4  24   1       1537.89       1580.42        18.20 o                         
   5  24   1         40.93         39.82         4.61 o                         
  -4  25   1       3294.76       3409.33        30.09 o                         
  -3  25   1        250.81        259.63         8.06 o                         
  -2  25   1       1035.85       1101.13        14.67 o                         
  -1  25   1        276.46        280.74         8.44 o                         
   0  25   1       1510.74       1538.68        21.36 o                         
   1  25   1       1120.30       1090.43        18.70 o                         
   2  25   1        620.48        644.83        11.27 o                         
   3  25   1          7.04          0.33         3.07 o                         
   4  25   1       1708.69       1778.42        21.36 o                         
  -2  26   1       2288.22       2427.24        23.94 o                         
  -1  26   1          0.46          4.70         3.30 o                         
   0  26   1         15.38         36.42         4.19 o                         
   1  26   1         12.88         23.51         3.89 o                         
   2  26   1       1170.05       1195.49        15.81 o                         
 -12   0   2       1466.50       1512.42        23.72 o                         
 -10   0   2        193.11        215.30         9.27 o                         
  -8   0   2       8402.41       8687.44        74.19 o                         
  -6   0   2       2716.37       2451.32        20.68 o                         
  -4   0   2       4665.97       4244.54        33.44 o                         
  -2   0   2        662.33        688.42        12.53 o                         
   0   0   2      84394.63      82826.85       798.25 o                         
   2   0   2      28543.32      28946.94       253.74 o                         
   4   0   2        785.94        707.21         8.26 o                         
   6   0   2       3392.76       3300.66        26.31 o                         
   8   0   2          3.05         36.38         9.64 o                         
  10   0   2       1628.56       1566.25        30.79 o                         
  12   0   2        890.19        903.95        25.93 o                         
 -12   1   2        263.82        254.24         7.65 o                         
 -11   1   2        115.42        105.38         5.01 o                         
 -10   1   2       5165.09       5247.36        36.47 o                         
  -9   1   2          4.99         12.71         2.14 o                         
  -8   1   2       2448.45       2515.46        17.52 o                         
  -7   1   2        636.18        629.08         7.41 o                         
  -6   1   2       8685.08       8439.05        41.91 o                         
  -5   1   2          6.96          5.33         1.12 o                         
  -4   1   2        544.29        574.02         5.70 o                         
  -3   1   2       2515.46       2554.64        15.30 o                         
  -2   1   2         57.62         96.32         2.39 o                         
  -1   1   2      11643.69      11130.72        59.43 o                         
   0   1   2        246.68        237.76         2.14 o                         
   1   1   2        855.20        886.87         5.63 o                         
   2   1   2      90487.02      89652.90       489.82 o                         
   3   1   2         15.31         13.75         1.51 o                         
   4   1   2       2188.93       2305.64        13.54 o                         
   5   1   2        336.16        294.69         3.64 o                         
   6   1   2       8443.65       8675.53        47.06 o                         
   7   1   2        222.91        247.89         4.38 o                         
   8   1   2       6854.46       6764.40        46.35 o                         
   9   1   2         84.35         79.70         5.30 o                         
  10   1   2        334.79        332.90        10.34 o                         
  11   1   2         76.85         68.16         6.38 o                         
  12   1   2        205.79        211.96        10.24 o                         
 -12   2   2       1110.84       1131.13        15.28 o                         
 -11   2   2         26.66         20.57         3.23 o                         
 -10   2   2        303.15        324.36         7.54 o                         
  -9   2   2          5.82          6.64         2.09 o                         
  -8   2   2       6711.23       6848.60        39.11 o                         
  -7   2   2        353.48        337.25        13.85 o                         
  -6   2   2        670.71        586.21         5.71 o                         
  -5   2   2       4126.91       4593.54        24.05 o                         
  -4   2   2       8813.15       8757.47        42.32 o                         
  -3   2   2        692.77        755.36         5.49 o                         
  -2   2   2       2894.39       2810.14        15.35 o                         
  -1   2   2      30438.71      30837.05       163.27 o                         
   0   2   2      55667.85      54610.11       266.17 o                         
   1   2   2       4574.61       4812.96        23.71 o                         
   2   2   2      24871.44      25656.64       123.45 o                         
   3   2   2       5062.01       5451.75        29.89 o                         
   4   2   2       5583.16       5176.38        27.75 o                         
   5   2   2         78.73         94.54         2.61 o                         
   6   2   2       4936.23       4940.62        27.97 o                         
   7   2   2       1058.67       1055.07        11.19 o                         
   8   2   2       1652.23       1546.68        15.64 o                         
   9   2   2         63.57         58.49         4.53 o                         
  10   2   2       1534.87       1523.72        21.51 o                         
  11   2   2        138.32        114.91         7.57 o                         
 -12   3   2       1104.19       1103.65        15.44 o                         
 -11   3   2         41.34         34.49         3.89 o                         
 -10   3   2       4083.16       4031.68        29.56 o                         
  -9   3   2         16.78         23.17         2.60 o                         
  -8   3   2        920.01        907.37         9.69 o                         
  -7   3   2       2433.73       2409.18        16.35 o                         
  -6   3   2       8169.15       8102.80        40.07 o                         
  -5   3   2       1182.52       1161.29         8.10 o                         
  -4   3   2       2176.32       2403.57        13.56 o                         
  -3   3   2       2542.02       2630.74        14.57 o                         
  -2   3   2      14146.99      14442.35        66.89 o                         
  -1   3   2       3974.80       4004.69        19.25 o                         
   0   3   2       1258.12       1317.85         7.59 o                         
   1   3   2      13771.07      14766.44        65.70 o                         
   2   3   2       1990.19       1844.53        10.26 o                         
   3   3   2         29.62         12.32         1.60 o                         
   4   3   2       3416.06       3104.25        16.18 o                         
   5   3   2       5119.14       5063.50        25.56 o                         
   6   3   2       3079.80       3072.94        18.76 o                         
   7   3   2        104.37        119.04         3.51 o                         
   8   3   2       2341.97       2310.80        22.29 o                         
   9   3   2        529.52        513.43        10.84 o                         
  10   3   2       1026.90       1060.82        17.63 o                         
  11   3   2         44.81         34.43         5.54 o                         
 -12   4   2        696.23        719.22        20.47 o                         
 -11   4   2          8.16          7.01         3.11 o                         
 -10   4   2       1950.77       1977.81        17.95 o                         
  -9   4   2        246.58        211.96         5.51 o                         
  -8   4   2       6578.46       6711.78        42.51 o                         
  -7   4   2         58.66         71.99         2.70 o                         
  -6   4   2         34.40         54.39         2.01 o                         
  -5   4   2       1190.48       1265.27         8.37 o                         
  -4   4   2      42022.66      41949.44       206.75 o                         
  -3   4   2          1.11          7.23         1.23 o                         
  -2   4   2        536.33        498.56         4.07 o                         
  -1   4   2         95.51        124.58         1.71 o                         
   0   4   2      12607.76      12963.69        57.97 o                         
   1   4   2      10686.70      11087.80        51.54 o                         
   2   4   2      10762.07      11209.95        52.41 o                         
   3   4   2        350.43        350.78         4.13 o                         
   4   4   2      12161.05      11828.61        55.86 o                         
   5   4   2        634.88        617.69         5.05 o                         
   6   4   2       3662.20       3701.69        22.21 o                         
   7   4   2        107.74         88.66         4.08 o                         
   8   4   2       4091.26       4094.10        34.28 o                         
   9   4   2          2.47          3.02         2.68 o                         
  10   4   2       1224.19       1252.30        18.75 o                         
  11   4   2        166.55        145.97         8.54 o                         
 -12   5   2       1649.33       1724.38        24.02 o                         
 -11   5   2         15.74          4.45         2.90 o                         
 -10   5   2       1064.85       1033.62        12.72 o                         
  -9   5   2         16.08         27.89         4.12 o                         
  -8   5   2        610.86        629.53         8.32 o                         
  -7   5   2        469.16        504.85         8.71 o                         
  -6   5   2      10874.27      11088.53        54.15 o                         
  -5   5   2        578.29        547.14         4.81 o                         
  -4   5   2        195.29        183.07         3.16 o                         
  -3   5   2        781.97        736.59         6.54 o                         
  -2   5   2      41990.11      42770.46       201.26 o                         
  -1   5   2       7942.76       8167.74        38.48 o                         
   0   5   2       1353.58       1428.88         8.68 o                         
   1   5   2        542.04        527.67         3.80 o                         
   2   5   2      18176.07      18521.61        85.62 o                         
   3   5   2        172.84        112.90         1.78 o                         
   4   5   2      10081.80       9773.32        46.72 o                         
   5   5   2       5609.92       5665.76        28.65 o                         
   6   5   2       3872.35       3861.41        21.58 o                         
   7   5   2        480.32        449.08         6.81 o                         
   8   5   2        425.73        437.34        12.32 o                         
   9   5   2        466.83        434.32         9.23 o                         
  10   5   2        899.89        865.49        16.79 o                         
  11   5   2         41.69         26.94         5.23 o                         
 -12   6   2        795.34        836.55        16.41 o                         
 -11   6   2        324.97        308.84         7.45 o                         
 -10   6   2       3262.20       3229.74        25.36 o                         
  -9   6   2        556.83        543.04         8.29 o                         
  -8   6   2       3060.37       3108.06        23.09 o                         
  -7   6   2        172.20        182.65         4.47 o                         
  -6   6   2        694.73        655.29         7.08 o                         
  -5   6   2        541.83        518.04         5.41 o                         
  -4   6   2      39000.96      38714.87       238.90 o                         
  -3   6   2      15777.48      16395.54        73.95 o                         
  -2   6   2        114.45        128.83         4.11 o                         
  -1   6   2       1365.62       1318.78         7.95 o                         
   0   6   2       1528.62       1352.53         8.77 o                         
   1   6   2       5827.40       5894.92        27.86 o                         
   2   6   2         11.02         25.47         1.03 o                         
   3   6   2        484.38        500.69         4.38 o                         
   4   6   2       8439.02       8545.91        38.78 o                         
   5   6   2       1302.93       1327.48         8.78 o                         
   6   6   2       3223.05       3178.82        19.43 o                         
   7   6   2        382.29        311.99         8.24 o                         
   8   6   2       1469.50       1449.20        18.46 o                         
   9   6   2        253.77        210.41         7.48 o                         
  10   6   2        961.37        978.69        18.12 o                         
  11   6   2         18.60         14.41         7.54 o                         
 -12   7   2       1034.25       1096.01        18.76 o                         
 -11   7   2         70.15         73.38         4.70 o                         
 -10   7   2        200.49        205.20         6.17 o                         
  -9   7   2         20.15         24.90         2.77 o                         
  -8   7   2         26.84         30.32         2.64 o                         
  -7   7   2        275.09        259.14         5.26 o                         
  -6   7   2       2997.81       2926.22        19.85 o                         
  -5   7   2        949.68        996.70         8.12 o                         
  -4   7   2       1091.39       1301.76         8.66 o                         
  -3   7   2        502.13        556.64         5.66 o                         
  -2   7   2      45876.06      45021.80       204.17 o                         
  -1   7   2       5315.86       5473.48        26.91 o                         
   0   7   2        382.83        435.08         4.68 o                         
   1   7   2       7134.51       7340.82        35.64 o                         
   2   7   2      10022.37      10373.31        46.15 o                         
   3   7   2       1618.73       1592.09         9.46 o                         
   4   7   2      13694.80      14181.78        69.70 o                         
   5   7   2         84.61         85.16         2.34 o                         
   6   7   2       3502.54       3453.58        21.05 o                         
   7   7   2       1565.14       1538.39        13.24 o                         
   8   7   2        471.95        462.32         9.15 o                         
   9   7   2         92.20         87.66         5.09 o                         
  10   7   2        194.34        176.45         8.11 o                         
  11   7   2        284.15        256.22        10.98 o                         
 -12   8   2        835.16        855.75        15.76 o                         
 -11   8   2        643.68        612.11        10.83 o                         
 -10   8   2        986.16        974.12        11.39 o                         
  -9   8   2       2252.32       2234.95        18.09 o                         
  -8   8   2       1268.71       1306.90        12.92 o                         
  -7   8   2        840.89        807.58         9.27 o                         
  -6   8   2         96.95         96.01         3.41 o                         
  -5   8   2        186.45        136.64         3.20 o                         
  -4   8   2      16411.82      16240.94        74.38 o                         
  -3   8   2       1980.19       1596.79         9.96 o                         
  -2   8   2        866.68        899.78         7.18 o                         
  -1   8   2        898.95        792.22         5.96 o                         
   0   8   2      10117.12      10195.23        52.54 o                         
   1   8   2        515.26        416.39         4.03 o                         
   2   8   2       1087.43       1278.86         7.54 o                         
   3   8   2       1735.16       1698.36        10.52 o                         
   4   8   2       9324.69       9372.03        44.31 o                         
   5   8   2       2606.85       2675.65        16.32 o                         
   6   8   2       2911.38       2839.08        20.96 o                         
   7   8   2         66.45         69.19         4.39 o                         
   8   8   2       1243.97       1231.45        15.52 o                         
   9   8   2       3511.28       3535.91        32.43 o                         
  10   8   2        899.76        898.67        14.52 o                         
  11   8   2         67.14         61.41         7.57 o                         
 -12   9   2        183.81        172.44         7.99 o                         
 -11   9   2        622.99        572.45        11.35 o                         
 -10   9   2       1557.73       1556.75        14.43 o                         
  -9   9   2        403.28        378.45         7.81 o                         
  -8   9   2        999.58        997.30        11.19 o                         
  -7   9   2       1807.31       1756.52        15.13 o                         
  -6   9   2       2369.79       2319.13        17.71 o                         
  -5   9   2         50.06         69.85         2.65 o                         
  -4   9   2        503.35        515.66         5.56 o                         
  -3   9   2       3879.40       4166.48        21.64 o                         
  -2   9   2       9124.33       8726.58        43.43 o                         
  -1   9   2       3396.19       3335.16        17.80 o                         
   0   9   2       2686.90       3028.52        17.81 o                         
   1   9   2        714.03        633.56         4.99 o                         
   2   9   2       3149.78       2912.59        15.52 o                         
   3   9   2        956.84        886.06         6.80 o                         
   4   9   2       3000.24       3001.10        17.24 o                         
   5   9   2       3513.54       3392.30        20.05 o                         
   6   9   2       2498.05       2423.29        19.66 o                         
   7   9   2        182.41        183.45         4.78 o                         
   8   9   2       3107.44       3120.35        30.12 o                         
   9   9   2        257.15        267.84         7.87 o                         
  10   9   2        372.45        364.56        10.09 o                         
  11   9   2        708.15        707.97        16.95 o                         
 -11  10   2          0.03          6.46         3.50 o                         
 -10  10   2        106.64        121.38         4.57 o                         
  -9  10   2       1851.59       1883.83        16.40 o                         
  -8  10   2       3294.55       3296.37        23.50 o                         
  -7  10   2         84.12        114.49         7.00 o                         
  -6  10   2       5137.28       5209.70        33.84 o                         
  -5  10   2        772.53        740.09         7.77 o                         
  -4  10   2       5648.51       5733.16        28.99 o                         
  -3  10   2       4249.49       4158.66        21.49 o                         
  -2  10   2        242.60        219.40         3.15 o                         
  -1  10   2        266.35        275.20         4.07 o                         
   0  10   2      19921.87      20244.81        94.50 o                         
   1  10   2       1100.85       1187.37         7.68 o                         
   2  10   2        364.64        304.24         3.28 o                         
   3  10   2        280.01        271.33         3.67 o                         
   4  10   2       3612.26       3679.75        21.22 o                         
   5  10   2       4664.17       4755.81        27.89 o                         
   6  10   2        719.59        692.63         7.48 o                         
   7  10   2        755.25        735.67         9.03 o                         
   8  10   2       1184.22       1193.40        14.69 o                         
   9  10   2       3411.62       3433.51        32.57 o                         
  10  10   2       1223.99       1202.11        17.53 o                         
  11  10   2         58.92         63.35         6.78 o                         
 -11  11   2       1129.28       1108.45        17.39 o                         
 -10  11   2       3575.06       3602.84        25.43 o                         
  -9  11   2        312.61        291.22         6.08 o                         
  -8  11   2       2031.64       2011.75        16.70 o                         
  -7  11   2       2071.55       2053.75        16.39 o                         
  -6  11   2       9283.19       9442.01        56.83 o                         
  -5  11   2       1750.53       1842.08        13.68 o                         
  -4  11   2        618.49        554.50         5.78 o                         
  -3  11   2       8235.67       8371.60        40.30 o                         
  -2  11   2       2535.72       2662.27        15.33 o                         
  -1  11   2       4022.22       4040.24        21.61 o                         
   0  11   2       6390.51       6852.47        33.26 o                         
   1  11   2       1526.62       1425.00         8.69 o                         
   2  11   2       6817.25       6385.45        29.51 o                         
   3  11   2        760.37        742.77         6.22 o                         
   4  11   2         19.58         20.85         1.60 o                         
   5  11   2         94.27         92.17         3.07 o                         
   6  11   2       2804.47       2804.30        20.40 o                         
   7  11   2        259.24        243.41         5.58 o                         
   8  11   2       4006.52       3991.27        35.71 o                         
   9  11   2        589.26        523.33        11.55 o                         
  10  11   2        696.06        692.18        14.31 o                         
 -11  12   2         21.35         29.20         4.13 o                         
 -10  12   2         26.56         33.79         3.06 o                         
  -9  12   2        203.85        190.43         5.31 o                         
  -8  12   2       3315.60       3355.17        23.11 o                         
  -7  12   2        744.86        783.84         9.57 o                         
  -6  12   2       6271.25       6367.68        37.15 o                         
  -5  12   2       1806.68       1771.11        12.15 o                         
  -4  12   2         18.05         22.56         2.01 o                         
  -3  12   2       8435.01       8843.63        42.62 o                         
  -2  12   2         42.02         53.15         2.14 o                         
  -1  12   2       2663.37       2631.65        15.43 o                         
   0  12   2      13491.29      13704.94        65.67 o                         
   1  12   2        809.31        801.48         6.14 o                         
   2  12   2       1500.09       1473.20         9.53 o                         
   3  12   2         96.50        110.23         2.44 o                         
   4  12   2       1079.45       1106.30         9.49 o                         
   5  12   2       2926.92       2917.57        19.33 o                         
   6  12   2        930.63        902.29        10.43 o                         
   7  12   2          2.83          5.85         2.36 o                         
   8  12   2        438.40        422.49        10.03 o                         
   9  12   2        367.38        356.52         9.74 o                         
  10  12   2       1340.82       1288.17        19.22 o                         
 -11  13   2       1020.56       1031.15        18.97 o                         
 -10  13   2       1414.10       1422.93        14.19 o                         
  -9  13   2         76.35         72.16         3.56 o                         
  -8  13   2       1739.56       1687.42        14.12 o                         
  -7  13   2       1247.36       1241.88        11.22 o                         
  -6  13   2       9119.08       9306.07        52.00 o                         
  -5  13   2       4682.80       4838.25        27.11 o                         
  -4  13   2       2104.85       2013.17        13.53 o                         
  -3  13   2       1521.91       1581.34        10.61 o                         
  -2  13   2       3086.82       3123.61        16.82 o                         
  -1  13   2       1402.17       1404.29         9.55 o                         
   0  13   2       4028.64       4195.53        22.93 o                         
   1  13   2         60.32         69.54         2.18 o                         
   2  13   2       5387.58       5362.23        27.55 o                         
   3  13   2       5496.34       5531.95        27.47 o                         
   4  13   2        172.92        179.45         3.99 o                         
   5  13   2        972.07        905.70         9.03 o                         
   6  13   2       1622.32       1604.26        14.74 o                         
   7  13   2       1242.05       1227.50        13.68 o                         
   8  13   2       2226.64       2251.64        24.48 o                         
   9  13   2         14.61          4.36         3.38 o                         
  10  13   2        216.55        203.03         8.55 o                         
 -10  14   2          7.57          8.11         2.60 o                         
  -9  14   2          5.09          3.17         2.15 o                         
  -8  14   2       2144.43       2106.78        16.44 o                         
  -7  14   2       1486.96       1477.94        12.70 o                         
  -6  14   2        434.30        425.34         9.19 o                         
  -5  14   2        756.41        734.68         7.37 o                         
  -4  14   2       1123.22       1188.08         9.69 o                         
  -3  14   2         12.42         19.38         1.58 o                         
  -2  14   2        192.98        168.26         3.34 o                         
  -1  14   2       3585.27       3618.90        19.96 o                         
   0  14   2       6753.31       6700.58        35.94 o                         
   1  14   2      11510.77      11680.22        55.36 o                         
   2  14   2       1643.93       1583.86        11.71 o                         
   3  14   2        122.87        151.78         4.02 o                         
   4  14   2       4281.16       4191.83        27.31 o                         
   5  14   2       3254.34       3246.19        22.76 o                         
   6  14   2         49.54         53.46         3.34 o                         
   7  14   2        162.26        153.41         5.58 o                         
   8  14   2        275.30        252.49         8.52 o                         
   9  14   2        163.91        160.00         7.47 o                         
  10  14   2        433.25        414.84        11.10 o                         
 -10  15   2        226.12        207.30         7.66 o                         
  -9  15   2          5.80          2.47         2.38 o                         
  -8  15   2         41.83         37.29         3.14 o                         
  -7  15   2       2154.77       2157.53        17.00 o                         
  -6  15   2       2614.37       2588.31        18.76 o                         
  -5  15   2       4867.08       4782.48        26.68 o                         
  -4  15   2        763.18        685.00         7.26 o                         
  -3  15   2        674.32        656.89         6.75 o                         
  -2  15   2       6095.95       6113.96        33.52 o                         
  -1  15   2       1352.76       1462.30        11.14 o                         
   0  15   2        867.99        892.18         8.12 o                         
   1  15   2        404.80        389.52         5.23 o                         
   2  15   2       2913.63       2944.79        18.04 o                         
   3  15   2       8237.69       8044.34        43.42 o                         
   4  15   2        387.49        365.01         5.97 o                         
   5  15   2       1267.55       1286.01        12.27 o                         
   6  15   2       1379.84       1403.14        14.16 o                         
   7  15   2       2513.73       2543.85        22.64 o                         
   8  15   2        588.50        572.89        11.95 o                         
   9  15   2        154.31        151.60         7.39 o                         
 -10  16   2        550.42        535.38        10.99 o                         
  -9  16   2       1144.88       1096.69        13.29 o                         
  -8  16   2        476.05        456.10         7.92 o                         
  -7  16   2        137.65        129.48         4.69 o                         
  -6  16   2        466.46        473.71         7.51 o                         
  -5  16   2       1635.40       1638.93        13.28 o                         
  -4  16   2       3608.93       3602.08        26.40 o                         
  -3  16   2        420.31        386.26         5.95 o                         
  -2  16   2         45.36         47.57         2.55 o                         
  -1  16   2       1777.21       1828.81        15.38 o                         
   0  16   2        244.39        258.58         4.54 o                         
   1  16   2       9294.95       9554.73        48.48 o                         
   2  16   2        567.26        533.88         6.41 o                         
   3  16   2        166.39        177.70         4.53 o                         
   4  16   2       2944.92       2980.43        21.67 o                         
   5  16   2       3139.18       3148.39        21.93 o                         
   6  16   2         78.10         78.41         4.43 o                         
   7  16   2         97.61         88.88         4.63 o                         
   8  16   2        499.53        486.24        11.31 o                         
   9  16   2        431.94        430.14        11.19 o                         
  -9  17   2        727.97        718.05        10.94 o                         
  -8  17   2         25.71         21.76         3.01 o                         
  -7  17   2       3854.01       3898.24        27.79 o                         
  -6  17   2        544.51        531.63         8.04 o                         
  -5  17   2       1987.80       1984.91        15.32 o                         
  -4  17   2        867.36        804.69         9.08 o                         
  -3  17   2       1220.19       1208.25        11.73 o                         
  -2  17   2       9058.77       9136.36        50.62 o                         
  -1  17   2       4051.48       4118.87        27.01 o                         
   0  17   2         11.25         10.26         2.00 o                         
   1  17   2        903.34        938.23         9.70 o                         
   2  17   2        683.39        668.04         8.39 o                         
   3  17   2       3227.61       3178.46        21.72 o                         
   4  17   2       3321.59       3189.73        22.14 o                         
   5  17   2         62.31         85.55         3.80 o                         
   6  17   2        865.61        831.82        11.74 o                         
   7  17   2       1581.00       1530.92        16.80 o                         
   8  17   2         87.91         88.03         6.05 o                         
   9  17   2         94.70        100.33         6.62 o                         
  -9  18   2       2115.51       2102.47        20.20 o                         
  -8  18   2        119.64        103.43         4.97 o                         
  -7  18   2        352.19        365.93         7.70 o                         
  -6  18   2        760.77        746.16        10.70 o                         
  -5  18   2       2689.80       2715.54        19.28 o                         
  -4  18   2       1828.87       1766.74        15.43 o                         
  -3  18   2        212.41        213.47         5.31 o                         
  -2  18   2        660.38        599.91         8.00 o                         
  -1  18   2        567.42        568.74         7.63 o                         
   0  18   2         40.14         34.75         2.63 o                         
   1  18   2       3794.26       3922.19        28.95 o                         
   2  18   2         53.58         39.68         3.06 o                         
   3  18   2       2950.42       2813.13        22.15 o                         
   4  18   2        999.53       1039.40        12.15 o                         
   5  18   2       1049.46        993.59        11.86 o                         
   6  18   2       1983.16       1915.49        23.44 o                         
   7  18   2         61.20         63.95         4.43 o                         
   8  18   2        358.63        360.94        10.54 o                         
  -8  19   2          2.75          8.50         2.94 o                         
  -7  19   2       2129.90       2177.59        20.04 o                         
  -6  19   2        597.29        602.34         9.41 o                         
  -5  19   2        207.24        206.01         5.45 o                         
  -4  19   2         81.07         66.59         3.74 o                         
  -3  19   2        932.98        954.20        11.13 o                         
  -2  19   2       2440.08       2530.63        22.21 o                         
  -1  19   2       7799.78       7711.13        46.40 o                         
   0  19   2        132.79        101.12         3.94 o                         
   1  19   2         70.93         97.84         3.93 o                         
   2  19   2        828.10        811.89        10.78 o                         
   3  19   2       2010.63       2050.12        18.11 o                         
   4  19   2       2554.91       2488.42        22.03 o                         
   5  19   2        632.74        612.39         9.87 o                         
   6  19   2         28.59         27.51         3.99 o                         
   7  19   2       1012.40       1010.77        14.64 o                         
   8  19   2         21.00         13.31         4.61 o                         
  -8  20   2        573.13        557.58         9.99 o                         
  -7  20   2        741.59        738.62        10.99 o                         
  -6  20   2        193.19        201.53         6.20 o                         
  -5  20   2       1131.52       1077.60        12.18 o                         
  -4  20   2       2110.01       2095.15        18.77 o                         
  -3  20   2       2452.61       2473.39        21.60 o                         
  -2  20   2         34.60         25.60         2.98 o                         
  -1  20   2       1058.16       1129.15        11.79 o                         
   0  20   2       1213.70       1144.85        11.79 o                         
   1  20   2       1017.09       1008.86        11.71 o                         
   2  20   2        143.42        111.63         4.83 o                         
   3  20   2       2283.05       2191.93        23.18 o                         
   4  20   2        643.46        629.40        10.82 o                         
   5  20   2        822.46        797.90        12.24 o                         
   6  20   2       1100.70       1035.20        15.87 o                         
   7  20   2         64.08         62.43         5.24 o                         
  -7  21   2        435.18        435.55         8.92 o                         
  -6  21   2        201.04        188.69         6.60 o                         
  -5  21   2        126.09        111.00         4.97 o                         
  -4  21   2          5.61         10.49         2.66 o                         
  -3  21   2       2311.44       2293.94        21.24 o                         
  -2  21   2        504.86        504.56         9.00 o                         
  -1  21   2       6011.92       6002.63        40.59 o                         
   0  21   2          1.99         11.06         2.33 o                         
   1  21   2       1214.21       1220.83        14.05 o                         
   2  21   2        312.63        301.35         7.29 o                         
   3  21   2       3591.65       3807.76        28.86 o                         
   4  21   2          0.95          1.87         2.75 o                         
   5  21   2        230.78        236.57         7.58 o                         
   6  21   2         63.94         61.32         5.64 o                         
   7  21   2       1955.70       2083.24        26.09 o                         
  -7  22   2        572.60        553.11        10.79 o                         
  -6  22   2         98.29         71.38         5.00 o                         
  -5  22   2        892.11        891.62        12.08 o                         
  -4  22   2         54.64         48.97         3.94 o                         
  -3  22   2       3423.26       3451.01        28.67 o                         
  -2  22   2        464.27        475.50         9.02 o                         
  -1  22   2       1075.30       1184.05        13.47 o                         
   0  22   2       2235.37       2218.93        19.74 o                         
   1  22   2        367.36        379.74         8.01 o                         
   2  22   2        147.63        138.93         5.66 o                         
   3  22   2        243.97        265.19         7.23 o                         
   4  22   2          5.36          5.84         2.86 o                         
   5  22   2       2390.68       2512.42        25.49 o                         
   6  22   2        259.30        244.37        10.12 o                         
  -6  23   2        120.43         93.71         6.06 o                         
  -5  23   2       1315.02       1306.16        16.13 o                         
  -4  23   2        232.78        228.64         8.78 o                         
  -3  23   2       3244.42       3441.12        29.08 o                         
  -2  23   2         13.78         10.94         2.97 o                         
  -1  23   2       1642.48       1680.75        17.77 o                         
   0  23   2        370.96        363.48         8.01 o                         
   1  23   2        573.64        552.98         9.77 o                         
   2  23   2        263.26        259.03         7.21 o                         
   3  23   2       3050.81       3167.79        27.46 o                         
   4  23   2        229.72        199.56         7.84 o                         
   5  23   2          1.27          6.12         3.70 o                         
  -5  24   2       2048.33       2189.23        22.39 o                         
  -4  24   2        250.18        230.52         7.59 o                         
  -3  24   2       1889.54       1973.75        20.41 o                         
  -2  24   2          6.60          6.23         3.02 o                         
  -1  24   2       1557.84       1590.69        18.03 o                         
   0  24   2        851.95        867.70        13.38 o                         
   1  24   2       1245.19       1286.86        15.47 o                         
   2  24   2        848.06        834.42        12.51 o                         
   3  24   2         79.05         89.69         5.20 o                         
   4  24   2          2.19         -2.76         3.05 o                         
  -4  25   2          3.05          5.96         3.26 o                         
  -3  25   2       1499.86       1563.64        18.16 o                         
  -2  25   2        779.31        785.10        13.40 o                         
  -1  25   2        407.90        440.25         9.92 o                         
   0  25   2         28.10         35.89         4.02 o                         
   1  25   2         79.61         83.56         4.99 o                         
   2  25   2        790.30        804.08        12.51 o                         
   3  25   2       1205.92       1211.03        15.76 o                         
  -2  26   2        174.17        183.13         7.31 o                         
  -1  26   2       2058.88       2150.65        23.51 o                         
   0  26   2        152.32        159.69         8.34 o                         
   1  26   2       2734.05       2843.40        28.11 o                         
 -11   0   3        651.16        679.82        16.52 o                         
  -9   0   3       2182.14       2183.80        37.96 o                         
  -7   0   3      23635.32      23732.20       186.92 o                         
  -5   0   3       4405.33       4299.66        46.52 o                         
  -3   0   3       2228.71       2216.65        20.48 o                         
  -1   0   3      10211.30       9900.19        60.47 o                         
   1   0   3      20104.57      20746.39       160.34 o                         
   3   0   3      38140.29      39424.38       305.98 o                         
   5   0   3       1110.54       1022.59        10.84 o                         
   7   0   3       9833.09       9486.90        73.03 o                         
   9   0   3       2970.85       2868.55        43.68 o                         
  11   0   3       1369.25       1337.29        30.16 o                         
 -12   1   3          6.68         -0.51         2.73 o                         
 -11   1   3       2534.79       2630.69        21.80 o                         
 -10   1   3         75.23         66.65         3.93 o                         
  -9   1   3       2322.23       2381.76        18.56 o                         
  -8   1   3         16.85         12.73         2.19 o                         
  -7   1   3       5544.94       5697.58        35.82 o                         
  -6   1   3        461.75        470.33         5.67 o                         
  -5   1   3       9975.51       9496.36        54.90 o                         
  -4   1   3        105.82         73.59         2.64 o                         
  -3   1   3       1158.76        938.19         7.50 o                         
  -2   1   3         29.69         18.16         1.17 o                         
  -1   1   3        208.11        157.21         2.07 o                         
   0   1   3        214.72        183.37         2.74 o                         
   1   1   3       5996.08       5565.05        32.94 o                         
   2   1   3       8213.79       8353.86        52.12 o                         
   3   1   3         69.18         72.14         5.27 o                         
   4   1   3         25.98         24.32         1.17 o                         
   5   1   3       5223.51       5198.85        28.51 o                         
   6   1   3          9.99         10.40         1.29 o                         
   7   1   3       2497.65       2364.48        19.68 o                         
   8   1   3        177.98        182.30         6.20 o                         
   9   1   3       2472.92       2526.18        32.90 o                         
  10   1   3         37.17         36.38         5.01 o                         
  11   1   3          6.27         16.85         4.95 o                         
 -12   2   3        500.54        494.39         9.56 o                         
 -11   2   3       1818.94       1821.57        18.87 o                         
 -10   2   3         95.20         98.94         4.30 o                         
  -9   2   3       1548.29       1552.21        16.26 o                         
  -8   2   3        511.98        517.45         6.63 o                         
  -7   2   3      17121.67      17268.56        89.33 o                         
  -6   2   3       1369.92       1252.69         9.45 o                         
  -5   2   3       3698.35       3432.12        22.55 o                         
  -4   2   3         51.56         34.00         1.96 o                         
  -3   2   3        522.14        432.60         4.87 o                         
  -2   2   3       2277.11       2343.61        12.57 o                         
  -1   2   3      15652.97      15944.19        79.49 o                         
   0   2   3       4905.39       5418.30        30.51 o                         
   1   2   3      11138.08      11655.61        58.05 o                         
   2   2   3        155.45        167.28         2.50 o                         
   3   2   3      13969.97      13929.19        76.94 o                         
   4   2   3          4.38          7.62         1.29 o                         
   5   2   3        171.91        159.74         3.85 o                         
   6   2   3       2901.72       2655.56        16.62 o                         
   7   2   3       5588.43       5534.78        45.35 o                         
   8   2   3        709.20        702.87        11.50 o                         
   9   2   3        325.27        325.20         8.89 o                         
  10   2   3        803.58        812.06        15.68 o                         
  11   2   3       1452.97       1475.11        25.73 o                         
 -12   3   3        636.34        616.95        11.12 o                         
 -11   3   3         78.64         68.53         4.52 o                         
 -10   3   3        313.24        282.94         6.66 o                         
  -9   3   3       2777.13       2797.63        23.95 o                         
  -8   3   3        525.48        461.94         6.73 o                         
  -7   3   3       2687.17       2710.29        17.93 o                         
  -6   3   3        682.64        651.00         6.10 o                         
  -5   3   3       1413.82       1281.07         9.91 o                         
  -4   3   3       2609.92       2753.73        16.55 o                         
  -3   3   3      16293.93      16508.95        79.71 o                         
  -2   3   3       2632.85       2688.83        14.32 o                         
  -1   3   3       6497.23       6577.10        30.97 o                         
   0   3   3        197.93        220.28         2.61 o                         
   1   3   3      78642.80      78915.49       353.26 o                         
   2   3   3      30990.22      31633.99       169.02 o                         
   3   3   3       2256.68       2397.45        15.40 o                         
   4   3   3       1752.12       1642.01        10.97 o                         
   5   3   3      11588.65      11013.31        57.06 o                         
   6   3   3        152.00        132.27         2.99 o                         
   7   3   3        182.95        172.36         5.42 o                         
   8   3   3         91.56         97.11         8.08 o                         
   9   3   3       2266.75       2332.94        24.71 o                         
  10   3   3          4.96          2.11         3.82 o                         
  11   3   3        482.15        510.61        13.70 o                         
 -12   4   3        178.06        187.04         7.71 o                         
 -11   4   3       3692.09       3688.21        42.82 o                         
 -10   4   3        842.92        814.76        10.72 o                         
  -9   4   3        371.18        386.63         6.82 o                         
  -8   4   3        988.19        929.53         9.82 o                         
  -7   4   3       1309.77       1298.37        11.84 o                         
  -6   4   3       7518.70       7635.62        38.58 o                         
  -5   4   3       5753.75       5568.50        32.22 o                         
  -4   4   3        272.50        247.09         3.69 o                         
  -3   4   3      17298.30      17968.88        83.41 o                         
  -2   4   3       8273.51       8756.46        41.44 o                         
  -1   4   3      16666.63      17046.86        78.52 o                         
   0   4   3       6287.77       6590.56        37.11 o                         
   1   4   3       4577.20       4541.75        22.25 o                         
   2   4   3        134.29        180.02         2.18 o                         
   3   4   3      11089.95      10580.72        51.89 o                         
   4   4   3        453.56        426.86         3.67 o                         
   5   4   3         81.23         93.01         3.86 o                         
   6   4   3       2276.25       2079.88        14.46 o                         
   7   4   3       2345.58       2362.82        23.34 o                         
   8   4   3          1.17          0.88         2.39 o                         
   9   4   3        342.79        286.20         9.87 o                         
  10   4   3        187.69        171.14         8.50 o                         
  11   4   3       1280.52       1325.26        29.23 o                         
 -12   5   3       1637.49       1654.53        19.68 o                         
 -11   5   3        575.53        582.89         9.71 o                         
 -10   5   3       1834.04       1735.73        16.62 o                         
  -9   5   3       7460.76       7483.72        47.74 o                         
  -8   5   3          9.20         11.29         2.06 o                         
  -7   5   3       4310.92       4355.18        31.01 o                         
  -6   5   3        141.98        144.67         3.33 o                         
  -5   5   3       8709.23       9011.69        52.98 o                         
  -4   5   3       9688.59      10382.30        54.05 o                         
  -3   5   3      35115.63      36226.77       169.24 o                         
  -2   5   3        580.98        617.43         4.53 o                         
  -1   5   3       5313.04       5363.58        25.89 o                         
   0   5   3         83.47         70.45         1.85 o                         
   1   5   3       8530.28       8470.19        41.86 o                         
   2   5   3       1494.94       1592.31         8.81 o                         
   3   5   3        942.66        930.10         6.58 o                         
   4   5   3       2296.10       2284.20        12.30 o                         
   5   5   3      15101.08      15147.42        71.42 o                         
   6   5   3         15.69         14.13         1.79 o                         
   7   5   3        129.47        115.49         4.89 o                         
   8   5   3         74.58         76.46         4.43 o                         
   9   5   3        397.23        383.55        11.13 o                         
  10   5   3        102.92         77.21         6.20 o                         
  11   5   3        711.82        787.97        16.50 o                         
 -12   6   3          8.89          9.29         3.40 o                         
 -11   6   3       2939.15       2945.10        24.62 o                         
 -10   6   3        254.89        271.88         6.77 o                         
  -9   6   3        226.46        233.19         6.02 o                         
  -8   6   3        810.44        791.13         9.09 o                         
  -7   6   3        425.36        390.96         5.92 o                         
  -6   6   3       2692.23       2731.89        16.87 o                         
  -5   6   3       8591.75       8842.56        45.45 o                         
  -4   6   3       1860.47       2049.99        12.81 o                         
  -3   6   3      17254.26      16971.76        79.17 o                         
  -2   6   3       6024.01       6383.23        31.03 o                         
  -1   6   3      25868.16      25760.18       114.93 o                         
   0   6   3       1694.38       1776.10        11.61 o                         
   1   6   3       1790.44       1708.01        10.40 o                         
   2   6   3        954.24        787.29         5.80 o                         
   3   6   3      11782.27      11544.29        79.25 o                         
   4   6   3        128.60        142.94         2.27 o                         
   5   6   3        167.79        176.31         4.21 o                         
   6   6   3          0.98          5.50         1.40 o                         
   7   6   3       4194.35       4199.70        34.62 o                         
   8   6   3        712.67        684.65        10.93 o                         
   9   6   3         17.92         22.51         4.40 o                         
  10   6   3        376.07        332.55        11.44 o                         
  11   6   3        962.88       1035.12        22.32 o                         
 -12   7   3        286.16        266.20         8.92 o                         
 -11   7   3         13.46         21.08         3.18 o                         
 -10   7   3          8.54          8.28         2.73 o                         
  -9   7   3       4157.27       4231.12        30.34 o                         
  -8   7   3       2526.07       2464.84        21.52 o                         
  -7   7   3       2492.59       2545.16        18.46 o                         
  -6   7   3          0.53          2.51         1.40 o                         
  -5   7   3       2901.40       2969.06        17.85 o                         
  -4   7   3        187.37        141.18         2.73 o                         
  -3   7   3      24565.36      25212.07       116.52 o                         
  -2   7   3       1477.31       1570.27         9.40 o                         
  -1   7   3       5037.23       4849.37        23.20 o                         
   0   7   3       3278.44       3127.34        17.86 o                         
   1   7   3         18.67          8.96         1.15 o                         
   2   7   3        210.68        208.65         2.74 o                         
   3   7   3       2018.15       2065.65        15.53 o                         
   4   7   3       2010.30       2037.96        11.61 o                         
   5   7   3      14309.61      14246.78        67.83 o                         
   6   7   3       2468.42       2416.85        16.07 o                         
   7   7   3        604.31        613.81        10.06 o                         
   8   7   3        171.41        164.92         6.18 o                         
   9   7   3       1729.66       1680.43        21.46 o                         
  10   7   3       1078.20       1131.88        20.64 o                         
  11   7   3        379.01        387.98        15.12 o                         
 -12   8   3         45.87         47.08         4.58 o                         
 -11   8   3       2288.32       2314.23        21.17 o                         
 -10   8   3       2740.80       2740.13        22.86 o                         
  -9   8   3        593.69        566.90         8.80 o                         
  -8   8   3          8.10         18.37         2.32 o                         
  -7   8   3       1100.46       1141.22        11.43 o                         
  -6   8   3          3.56          3.12         1.53 o                         
  -5   8   3       2116.83       2103.38        13.79 o                         
  -4   8   3        131.86        134.78         2.47 o                         
  -3   8   3       7245.50       7059.39        34.87 o                         
  -2   8   3      13171.80      13211.41        60.27 o                         
  -1   8   3      11186.73      10785.50        53.21 o                         
   0   8   3        402.87        324.43         3.80 o                         
   1   8   3        421.76        316.67         3.91 o                         
   2   8   3       1042.55        898.08         6.44 o                         
   3   8   3       4215.28       4158.39        21.16 o                         
   4   8   3       1094.97       1159.10         8.67 o                         
   5   8   3       1279.81       1274.68         9.62 o                         
   6   8   3        311.96        301.93         4.92 o                         
   7   8   3       4756.38       4782.45        36.41 o                         
   8   8   3        427.35        411.57         8.34 o                         
   9   8   3        706.18        713.14        11.80 o                         
  10   8   3       2204.22       2193.60        37.59 o                         
  11   8   3        915.96        950.27        19.43 o                         
 -12   9   3          1.64         -0.92         3.36 o                         
 -11   9   3        507.87        483.31         9.43 o                         
 -10   9   3        913.25        929.51        11.26 o                         
  -9   9   3       1846.30       1936.96        17.57 o                         
  -8   9   3       1656.49       1658.87        15.21 o                         
  -7   9   3       1531.68       1547.28        14.02 o                         
  -6   9   3         34.14         39.70         2.36 o                         
  -5   9   3       1831.68       1842.34        13.41 o                         
  -4   9   3        199.96        158.89         3.04 o                         
  -3   9   3       8078.59       8068.02        38.49 o                         
  -2   9   3       2592.03       2451.17        14.46 o                         
  -1   9   3       4487.53       4729.19        25.15 o                         
   0   9   3       6680.44       6836.83        36.61 o                         
   1   9   3      13568.67      13163.79        67.71 o                         
   2   9   3         58.17         81.99         1.85 o                         
   3   9   3         64.35         67.45         2.02 o                         
   4   9   3       1902.94       1817.27        11.95 o                         
   5   9   3       2368.62       2382.06        15.09 o                         
   6   9   3       4737.98       4707.48        30.91 o                         
   7   9   3         68.14         81.52         4.28 o                         
   8   9   3         10.42         11.41         3.04 o                         
   9   9   3       6563.92       6667.42        53.83 o                         
  10   9   3       1687.65       1742.29        26.37 o                         
 -11  10   3       1104.39       1101.92        13.91 o                         
 -10  10   3       1384.64       1361.84        14.05 o                         
  -9  10   3        856.24        833.07        11.32 o                         
  -8  10   3        159.85        157.52         5.44 o                         
  -7  10   3       5344.11       5365.03        35.38 o                         
  -6  10   3          8.54          7.98         1.87 o                         
  -5  10   3        575.66        606.37         6.99 o                         
  -4  10   3        857.24        860.09         6.81 o                         
  -3  10   3       2235.28       2324.90        13.83 o                         
  -2  10   3       9523.39       9434.56        44.37 o                         
  -1  10   3       6150.41       6288.37        34.17 o                         
   0  10   3       3277.67       3317.32        19.71 o                         
   1  10   3        141.58        100.14         2.71 o                         
   2  10   3       1602.99       1440.25         8.69 o                         
   3  10   3       8389.51       8333.43        41.35 o                         
   4  10   3        188.37        164.68         3.12 o                         
   5  10   3         40.82         32.67         1.87 o                         
   6  10   3          5.04         11.35         2.00 o                         
   7  10   3       3087.69       3112.42        33.12 o                         
   8  10   3        156.41        147.23         6.44 o                         
   9  10   3       1392.71       1410.10        18.63 o                         
  10  10   3       1804.42       1827.42        34.98 o                         
 -11  11   3       1262.89       1253.35        14.53 o                         
 -10  11   3        388.98        376.33         7.48 o                         
  -9  11   3       2997.21       2929.19        22.45 o                         
  -8  11   3        697.83        701.41         9.51 o                         
  -7  11   3        293.61        291.11         6.07 o                         
  -6  11   3         27.25         32.74         2.54 o                         
  -5  11   3       7080.82       7221.89        38.98 o                         
  -4  11   3       6264.38       6356.36        32.91 o                         
  -3  11   3       1284.45       1194.25         8.42 o                         
  -2  11   3       2021.92       2036.02        12.11 o                         
  -1  11   3       2542.26       2713.53        17.52 o                         
   0  11   3       6289.41       6491.24        35.62 o                         
   1  11   3      18352.30      18545.03        90.82 o                         
   2  11   3        302.29        297.91         3.46 o                         
   3  11   3        582.34        607.93         5.94 o                         
   4  11   3        254.77        273.43         4.11 o                         
   5  11   3         12.69         22.97         1.93 o                         
   6  11   3       1944.05       1922.77        17.04 o                         
   7  11   3         50.26         43.73         4.00 o                         
   8  11   3        216.09        192.12         7.37 o                         
   9  11   3       3038.86       3051.86        30.58 o                         
  10  11   3        404.46        422.16        12.09 o                         
 -11  12   3        122.07        110.20         5.11 o                         
 -10  12   3        640.54        618.19         8.95 o                         
  -9  12   3       1215.73       1177.63        12.67 o                         
  -8  12   3        369.21        357.77         6.76 o                         
  -7  12   3       6019.32       6030.65        39.45 o                         
  -6  12   3       4124.10       4344.63        28.35 o                         
  -5  12   3       4481.66       4500.05        26.91 o                         
  -4  12   3        119.53        134.46         3.03 o                         
  -3  12   3        589.38        573.97         5.49 o                         
  -2  12   3       9364.46       9345.68        46.15 o                         
  -1  12   3      10613.41      11087.17        55.93 o                         
   0  12   3        412.93        431.62         5.92 o                         
   1  12   3          8.54         11.31         1.37 o                         
   2  12   3       2250.56       2302.68        13.23 o                         
   3  12   3       6273.76       6261.74        32.61 o                         
   4  12   3       1904.02       1838.13        15.38 o                         
   5  12   3        603.06        581.57         7.21 o                         
   6  12   3        841.77        787.77        10.04 o                         
   7  12   3       3533.60       3502.41        34.96 o                         
   8  12   3        182.37        168.33         7.33 o                         
   9  12   3        715.46        706.41        13.28 o                         
  10  12   3         22.77         14.55         4.05 o                         
 -11  13   3        597.56        563.54        10.58 o                         
 -10  13   3         31.22         23.58         2.89 o                         
  -9  13   3       1070.25       1009.86        11.75 o                         
  -8  13   3        315.17        287.81         5.99 o                         
  -7  13   3         35.85         59.36         5.41 o                         
  -6  13   3        744.37        760.53         9.52 o                         
  -5  13   3       6828.91       6958.13        36.97 o                         
  -4  13   3       3149.64       3253.98        20.24 o                         
  -3  13   3        897.11        860.15         7.20 o                         
  -2  13   3        908.98        832.32         7.34 o                         
  -1  13   3        323.61        316.34         4.93 o                         
   0  13   3       1268.82       1268.88        10.04 o                         
   1  13   3       9567.70       9643.53        47.88 o                         
   2  13   3       2646.05       2515.77        14.38 o                         
   3  13   3        939.06        916.98         8.23 o                         
   4  13   3       1313.07       1366.68        12.39 o                         
   5  13   3       1425.20       1428.23        12.84 o                         
   6  13   3       1026.72        979.51        11.66 o                         
   7  13   3        202.98        177.44         6.24 o                         
   8  13   3        449.77        426.84        10.19 o                         
   9  13   3        441.97        413.51        10.87 o                         
  10  13   3        385.86        371.22        12.96 o                         
 -10  14   3        876.64        847.74        10.71 o                         
  -9  14   3        498.65        484.12         7.78 o                         
  -8  14   3          1.86          1.01         2.15 o                         
  -7  14   3       3740.67       3632.35        25.58 o                         
  -6  14   3       9905.29       9987.15        57.87 o                         
  -5  14   3       5866.46       5900.33        33.94 o                         
  -4  14   3        116.18        106.74         3.49 o                         
  -3  14   3       1695.86       1653.42        11.51 o                         
  -2  14   3       2885.91       3039.95        18.87 o                         
  -1  14   3       1144.40       1215.80         9.58 o                         
   0  14   3        521.39        478.15         5.58 o                         
   1  14   3         19.69         13.59         1.61 o                         
   2  14   3       2042.61       2042.81        13.51 o                         
   3  14   3       4138.39       4195.98        27.36 o                         
   4  14   3       2888.59       2780.43        19.19 o                         
   5  14   3        107.16        111.79         4.21 o                         
   6  14   3       4715.62       4686.81        34.52 o                         
   7  14   3       1786.77       1820.80        19.29 o                         
   8  14   3        654.53        619.64        12.26 o                         
   9  14   3        450.30        449.30        11.09 o                         
 -10  15   3         55.53         47.52         3.75 o                         
  -9  15   3        287.20        275.38         6.28 o                         
  -8  15   3       1617.76       1606.63        14.52 o                         
  -7  15   3        575.69        582.00         8.41 o                         
  -6  15   3          5.40         14.59         3.73 o                         
  -5  15   3       2413.10       2309.28        16.39 o                         
  -4  15   3        734.00        728.89         7.80 o                         
  -3  15   3       1357.91       1407.76        11.02 o                         
  -2  15   3       2714.15       2664.34        18.46 o                         
  -1  15   3        206.15        198.66         4.97 o                         
   0  15   3       3135.57       3199.30        19.74 o                         
   1  15   3       2867.62       2809.16        18.06 o                         
   2  15   3       5869.36       5932.49        31.85 o                         
   3  15   3          2.07          9.35         1.94 o                         
   4  15   3       3007.50       2984.86        21.49 o                         
   5  15   3       2127.13       2097.14        17.15 o                         
   6  15   3        155.49        158.22         6.41 o                         
   7  15   3        220.23        198.58         7.47 o                         
   8  15   3        770.08        764.67        13.79 o                         
   9  15   3        482.14        476.81        12.44 o                         
 -10  16   3        952.89        934.58        13.04 o                         
  -9  16   3        171.86        169.40         5.71 o                         
  -8  16   3          4.31          6.58         2.35 o                         
  -7  16   3        122.21        114.71         4.48 o                         
  -6  16   3       6046.14       6168.56        35.94 o                         
  -5  16   3       1973.44       1943.56        14.22 o                         
  -4  16   3        232.12        199.22         4.40 o                         
  -3  16   3       4715.96       4671.99        27.47 o                         
  -2  16   3        303.52        332.91         6.22 o                         
  -1  16   3        694.64        729.75         7.74 o                         
   0  16   3        508.61        508.88         6.19 o                         
   1  16   3         37.47         33.74         2.26 o                         
   2  16   3       4123.95       4288.42        24.73 o                         
   3  16   3       4238.56       4187.80        26.56 o                         
   4  16   3       2761.16       2723.79        20.40 o                         
   5  16   3        261.08        231.53         5.85 o                         
   6  16   3       3596.66       3637.45        29.17 o                         
   7  16   3        666.78        657.69        11.42 o                         
   8  16   3       1145.60       1132.66        17.20 o                         
   9  16   3         17.88         22.80         4.46 o                         
  -9  17   3        541.82        541.39         9.18 o                         
  -8  17   3       2575.14       2567.17        21.10 o                         
  -7  17   3        298.38        286.47         6.45 o                         
  -6  17   3       1367.23       1361.65        12.90 o                         
  -5  17   3        253.53        228.85         5.17 o                         
  -4  17   3       2862.51       2894.03        19.73 o                         
  -3  17   3        952.32        931.80        10.03 o                         
  -2  17   3         80.76         75.20         3.15 o                         
  -1  17   3       1286.99       1297.49        11.91 o                         
   0  17   3       6526.37       6601.53        38.19 o                         
   1  17   3          3.19          8.16         1.79 o                         
   2  17   3       1473.60       1486.23        12.91 o                         
   3  17   3         21.59         20.87         2.34 o                         
   4  17   3       3350.85       3235.40        24.60 o                         
   5  17   3       3310.07       3346.08        27.45 o                         
   6  17   3         92.43         93.73         4.76 o                         
   7  17   3          3.58          1.08         2.95 o                         
   8  17   3        321.86        308.15         9.76 o                         
  -9  18   3        109.71         98.15         5.30 o                         
  -8  18   3         13.90         19.06         2.94 o                         
  -7  18   3        224.03        219.50         6.01 o                         
  -6  18   3       3548.03       3603.43        24.10 o                         
  -5  18   3        690.98        656.70         8.22 o                         
  -4  18   3        199.45        189.24         5.19 o                         
  -3  18   3        495.15        497.29         7.53 o                         
  -2  18   3       1002.70       1014.49         9.98 o                         
  -1  18   3       3306.30       3341.50        23.36 o                         
   0  18   3       1112.48       1111.16        11.08 o                         
   1  18   3         12.06          8.71         2.06 o                         
   2  18   3       2967.95       3151.65        25.04 o                         
   3  18   3       2263.55       2194.55        17.87 o                         
   4  18   3        759.51        779.13        10.34 o                         
   5  18   3        141.84        128.16         5.45 o                         
   6  18   3         98.99         83.53         4.45 o                         
   7  18   3        382.55        359.46         8.65 o                         
   8  18   3        745.52        736.53        14.47 o                         
  -9  19   3        650.59        642.34        11.48 o                         
  -8  19   3       2131.90       2146.28        21.41 o                         
  -7  19   3        227.19        221.70         6.18 o                         
  -6  19   3        490.32        463.15         7.37 o                         
  -5  19   3         25.70         20.33         2.68 o                         
  -4  19   3       3481.24       3565.27        26.81 o                         
  -3  19   3       2330.94       2313.55        18.56 o                         
  -2  19   3       1649.35       1651.15        15.55 o                         
  -1  19   3        613.21        614.92         8.28 o                         
   0  19   3       4962.29       4994.08        32.35 o                         
   1  19   3         43.78         30.33         2.83 o                         
   2  19   3        118.44        121.35         5.09 o                         
   3  19   3        742.13        671.30         9.54 o                         
   4  19   3       2458.88       2390.36        22.89 o                         
   5  19   3       3344.85       3312.96        42.53 o                         
   6  19   3       2055.95       2008.15        22.97 o                         
   7  19   3        584.52        552.97        12.01 o                         
  -8  20   3         19.22         23.53         3.62 o                         
  -7  20   3        231.27        214.38         6.82 o                         
  -6  20   3        820.20        787.62         9.65 o                         
  -5  20   3        225.20        225.35         5.70 o                         
  -4  20   3          6.47          7.98         3.18 o                         
  -3  20   3        396.95        389.43         7.93 o                         
  -2  20   3       5068.21       5142.18        35.59 o                         
  -1  20   3       1386.02       1428.19        13.55 o                         
   0  20   3       1330.67       1341.74        13.05 o                         
   1  20   3       1350.88       1294.81        13.59 o                         
   2  20   3       2594.31       2601.43        22.60 o                         
   3  20   3        201.56        185.67         5.78 o                         
   4  20   3        760.17        797.47        12.15 o                         
   5  20   3          0.44          1.87         3.40 o                         
   6  20   3         24.92         29.81         4.62 o                         
   7  20   3          6.21          5.07         4.07 o                         
  -7  21   3        244.91        256.69         7.76 o                         
  -6  21   3         12.14          9.51         2.65 o                         
  -5  21   3          4.60          4.65         2.57 o                         
  -4  21   3       2810.52       2813.40        24.69 o                         
  -3  21   3       1399.63       1379.88        15.48 o                         
  -2  21   3        961.45       1002.42        12.16 o                         
  -1  21   3        346.81        332.91         7.47 o                         
   0  21   3       3469.47       3577.48        25.74 o                         
   1  21   3        920.16        943.87        11.67 o                         
   2  21   3        454.29        412.74         8.24 o                         
   3  21   3        266.89        234.82         6.72 o                         
   4  21   3        662.66        669.67        11.32 o                         
   5  21   3        163.55        129.31         7.25 o                         
   6  21   3       2086.50       2142.47        26.80 o                         
  -7  22   3       1939.30       2013.30        24.40 o                         
  -6  22   3        419.45        396.83         9.59 o                         
  -5  22   3         18.97         15.83         3.18 o                         
  -4  22   3          3.07          8.44         2.85 o                         
  -3  22   3         21.68         27.42         3.42 o                         
  -2  22   3       5697.25       5783.31        40.25 o                         
  -1  22   3       1159.24       1181.94        13.59 o                         
   0  22   3        411.27        385.04         7.72 o                         
   1  22   3        499.74        509.89         9.60 o                         
   2  22   3       2189.92       2228.73        21.17 o                         
   3  22   3         99.30         85.43         4.77 o                         
   4  22   3       2171.95       2182.55        22.68 o                         
   5  22   3        239.73        216.59         9.16 o                         
   6  22   3        181.31        192.87         9.03 o                         
  -6  23   3         57.58         57.20         4.93 o                         
  -5  23   3          9.24          2.36         3.09 o                         
  -4  23   3       4178.45       4308.25        43.78 o                         
  -3  23   3        227.29        237.41         7.22 o                         
  -2  23   3        148.34        176.92        11.56 o                         
  -1  23   3        313.19        318.54         7.97 o                         
   0  23   3       1919.36       1994.24        18.85 o                         
   1  23   3       2167.97       2186.16        20.99 o                         
   2  23   3         46.34         50.07         4.08 o                         
   3  23   3        188.41        160.09         6.42 o                         
   4  23   3       1494.34       1580.73        21.02 o                         
   5  23   3         52.45         42.44         5.28 o                         
  -5  24   3         32.58         30.80         4.23 o                         
  -4  24   3        121.58        119.11         6.08 o                         
  -3  24   3        172.34        184.27         6.84 o                         
  -2  24   3       3333.80       3394.54        28.95 o                         
  -1  24   3         63.42         57.84         4.43 o                         
   0  24   3         68.98         70.50         4.55 o                         
   1  24   3         18.99         21.08         3.24 o                         
   2  24   3        972.75        985.05        13.60 o                         
   3  24   3         59.39         60.39         4.64 o                         
   4  24   3       1118.26       1114.87        18.56 o                         
  -4  25   3       3463.00       3628.06        33.35 o                         
  -3  25   3        340.17        339.30        10.75 o                         
  -2  25   3         54.35         64.94         4.52 o                         
  -1  25   3          5.45          4.84         3.05 o                         
   0  25   3       1833.06       1883.50        21.21 o                         
   1  25   3        653.81        666.35        11.33 o                         
   2  25   3       1882.33       1961.09        26.47 o                         
   3  25   3         34.72         19.75         3.77 o                         
  -2  26   3       2456.07       2656.99        40.22 o                         
  -1  26   3        448.71        445.66        10.67 o                         
   0  26   3         26.54         35.62         4.63 o                         
   1  26   3         22.88         26.84         3.95 o                         
 -12   0   4       1578.22       1581.02        22.48 o                         
 -10   0   4        638.84        620.44        12.32 o                         
  -8   0   4       9745.75      10255.36        95.71 o                         
  -6   0   4         75.69        114.42         7.19 o                         
  -4   0   4      26673.32      27368.78       252.14 o                         
  -2   0   4       2368.46       2116.50        16.06 o                         
   0   0   4       2506.13       2198.60        19.07 o                         
   2   0   4       3929.48       3630.95        27.77 o                         
   4   0   4       5140.00       5079.89        35.88 o                         
   6   0   4       1360.70       1143.04        17.45 o                         
   8   0   4        357.09        408.59        12.15 o                         
  10   0   4       3059.97       3175.75        49.50 o                         
 -12   1   4        104.03        100.09         5.03 o                         
 -11   1   4         25.71         18.43         2.86 o                         
 -10   1   4       4998.27       5123.07        35.94 o                         
  -9   1   4         13.43          5.99         2.07 o                         
  -8   1   4        166.96        173.40         4.75 o                         
  -7   1   4        170.87        157.93         6.18 o                         
  -6   1   4      20850.00      21089.10       117.82 o                         
  -5   1   4        683.31        571.46        10.92 o                         
  -4   1   4       2084.91       2171.38        15.95 o                         
  -3   1   4       1455.65       1360.28        10.58 o                         
  -2   1   4      11316.12      11327.81        62.77 o                         
  -1   1   4        119.23         98.21         1.78 o                         
   0   1   4       1356.50       1246.22         7.11 o                         
   1   1   4        887.65        916.15         5.57 o                         
   2   1   4      33395.37      34087.29       186.44 o                         
   3   1   4       1530.49       1531.62        10.34 o                         
   4   1   4       3139.08       3069.89        17.95 o                         
   5   1   4       1073.49       1069.15         7.45 o                         
   6   1   4       3472.81       3454.66        20.33 o                         
   7   1   4        359.14        359.89         7.42 o                         
   8   1   4       8022.80       8366.88        63.49 o                         
   9   1   4         91.70         81.15         5.99 o                         
  10   1   4          0.59         13.07         4.70 o                         
  11   1   4        190.43        183.65         9.44 o                         
 -12   2   4        871.99        890.99        15.42 o                         
 -11   2   4        189.96        177.47         6.22 o                         
 -10   2   4         15.53         22.83         3.16 o                         
  -9   2   4        502.28        466.55         7.20 o                         
  -8   2   4       8924.94       9136.46        50.47 o                         
  -7   2   4        454.81        450.39         6.09 o                         
  -6   2   4         80.24        121.07         6.35 o                         
  -5   2   4       1836.16       1870.78        15.72 o                         
  -4   2   4      10339.93       9867.19        60.07 o                         
  -3   2   4       1435.92       1398.35        11.54 o                         
  -2   2   4       3290.99       3257.72        17.19 o                         
  -1   2   4       1096.43       1231.04         7.35 o                         
   0   2   4      13694.73      13593.91        67.80 o                         
   1   2   4       3047.12       3208.14        18.36 o                         
   2   2   4      16900.61      16933.38        92.72 o                         
   3   2   4      23388.42      23872.59       130.35 o                         
   4   2   4       2311.29       2212.00        14.89 o                         
   5   2   4       1241.58       1197.56         8.64 o                         
   6   2   4       2814.46       2648.59        20.22 o                         
   7   2   4        858.74        901.77        11.44 o                         
   8   2   4        272.72        287.80        12.30 o                         
   9   2   4         17.72         15.20         3.48 o                         
  10   2   4       1650.88       1715.70        23.75 o                         
  11   2   4         67.57         64.45         6.46 o                         
 -12   3   4        360.69        381.28         9.14 o                         
 -11   3   4        524.55        507.52         9.24 o                         
 -10   3   4       3731.71       3774.90        27.04 o                         
  -9   3   4        200.48        211.44         5.23 o                         
  -8   3   4          3.23         16.81         4.35 o                         
  -7   3   4         11.88         11.90         1.91 o                         
  -6   3   4       6326.75       6224.41        35.11 o                         
  -5   3   4       3339.34       3183.45        19.38 o                         
  -4   3   4        545.62        659.11         6.27 o                         
  -3   3   4       2427.71       2376.48        13.04 o                         
  -2   3   4      29505.10      29642.82       143.34 o                         
  -1   3   4       6102.40       6512.34        33.57 o                         
   0   3   4       9312.43       9141.48        58.48 o                         
   1   3   4       6068.24       6438.98        30.82 o                         
   2   3   4      16007.38      15855.49        87.17 o                         
   3   3   4       1583.01       1547.02        11.20 o                         
   4   3   4       7919.44       7928.86        43.68 o                         
   5   3   4       2216.07       2191.05        14.54 o                         
   6   3   4       3674.81       3636.66        28.18 o                         
   7   3   4       1977.88       2036.09        20.19 o                         
   8   3   4       2809.77       2915.14        28.02 o                         
   9   3   4          4.62         -1.11         3.06 o                         
  10   3   4        479.52        498.44        12.78 o                         
  11   3   4        188.36        169.99         9.08 o                         
 -12   4   4       1688.76       1746.12        19.40 o                         
 -11   4   4        175.17        152.73         6.13 o                         
 -10   4   4       2899.18       2889.81        22.34 o                         
  -9   4   4       2474.28       2490.92        19.39 o                         
  -8   4   4       7241.96       7457.71        44.52 o                         
  -7   4   4       1349.69       1382.80        11.11 o                         
  -6   4   4       1408.13       1399.02        10.54 o                         
  -5   4   4       5132.87       5393.08        30.33 o                         
  -4   4   4      13034.83      12464.71        64.22 o                         
  -3   4   4       2865.00       3213.18        23.82 o                         
  -2   4   4       2311.93       2455.03        12.49 o                         
  -1   4   4       1171.16       1248.16         7.13 o                         
   0   4   4       5306.72       5269.01        32.08 o                         
   1   4   4       5351.86       5423.27        27.37 o                         
   2   4   4      10879.21      11233.62        57.09 o                         
   3   4   4       7981.55       8342.25        47.86 o                         
   4   4   4       3680.08       3466.97        21.01 o                         
   5   4   4       3110.90       3080.76        19.35 o                         
   6   4   4       2941.93       2993.65        21.95 o                         
   7   4   4        548.73        523.42         9.02 o                         
   8   4   4        492.42        462.56        11.82 o                         
   9   4   4        125.49        114.58         6.04 o                         
  10   4   4        769.41        780.25        15.60 o                         
  11   4   4         76.19         60.52         6.45 o                         
 -12   5   4        513.30        548.37        10.71 o                         
 -11   5   4        643.09        598.30         9.90 o                         
 -10   5   4       1516.43       1475.05        14.46 o                         
  -9   5   4         23.64         31.29         2.83 o                         
  -8   5   4        632.51        636.99         8.14 o                         
  -7   5   4        784.13        781.15         7.93 o                         
  -6   5   4       3742.01       3602.51        21.31 o                         
  -5   5   4        192.36        132.69         3.02 o                         
  -4   5   4       1136.85       1370.51         9.47 o                         
  -3   5   4       6898.55       7904.06        38.20 o                         
  -2   5   4      51433.11      52303.82       245.07 o                         
  -1   5   4        113.50        100.58         1.71 o                         
   0   5   4          3.00         14.58         1.33 o                         
   1   5   4       2145.19       2195.00        12.59 o                         
   2   5   4       4702.34       4755.02        23.65 o                         
   3   5   4        139.03        199.26         2.62 o                         
   4   5   4      13758.67      13697.61        73.46 o                         
   5   5   4         25.51         33.65         2.99 o                         
   6   5   4        883.99        902.72        13.30 o                         
   7   5   4        960.08        921.74        12.11 o                         
   8   5   4        487.57        475.82        11.52 o                         
   9   5   4         79.26         71.34         6.17 o                         
  10   5   4         76.03         63.24         5.61 o                         
  11   5   4          0.19         -6.51         4.13 o                         
 -12   6   4       2577.25       2651.98        28.52 o                         
 -11   6   4        470.27        416.31         8.41 o                         
 -10   6   4       1691.06       1680.27        16.50 o                         
  -9   6   4          9.59         16.18         2.94 o                         
  -8   6   4       4617.98       4634.82        30.18 o                         
  -7   6   4        663.04        713.77         8.13 o                         
  -6   6   4       1592.04       1647.66        12.10 o                         
  -5   6   4        483.89        472.68         5.67 o                         
  -4   6   4      21470.99      21675.11        97.65 o                         
  -3   6   4         17.88          7.37         1.57 o                         
  -2   6   4      10550.93      11284.38        53.30 o                         
  -1   6   4        680.67        784.15         5.22 o                         
   0   6   4       2028.02       1662.11        11.48 o                         
   1   6   4        750.56        718.30         5.87 o                         
   2   6   4         67.08         97.18         1.87 o                         
   3   6   4        818.60        856.27         6.34 o                         
   4   6   4       8409.19       8314.25        40.53 o                         
   5   6   4         85.17         72.45         2.61 o                         
   6   6   4       5028.59       4986.36        33.98 o                         
   7   6   4         31.35         24.97         2.88 o                         
   8   6   4       1035.83        995.85        15.15 o                         
   9   6   4        460.11        422.63        10.68 o                         
  10   6   4       1518.69       1532.32        20.32 o                         
  11   6   4        307.94        287.99        11.25 o                         
 -12   7   4        282.72        283.25        10.61 o                         
 -11   7   4        405.62        384.86         8.17 o                         
 -10   7   4       2121.31       1991.00        18.47 o                         
  -9   7   4       1290.87       1341.51        13.83 o                         
  -8   7   4        138.88        137.47         5.36 o                         
  -7   7   4       1823.80       1797.02        14.44 o                         
  -6   7   4       5387.89       5483.54        37.46 o                         
  -5   7   4         70.29         81.76         2.55 o                         
  -4   7   4       2152.40       2189.28        12.58 o                         
  -3   7   4       2806.38       3203.33        17.31 o                         
  -2   7   4      15610.65      15211.53        71.20 o                         
  -1   7   4      14170.69      14379.96        64.89 o                         
   0   7   4       1076.54        950.57         7.26 o                         
   1   7   4      10094.61      10544.71        54.43 o                         
   2   7   4       5213.41       4958.82        28.04 o                         
   3   7   4         88.14         59.37         1.87 o                         
   4   7   4       6411.65       6260.89        30.29 o                         
   5   7   4         45.94         23.80         1.49 o                         
   6   7   4         71.35         78.33         3.39 o                         
   7   7   4         54.88         55.02         3.56 o                         
   8   7   4       1017.51        968.97        13.67 o                         
   9   7   4         14.74         18.20         4.56 o                         
  10   7   4         80.86         77.18         7.06 o                         
 -12   8   4       1214.44       1188.80        18.24 o                         
 -11   8   4         58.73         55.85         4.11 o                         
 -10   8   4        110.85        125.76         5.41 o                         
  -9   8   4       2600.46       2714.83        22.00 o                         
  -8   8   4       3136.68       3234.10        23.08 o                         
  -7   8   4         58.43         57.40         2.89 o                         
  -6   8   4        245.22        242.75         4.42 o                         
  -5   8   4       1261.65       1355.66        11.58 o                         
  -4   8   4       7416.34       7377.85        36.82 o                         
  -3   8   4       1613.62       1487.28         9.89 o                         
  -2   8   4       5759.60       5731.46        27.70 o                         
  -1   8   4       4106.59       4366.16        22.21 o                         
   0   8   4      11923.90      11439.03        64.54 o                         
   1   8   4       3197.29       3084.90        22.18 o                         
   2   8   4        690.42        622.61         5.84 o                         
   3   8   4       1944.68       1855.77        11.94 o                         
   4   8   4       4298.90       4280.88        23.46 o                         
   5   8   4        154.02        137.69         3.24 o                         
   6   8   4       6327.08       6227.14        41.48 o                         
   7   8   4        714.70        676.87         9.92 o                         
   8   8   4       1268.18       1250.15        16.08 o                         
   9   8   4       1984.26       2012.26        27.60 o                         
  10   8   4       2207.15       2287.30        31.06 o                         
 -12   9   4        106.24         90.00         5.16 o                         
 -11   9   4        504.08        512.18         9.40 o                         
 -10   9   4       3201.89       3197.35        25.69 o                         
  -9   9   4        670.60        671.06        11.83 o                         
  -8   9   4         19.65         30.53         3.40 o                         
  -7   9   4        371.01        385.50         6.23 o                         
  -6   9   4       3443.94       3712.22        23.33 o                         
  -5   9   4        205.13        176.77         3.35 o                         
  -4   9   4        634.53        631.73         5.75 o                         
  -3   9   4        121.87        130.85         2.66 o                         
  -2   9   4       7593.64       7169.14        34.19 o                         
  -1   9   4      21552.48      21628.06       108.67 o                         
   0   9   4       9052.41       9419.44        54.19 o                         
   1   9   4       2959.38       3134.05        17.84 o                         
   2   9   4       7454.13       7239.70        39.44 o                         
   3   9   4       1308.95       1253.96         8.44 o                         
   4   9   4       1379.85       1307.92         9.36 o                         
   5   9   4        189.75        169.19         3.68 o                         
   6   9   4        917.87        893.77        11.49 o                         
   7   9   4        301.32        288.51         7.63 o                         
   8   9   4       1397.24       1411.83        17.51 o                         
   9   9   4         43.51         40.94         9.16 o                         
  10   9   4        209.94        217.71        10.55 o                         
 -11  10   4        132.77        118.95         5.01 o                         
 -10  10   4          7.37         19.54         4.70 o                         
  -9  10   4       2204.48       2212.77        19.44 o                         
  -8  10   4       4016.22       4045.30        28.96 o                         
  -7  10   4        628.28        637.08         8.48 o                         
  -6  10   4        296.65        290.04         5.23 o                         
  -5  10   4         63.58         64.10         2.41 o                         
  -4  10   4       4491.98       4637.82        27.88 o                         
  -3  10   4      11060.26      11117.54        51.96 o                         
  -2  10   4        373.69        299.06         4.68 o                         
  -1  10   4          8.48         19.27         2.12 o                         
   0  10   4      18852.91      19546.38       108.62 o                         
   1  10   4       5363.26       5475.15        30.65 o                         
   2  10   4       6857.18       6947.13        39.85 o                         
   3  10   4       2879.57       2641.61        15.47 o                         
   4  10   4       1276.32       1240.29        10.59 o                         
   5  10   4       1208.47       1211.95        11.45 o                         
   6  10   4       1090.11       1042.43        13.78 o                         
   7  10   4       1254.41       1218.27        15.57 o                         
   8  10   4       1030.12       1024.13        14.88 o                         
   9  10   4        626.10        618.31        13.97 o                         
  10  10   4       1290.05       1302.35        22.77 o                         
 -11  11   4        383.71        367.89         8.33 o                         
 -10  11   4       1743.72       1771.56        18.16 o                         
  -9  11   4        195.59        194.36         5.99 o                         
  -8  11   4        129.64        132.05         6.51 o                         
  -7  11   4       1202.59       1212.98        12.33 o                         
  -6  11   4       5412.76       5613.44        36.24 o                         
  -5  11   4          8.11         22.46         2.49 o                         
  -4  11   4        290.82        321.09         4.28 o                         
  -3  11   4        417.57        403.58         4.45 o                         
  -2  11   4        323.89        296.69         3.82 o                         
  -1  11   4      13133.07      13357.03        69.01 o                         
   0  11   4       5182.94       5443.96        32.04 o                         
   1  11   4        686.89        674.25         7.22 o                         
   2  11   4       4645.72       4540.37        26.49 o                         
   3  11   4       1497.91       1497.68        10.92 o                         
   4  11   4        155.45        161.77         3.48 o                         
   5  11   4        760.52        720.39         9.00 o                         
   6  11   4       1200.97       1189.00        13.62 o                         
   7  11   4        482.35        485.56         9.92 o                         
   8  11   4       2710.89       2749.05        27.73 o                         
   9  11   4          7.74          3.35         4.05 o                         
  10  11   4         33.05         26.48         5.67 o                         
 -11  12   4        107.37         94.56         5.03 o                         
 -10  12   4        543.25        534.57         8.99 o                         
  -9  12   4        520.25        482.02         8.50 o                         
  -8  12   4       2729.58       2700.64        21.88 o                         
  -7  12   4        563.92        547.37         8.19 o                         
  -6  12   4       3066.59       2992.10        22.30 o                         
  -5  12   4       3131.15       3091.98        20.88 o                         
  -4  12   4       7389.20       7495.81        38.41 o                         
  -3  12   4       3401.86       3433.10        18.87 o                         
  -2  12   4        823.93        778.77         6.93 o                         
  -1  12   4       3091.63       3179.76        22.41 o                         
   0  12   4      16529.85      17205.13        92.34 o                         
   1  12   4       1009.42        938.39         8.42 o                         
   2  12   4       6428.11       6383.13        34.40 o                         
   3  12   4          0.08          5.77         1.47 o                         
   4  12   4        561.93        561.57         6.62 o                         
   5  12   4       2066.62       2129.63        18.35 o                         
   6  12   4        879.90        877.60        11.08 o                         
   7  12   4        586.84        543.37        12.88 o                         
   8  12   4        147.76        148.23         6.91 o                         
   9  12   4        180.82        166.99         7.67 o                         
  10  12   4        567.52        540.18        15.37 o                         
 -11  13   4       1145.45       1149.71        17.87 o                         
 -10  13   4        548.54        510.94         8.87 o                         
  -9  13   4        510.33        478.54         8.51 o                         
  -8  13   4         38.16         38.73         4.01 o                         
  -7  13   4       1137.38       1133.10        12.17 o                         
  -6  13   4      12318.86      12360.14       100.16 o                         
  -5  13   4      14230.02      14383.25        73.26 o                         
  -4  13   4        763.86        758.40         7.54 o                         
  -3  13   4        616.03        609.37         6.33 o                         
  -2  13   4        101.29         95.57         2.88 o                         
  -1  13   4        329.88        354.90         4.97 o                         
   0  13   4       1077.88       1138.78        10.47 o                         
   1  13   4         17.18         13.49         1.74 o                         
   2  13   4       1131.20       1027.14         9.16 o                         
   3  13   4       4192.66       4128.06        34.49 o                         
   4  13   4        284.76        265.26         4.87 o                         
   5  13   4         20.08         23.41         2.64 o                         
   6  13   4        910.18        933.17        11.48 o                         
   7  13   4       1169.11       1167.47        16.15 o                         
   8  13   4       2938.16       2926.28        29.65 o                         
   9  13   4         55.88         46.88         5.06 o                         
 -10  14   4         20.47         16.36         3.10 o                         
  -9  14   4        131.02        121.75         4.86 o                         
  -8  14   4       1030.89       1056.86        12.36 o                         
  -7  14   4        210.19        196.08         5.49 o                         
  -6  14   4        527.66        512.04         7.78 o                         
  -5  14   4       2251.53       2207.42        15.78 o                         
  -4  14   4       6103.21       6088.58        35.39 o                         
  -3  14   4        219.93        223.85         4.06 o                         
  -2  14   4        327.67        305.93         4.73 o                         
  -1  14   4       4637.05       4703.04        29.15 o                         
   0  14   4       2906.46       2909.55        18.94 o                         
   1  14   4       2923.54       2904.18        19.03 o                         
   2  14   4       2001.33       2119.60        14.67 o                         
   3  14   4       3165.43       2992.35        22.01 o                         
   4  14   4        846.69        849.27         9.87 o                         
   5  14   4       5263.05       5247.43        35.60 o                         
   6  14   4        764.57        783.92        10.69 o                         
   7  14   4        115.17        105.97         5.98 o                         
   8  14   4         35.25         30.21         4.46 o                         
   9  14   4        244.97        232.13         9.00 o                         
 -10  15   4        598.78        564.13         9.39 o                         
  -9  15   4        409.12        358.43         7.71 o                         
  -8  15   4        196.25        185.70         5.51 o                         
  -7  15   4       1173.42       1169.97        12.78 o                         
  -6  15   4       4835.80       4786.24        30.12 o                         
  -5  15   4      11388.69      11564.80        63.31 o                         
  -4  15   4         17.60         24.96         2.34 o                         
  -3  15   4          7.54          7.59         1.74 o                         
  -2  15   4       6160.40       6309.79        37.58 o                         
  -1  15   4        622.97        542.65         6.57 o                         
   0  15   4       1178.62       1196.75         9.86 o                         
   1  15   4        584.52        550.66         6.37 o                         
   2  15   4         21.90         24.37         1.94 o                         
   3  15   4       5565.69       5600.41        38.06 o                         
   4  15   4       3699.63       3552.56        26.03 o                         
   5  15   4        408.15        400.91         8.38 o                         
   6  15   4        794.28        808.14        10.62 o                         
   7  15   4       3372.60       3424.04        33.07 o                         
   8  15   4        369.10        348.76        10.01 o                         
   9  15   4        131.17        126.98         7.18 o                         
 -10  16   4        892.57        873.66        12.36 o                         
  -9  16   4        545.82        533.37         9.31 o                         
  -8  16   4        846.51        820.57        10.71 o                         
  -7  16   4       1517.80       1525.18        14.49 o                         
  -6  16   4        712.86        702.44        10.69 o                         
  -5  16   4       2269.98       2315.74        17.43 o                         
  -4  16   4       1932.96       1891.11        14.23 o                         
  -3  16   4        897.88        899.50         8.75 o                         
  -2  16   4        730.38        681.93         7.57 o                         
  -1  16   4       2329.02       2349.36        17.22 o                         
   0  16   4        711.37        670.78         7.27 o                         
   1  16   4       7428.28       7675.85        47.89 o                         
   2  16   4        380.13        400.00         5.89 o                         
   3  16   4          7.74         15.30         2.43 o                         
   4  16   4       1784.50       1695.41        16.61 o                         
   5  16   4       3891.39       3833.25        30.18 o                         
   6  16   4        715.33        683.21         9.99 o                         
   7  16   4        304.07        290.99         8.72 o                         
   8  16   4        366.25        358.09        10.31 o                         
  -9  17   4        646.39        626.96        10.29 o                         
  -8  17   4        194.17        196.72         6.07 o                         
  -7  17   4       1394.65       1377.15        14.54 o                         
  -6  17   4         13.47         16.19         2.47 o                         
  -5  17   4       2121.46       2210.94        17.93 o                         
  -4  17   4        107.05         98.00         3.69 o                         
  -3  17   4        603.99        579.54         8.21 o                         
  -2  17   4       3992.93       3976.24        25.24 o                         
  -1  17   4        682.20        733.26         8.16 o                         
   0  17   4       2739.85       2707.67        18.74 o                         
   1  17   4        377.33        312.07         5.58 o                         
   2  17   4        126.45        138.75         4.04 o                         
   3  17   4       3122.10       3196.50        23.02 o                         
   4  17   4       3445.77       3457.32        30.81 o                         
   5  17   4         34.58         35.39         3.51 o                         
   6  17   4        527.17        516.90         9.02 o                         
   7  17   4       2217.19       2236.81        24.03 o                         
   8  17   4         40.13         27.85         4.39 o                         
  -9  18   4       1065.21       1107.96        14.39 o                         
  -8  18   4        504.31        484.62         8.90 o                         
  -7  18   4       1236.07       1206.51        14.79 o                         
  -6  18   4        524.91        502.04         7.44 o                         
  -5  18   4       1858.53       1785.55        15.19 o                         
  -4  18   4       1112.10       1104.79        11.13 o                         
  -3  18   4       3159.36       3294.68        24.87 o                         
  -2  18   4        667.17        661.76         8.34 o                         
  -1  18   4        637.81        644.12         8.23 o                         
   0  18   4        520.64        510.51         7.33 o                         
   1  18   4       5262.37       5342.02        37.13 o                         
   2  18   4         12.76         11.69         2.23 o                         
   3  18   4        263.62        245.41         6.41 o                         
   4  18   4       2087.72       2013.41        20.62 o                         
   5  18   4       2430.22       2356.26        23.31 o                         
   6  18   4       1847.74       1808.73        19.57 o                         
   7  18   4        578.39        574.37        11.77 o                         
   8  18   4        242.13        227.34         8.66 o                         
  -9  19   4       1471.15       1515.41        17.89 o                         
  -8  19   4         45.33         41.74         3.70 o                         
  -7  19   4       1315.03       1309.77        14.57 o                         
  -6  19   4          0.75          2.57         2.13 o                         
  -5  19   4       1537.86       1497.11        14.46 o                         
  -4  19   4        413.74        411.73         8.09 o                         
  -3  19   4        990.69        957.31        11.44 o                         
  -2  19   4       2117.12       2110.92        18.27 o                         
  -1  19   4       6869.13       7060.87        43.21 o                         
   0  19   4        223.63        218.06         5.44 o                         
   1  19   4        242.64        256.39         6.52 o                         
   2  19   4       1309.37       1287.64        16.66 o                         
   3  19   4       2157.64       2221.49        20.24 o                         
   4  19   4        352.07        363.99         9.39 o                         
   5  19   4         49.23         50.37         4.70 o                         
   6  19   4        186.76        170.15         6.91 o                         
   7  19   4        311.71        303.61        11.08 o                         
  -8  20   4        766.69        770.15        12.37 o                         
  -7  20   4       1064.96       1002.97        12.81 o                         
  -6  20   4          4.06          7.78         2.33 o                         
  -5  20   4        512.78        503.79         9.20 o                         
  -4  20   4        746.42        723.33        10.74 o                         
  -3  20   4       3119.40       3096.07        24.52 o                         
  -2  20   4        902.03        928.83        11.35 o                         
  -1  20   4        261.92        272.49         7.20 o                         
   0  20   4        222.69        229.66         5.62 o                         
   1  20   4       2799.29       2786.79        22.50 o                         
   2  20   4        156.78        146.00         6.09 o                         
   3  20   4        913.57        901.12        11.98 o                         
   4  20   4        383.54        365.99        10.21 o                         
   5  20   4       1312.18       1329.03        19.53 o                         
   6  20   4        791.86        760.58        17.91 o                         
   7  20   4       1204.57       1200.98        22.46 o                         
  -7  21   4       1604.17       1671.12        19.70 o                         
  -6  21   4        597.73        575.66         9.73 o                         
  -5  21   4         85.24         81.48         4.98 o                         
  -4  21   4         93.08         95.26         5.01 o                         
  -3  21   4        399.15        419.36         8.60 o                         
  -2  21   4        831.26        799.90        10.80 o                         
  -1  21   4       9209.34       9268.96        55.46 o                         
   0  21   4          3.80          6.38         2.38 o                         
   1  21   4        717.86        720.29        10.22 o                         
   2  21   4       1120.29       1085.64        13.37 o                         
   3  21   4       1567.33       1587.52        17.93 o                         
   4  21   4         49.14         34.68         4.76 o                         
   5  21   4        540.47        533.76        12.59 o                         
   6  21   4        158.81        153.43         9.11 o                         
  -7  22   4       1446.89       1478.20        20.11 o                         
  -6  22   4        215.33        203.77         7.71 o                         
  -5  22   4        170.61        150.36         6.65 o                         
  -4  22   4          0.91          1.98         2.78 o                         
  -3  22   4       3526.60       3618.82        30.29 o                         
  -2  22   4        138.09        126.10         5.13 o                         
  -1  22   4        351.48        404.08         8.04 o                         
   0  22   4       2548.05       2566.07        23.11 o                         
   1  22   4       1859.31       1840.66        17.65 o                         
   2  22   4        293.99        275.34         7.33 o                         
   3  22   4       1394.74       1363.73        16.67 o                         
   4  22   4         71.95         52.18         5.46 o                         
   5  22   4       1816.53       1883.68        24.91 o                         
  -6  23   4        890.51        890.77        16.70 o                         
  -5  23   4        329.99        311.16         8.75 o                         
  -4  23   4        104.14        100.48         5.58 o                         
  -3  23   4        517.89        562.44        10.71 o                         
  -2  23   4        122.98        121.79         5.60 o                         
  -1  23   4       4241.75       4189.27        31.56 o                         
   0  23   4         30.56         39.72         3.53 o                         
   1  23   4          0.78          5.58         2.79 o                         
   2  23   4        291.43        270.20         7.55 o                         
   3  23   4       1567.92       1594.42        18.83 o                         
   4  23   4         21.93          7.80         4.83 o                         
  -5  24   4        505.28        485.46        11.01 o                         
  -4  24   4          1.32          2.27         3.15 o                         
  -3  24   4       3294.66       3428.40        31.28 o                         
  -2  24   4          5.08          2.38         2.93 o                         
  -1  24   4        356.32        406.35         9.60 o                         
   0  24   4        694.49        665.48        14.28 o                         
   1  24   4       2088.63       2135.29        21.25 o                         
   2  24   4       1671.24       1675.70        18.49 o                         
   3  24   4         57.12         43.07         4.50 o                         
  -4  25   4         55.39         53.81         5.25 o                         
  -3  25   4        936.06        953.73        14.76 o                         
  -2  25   4        110.66        118.29         6.13 o                         
  -1  25   4       1103.10       1114.60        15.96 o                         
   0  25   4         73.46         82.72         5.40 o                         
   1  25   4        163.75        152.06         6.34 o                         
   2  25   4         53.07         60.94         4.63 o                         
  -1  26   4        339.40        328.16        10.85 o                         
 -11   0   5       1471.65       1463.94        20.57 o                         
  -9   0   5       3357.99       3392.80        35.34 o                         
  -7   0   5      18839.73      18810.90       187.41 o                         
  -5   0   5      35974.64      37478.98       481.36 o                         
  -3   0   5       5522.56       5717.69        47.86 o                         
  -1   0   5       6340.37       6305.71        42.60 o                         
   1   0   5       6305.05       6503.84        48.25 o                         
   3   0   5       3101.48       2924.16        23.85 o                         
   5   0   5         33.35         49.29         2.74 o                         
   7   0   5       4521.88       4495.03        49.34 o                         
   9   0   5       3694.20       3835.84        54.77 o                         
  11   0   5        456.23        450.82        18.67 o                         
 -12   1   5        161.62        154.12         5.76 o                         
 -11   1   5       2720.75       2784.01        23.82 o                         
 -10   1   5         38.43         31.29         3.30 o                         
  -9   1   5        616.62        634.90         8.30 o                         
  -8   1   5        407.73        377.24         6.40 o                         
  -7   1   5      10075.59      10197.61        73.03 o                         
  -6   1   5        233.43        190.35         4.52 o                         
  -5   1   5       5705.13       5605.20        34.52 o                         
  -4   1   5         63.42         28.76         3.74 o                         
  -3   1   5       6170.93       5861.42        34.58 o                         
  -2   1   5       2204.75       2215.06        12.53 o                         
  -1   1   5       2220.33       2168.83        11.94 o                         
   0   1   5        999.34       1133.63         6.95 o                         
   1   1   5      17597.48      16816.21        80.89 o                         
   2   1   5       1444.29       1418.99         9.54 o                         
   3   1   5         98.89         77.74         3.28 o                         
   4   1   5          8.52          7.49         1.17 o                         
   5   1   5       2571.76       2678.41        16.79 o                         
   6   1   5          1.46          4.61         1.79 o                         
   7   1   5        505.74        512.63         9.03 o                         
   8   1   5        270.89        240.21         7.64 o                         
   9   1   5       3195.63       3315.91        35.01 o                         
  10   1   5        240.31        227.53         9.82 o                         
  11   1   5        175.90        180.65         9.38 o                         
 -12   2   5        819.85        831.59        11.31 o                         
 -11   2   5       1511.37       1551.01        16.48 o                         
 -10   2   5        700.12        671.78         9.75 o                         
  -9   2   5       1737.13       1741.22        15.15 o                         
  -8   2   5        693.62        669.35         7.73 o                         
  -7   2   5       5195.60       5329.32        38.88 o                         
  -6   2   5       2142.96       2056.13        16.77 o                         
  -5   2   5      18658.16      18903.21       105.68 o                         
  -4   2   5       1782.72       1849.99        15.02 o                         
  -3   2   5        285.50        391.05         4.39 o                         
  -2   2   5       3715.93       3873.13        20.26 o                         
  -1   2   5      12012.52      12021.51        60.63 o                         
   0   2   5        258.45        243.42         3.58 o                         
   1   2   5       1382.52       1445.30         9.08 o                         
   2   2   5        219.37        310.97         3.57 o                         
   3   2   5      23555.76      23749.49       118.68 o                         
   4   2   5       2154.28       2047.98        13.21 o                         
   5   2   5        521.35        536.64         5.63 o                         
   6   2   5       5122.76       4906.16        31.85 o                         
   7   2   5       6473.17       6499.21        47.02 o                         
   8   2   5          1.92         -3.09         2.80 o                         
   9   2   5       1197.18       1214.38        18.74 o                         
  10   2   5        275.55        255.71        10.02 o                         
  11   2   5        628.04        634.91        20.70 o                         
 -12   3   5        498.04        492.36         9.71 o                         
 -11   3   5        777.93        798.97        11.48 o                         
 -10   3   5        306.04        295.24         6.51 o                         
  -9   3   5       2343.90       2319.18        18.44 o                         
  -8   3   5       3387.12       3409.99        22.34 o                         
  -7   3   5       3558.30       3549.79        24.76 o                         
  -6   3   5       1996.67       2031.22        14.93 o                         
  -5   3   5       2613.95       2375.22        16.92 o                         
  -4   3   5       6187.51       6163.01        33.44 o                         
  -3   3   5       9711.57       9120.63        45.31 o                         
  -2   3   5       3033.51       3072.29        18.13 o                         
  -1   3   5        367.55        443.20         3.83 o                         
   0   3   5        244.12        276.82         3.32 o                         
   1   3   5      23783.76      24352.41       126.57 o                         
   2   3   5      13816.17      14072.50        74.53 o                         
   3   3   5         60.67         80.11         4.53 o                         
   4   3   5        887.68        879.76         7.90 o                         
   5   3   5       4633.59       4464.46        26.94 o                         
   6   3   5         45.70         56.52         2.85 o                         
   7   3   5        476.13        477.71        10.04 o                         
   8   3   5        848.36        830.54        13.14 o                         
   9   3   5        517.05        511.46        11.11 o                         
  10   3   5        273.42        252.97        10.08 o                         
 -12   4   5        545.07        532.27        10.57 o                         
 -11   4   5       2776.79       2860.51        23.34 o                         
 -10   4   5        135.50        113.76         4.59 o                         
  -9   4   5        139.04        147.02         6.65 o                         
  -8   4   5          1.04          9.38         2.08 o                         
  -7   4   5       1031.62       1092.64        10.32 o                         
  -6   4   5       4879.69       4875.18        29.83 o                         
  -5   4   5       3555.15       3186.06        19.51 o                         
  -4   4   5       2452.15       2192.87        14.00 o                         
  -3   4   5       3186.95       3296.31        17.45 o                         
  -2   4   5       4677.18       5260.66        26.96 o                         
  -1   4   5      23585.60      23755.49       118.15 o                         
   0   4   5      14910.37      15373.46        84.74 o                         
   1   4   5        150.17        150.42         3.39 o                         
   2   4   5        318.63        297.38         4.47 o                         
   3   4   5      26078.87      26065.72       142.72 o                         
   4   4   5       2754.05       2714.06        18.35 o                         
   5   4   5       1446.30       1444.43        11.10 o                         
   6   4   5       2724.34       2661.66        19.19 o                         
   7   4   5       4570.50       4592.60        37.42 o                         
   8   4   5         22.08         24.00         3.45 o                         
   9   4   5          1.05         -0.50         2.85 o                         
  10   4   5         69.79         50.79         6.51 o                         
 -12   5   5        214.99        192.31         7.32 o                         
 -11   5   5         27.83         41.70         3.57 o                         
 -10   5   5       1513.69       1469.33        14.49 o                         
  -9   5   5       5274.96       5120.38        33.49 o                         
  -8   5   5        432.73        388.84         6.37 o                         
  -7   5   5       2312.94       2312.31        17.96 o                         
  -6   5   5        305.99        352.34         5.07 o                         
  -5   5   5         24.59         39.53         1.99 o                         
  -4   5   5       4207.86       4186.81        21.37 o                         
  -3   5   5      19467.83      20083.21        93.30 o                         
  -2   5   5       3381.97       3826.95        20.36 o                         
  -1   5   5         12.26         25.10         1.47 o                         
   0   5   5        422.91        442.60         5.03 o                         
   1   5   5       6672.37       6640.94        35.26 o                         
   2   5   5       5055.35       5049.68        24.38 o                         
   3   5   5         31.22         33.40         3.64 o                         
   4   5   5       1628.93       1611.03        12.43 o                         
   5   5   5      13469.88      13366.47        72.72 o                         
   6   5   5        180.31        156.03         4.04 o                         
   7   5   5        564.33        564.39        13.45 o                         
   8   5   5          0.71          0.96         2.93 o                         
   9   5   5        377.75        354.29         9.08 o                         
  10   5   5        439.68        418.03        11.54 o                         
 -12   6   5         24.29          5.99         3.30 o                         
 -11   6   5       2796.52       2821.67        23.98 o                         
 -10   6   5       1392.23       1363.25        13.89 o                         
  -9   6   5       2156.74       2196.31        18.06 o                         
  -8   6   5        209.63        192.35         4.89 o                         
  -7   6   5       1647.73       1713.48        13.99 o                         
  -6   6   5       5464.31       5496.81        32.25 o                         
  -5   6   5       3932.58       3791.12        25.12 o                         
  -4   6   5          1.83          2.70         1.04 o                         
  -3   6   5      21750.59      22824.35       118.31 o                         
  -2   6   5       1701.84       1914.13        11.27 o                         
  -1   6   5      20937.17      20595.15        98.77 o                         
   0   6   5       1563.25       1752.99        13.01 o                         
   1   6   5          5.67         11.53         2.63 o                         
   2   6   5         21.61         12.53         1.35 o                         
   3   6   5       1422.12       1231.45         8.29 o                         
   4   6   5          9.78         17.51         1.77 o                         
   5   6   5        593.29        574.77         6.69 o                         
   6   6   5          1.20          0.47         1.68 o                         
   7   6   5       1536.94       1514.62        18.72 o                         
   8   6   5        254.45        256.91         9.16 o                         
   9   6   5         45.54         51.95         4.81 o                         
  10   6   5        365.92        350.88        10.49 o                         
 -12   7   5          3.12          3.66         3.13 o                         
 -11   7   5         77.63         80.01         4.51 o                         
 -10   7   5          1.37          5.59         2.56 o                         
  -9   7   5       3955.14       3974.42        27.74 o                         
  -8   7   5       2268.84       2331.39        18.18 o                         
  -7   7   5       7385.03       7504.06        44.39 o                         
  -6   7   5        851.75        777.04         8.56 o                         
  -5   7   5       1969.46       1971.03        13.20 o                         
  -4   7   5        159.37        135.98         3.15 o                         
  -3   7   5      20249.93      21213.30        98.71 o                         
  -2   7   5       1804.02       1750.14        10.68 o                         
  -1   7   5        819.63        801.23         5.91 o                         
   0   7   5       1816.67       1806.08        12.69 o                         
   1   7   5       6752.93       6487.93        36.53 o                         
   2   7   5          7.73         17.47         1.27 o                         
   3   7   5         88.86         79.27         2.10 o                         
   4   7   5        197.63        173.71         2.85 o                         
   5   7   5       8308.22       8352.19        49.75 o                         
   6   7   5        319.70        304.05         5.97 o                         
   7   7   5       1405.21       1339.98        17.58 o                         
   8   7   5        768.69        739.73        14.74 o                         
   9   7   5       1968.41       1921.37        26.69 o                         
  10   7   5       1047.68       1075.68        17.21 o                         
 -12   8   5         97.58         89.07         5.37 o                         
 -11   8   5       1363.66       1323.23        15.10 o                         
 -10   8   5       2807.62       2891.04        23.86 o                         
  -9   8   5       5017.12       5004.70        33.29 o                         
  -8   8   5          9.58          9.91         2.25 o                         
  -7   8   5        753.77        824.31         9.56 o                         
  -6   8   5          2.10          2.69         1.46 o                         
  -5   8   5       4516.20       4585.75        25.86 o                         
  -4   8   5        442.15        488.17         5.03 o                         
  -3   8   5       1769.01       1809.04        11.11 o                         
  -2   8   5        932.15        779.14         5.69 o                         
  -1   8   5      20313.77      20288.26       108.51 o                         
   0   8   5       8648.67       8454.70        48.76 o                         
   1   8   5        147.26        138.27         3.03 o                         
   2   8   5       2926.50       2747.63        17.01 o                         
   3   8   5       3771.10       3606.94        19.68 o                         
   4   8   5        260.35        268.26         5.00 o                         
   5   8   5        120.69        118.57         3.78 o                         
   6   8   5        297.57        289.12         6.08 o                         
   7   8   5       1062.73       1028.27        14.40 o                         
   8   8   5        649.63        620.53        13.88 o                         
   9   8   5        255.61        274.44        11.05 o                         
  10   8   5        946.39        908.15        18.63 o                         
 -12   9   5          2.28          0.41         3.07 o                         
 -11   9   5       1752.40       1765.98        19.08 o                         
 -10   9   5        295.95        315.24         7.40 o                         
  -9   9   5       2524.50       2599.41        21.62 o                         
  -8   9   5       3404.14       3435.57        24.32 o                         
  -7   9   5       3561.13       3644.48        24.69 o                         
  -6   9   5        937.06        874.54         8.94 o                         
  -5   9   5       3274.64       3278.74        18.27 o                         
  -4   9   5        555.44        531.36         5.19 o                         
  -3   9   5       6432.55       6295.22        31.82 o                         
  -2   9   5      23122.29      24223.49       108.62 o                         
  -1   9   5       2269.75       2353.75        14.37 o                         
   0   9   5       5358.30       5643.59        33.27 o                         
   1   9   5       6582.82       6526.04        37.19 o                         
   2   9   5       1733.90       1887.03        12.34 o                         
   3   9   5         61.74         52.10         2.22 o                         
   4   9   5       3573.41       3387.50        22.87 o                         
   5   9   5       2432.06       2451.40        20.91 o                         
   6   9   5        833.19        810.44        11.78 o                         
   7   9   5        213.58        201.13         6.74 o                         
   8   9   5        213.73        213.99         9.40 o                         
   9   9   5       2319.87       2341.86        30.95 o                         
  10   9   5        201.38        215.72        10.87 o                         
 -11  10   5       1095.48       1096.93        14.65 o                         
 -10  10   5       2575.05       2564.68        25.76 o                         
  -9  10   5       1252.73       1251.86        13.66 o                         
  -8  10   5        258.91        268.71         6.00 o                         
  -7  10   5       3072.38       3115.58        22.13 o                         
  -6  10   5         97.28         55.80         2.64 o                         
  -5  10   5        946.26        991.19         7.83 o                         
  -4  10   5         96.71        100.62         2.57 o                         
  -3  10   5        117.11        156.48         2.98 o                         
  -2  10   5       2900.50       2815.03        15.35 o                         
  -1  10   5      16113.57      16624.22        84.90 o                         
   0  10   5      11141.80      11243.60        64.44 o                         
   1  10   5         33.77         43.56         1.96 o                         
   2  10   5       8184.12       8272.34        46.68 o                         
   3  10   5       9026.97       8956.43        46.29 o                         
   4  10   5         51.66         64.15         2.70 o                         
   5  10   5         53.79         55.37         2.88 o                         
   6  10   5        129.54        114.52         5.22 o                         
   7  10   5        756.86        751.40        12.17 o                         
   8  10   5        379.57        323.61        14.05 o                         
   9  10   5        506.50        534.83        14.72 o                         
  10  10   5        432.20        422.52        13.50 o                         
 -11  11   5       1798.13       1844.45        19.91 o                         
 -10  11   5          6.06         11.48         3.04 o                         
  -9  11   5        546.94        512.12         9.43 o                         
  -8  11   5       2660.88       2696.78        21.72 o                         
  -7  11   5        700.41        705.76         9.72 o                         
  -6  11   5        125.50        109.11         3.42 o                         
  -5  11   5        757.82        780.54         7.31 o                         
  -4  11   5       1353.63       1352.43         9.44 o                         
  -3  11   5       3475.01       3478.43        18.82 o                         
  -2  11   5       1941.10       1884.79        11.36 o                         
  -1  11   5          5.43         13.81         2.01 o                         
   0  11   5       4605.62       4718.88        29.87 o                         
   1  11   5      14782.66      14931.56        80.86 o                         
   2  11   5        748.45        705.93         7.20 o                         
   3  11   5        266.59        253.35         4.02 o                         
   4  11   5       1960.18       1984.06        15.16 o                         
   5  11   5       2034.70       1931.46        16.76 o                         
   6  11   5       1023.10        998.04        13.83 o                         
   7  11   5          2.68          3.69         2.89 o                         
   8  11   5          0.17         -1.32         3.27 o                         
   9  11   5       1825.37       1897.48        27.96 o                         
 -11  12   5        314.20        318.38         8.59 o                         
 -10  12   5       1031.04        986.16        13.46 o                         
  -9  12   5        815.51        784.00        11.36 o                         
  -8  12   5         80.48         76.42         3.93 o                         
  -7  12   5       3711.31       3548.04        25.95 o                         
  -6  12   5       2536.18       2613.79        18.61 o                         
  -5  12   5       2041.09       2018.68        16.55 o                         
  -4  12   5        314.84        309.52         4.47 o                         
  -3  12   5         59.50         53.72         2.23 o                         
  -2  12   5       4825.67       4877.80        28.09 o                         
  -1  12   5       3796.78       3679.17        23.01 o                         
   0  12   5       1376.36       1397.51        11.84 o                         
   1  12   5         64.38         76.20         2.96 o                         
   2  12   5       1500.80       1477.79        12.85 o                         
   3  12   5       3900.05       3743.88        23.23 o                         
   4  12   5       1367.02       1291.77        12.40 o                         
   5  12   5         12.38         15.07         2.26 o                         
   6  12   5          5.75         13.62         3.34 o                         
   7  12   5       1653.41       1667.51        19.90 o                         
   8  12   5        589.72        548.84        11.62 o                         
   9  12   5       1800.39       1856.15        27.88 o                         
 -11  13   5        398.92        385.86         8.70 o                         
 -10  13   5         44.07         45.32         4.27 o                         
  -9  13   5        162.59        157.70         6.02 o                         
  -8  13   5       1288.71       1233.48        13.49 o                         
  -7  13   5       1168.95       1153.61        12.29 o                         
  -6  13   5        328.53        317.59         6.03 o                         
  -5  13   5       2733.69       2720.11        18.85 o                         
  -4  13   5      11492.35      11654.43        59.72 o                         
  -3  13   5       4556.58       4518.23        25.73 o                         
  -2  13   5       2130.84       2059.60        14.90 o                         
  -1  13   5        549.43        523.58         6.89 o                         
   0  13   5       3067.97       3107.50        21.85 o                         
   1  13   5      11232.00      11515.75        78.81 o                         
   2  13   5       1159.04       1069.88        10.56 o                         
   3  13   5        988.03       1017.06        10.34 o                         
   4  13   5         52.13         58.86         3.23 o                         
   5  13   5       1031.72       1037.69        11.40 o                         
   6  13   5       2128.39       2075.33        22.44 o                         
   7  13   5         23.77         24.06         3.88 o                         
   8  13   5        223.45        213.13         8.36 o                         
   9  13   5       1007.29       1066.60        23.95 o                         
 -10  14   5        528.62        495.83         9.24 o                         
  -9  14   5        559.21        500.50         9.37 o                         
  -8  14   5        485.41        454.13         8.51 o                         
  -7  14   5        438.76        411.19         7.35 o                         
  -6  14   5       6906.62       6916.90        40.44 o                         
  -5  14   5       6384.92       6346.52        37.21 o                         
  -4  14   5       4680.05       4697.61        28.54 o                         
  -3  14   5        920.12        898.97         8.26 o                         
  -2  14   5       1610.47       1615.53        13.86 o                         
  -1  14   5        697.63        726.97         8.32 o                         
   0  14   5        367.50        362.92         5.86 o                         
   1  14   5        176.79        160.93         4.02 o                         
   2  14   5        348.83        313.31         5.17 o                         
   3  14   5       1999.07       1958.72        16.35 o                         
   4  14   5       3307.73       3295.96        25.97 o                         
   5  14   5        641.65        606.52         8.74 o                         
   6  14   5       1850.81       1864.43        20.16 o                         
   7  14   5       1432.15       1439.99        18.93 o                         
   8  14   5       1606.60       1604.67        20.83 o                         
   9  14   5        472.78        495.01        13.59 o                         
 -10  15   5        228.86        206.13         6.75 o                         
  -9  15   5       1085.62       1074.72        13.95 o                         
  -8  15   5        309.71        284.12         7.12 o                         
  -7  15   5       1521.64       1507.76        15.76 o                         
  -6  15   5       1193.35       1199.92        11.60 o                         
  -5  15   5       3345.20       3324.24        22.42 o                         
  -4  15   5       9007.96       9273.00        51.40 o                         
  -3  15   5       4222.77       4213.20        25.86 o                         
  -2  15   5        187.76        162.84         4.28 o                         
  -1  15   5       7160.85       7109.92        44.17 o                         
   0  15   5       1553.69       1569.55        13.79 o                         
   1  15   5        192.10        202.22         4.56 o                         
   2  15   5       3932.47       4103.30        25.78 o                         
   3  15   5        162.15        165.77         4.87 o                         
   4  15   5        525.96        491.80         8.93 o                         
   5  15   5       1659.46       1683.90        17.00 o                         
   6  15   5       1580.44       1585.81        18.56 o                         
   7  15   5         47.19         35.41         4.33 o                         
   8  15   5        927.81        984.28        16.34 o                         
 -10  16   5        474.65        465.02         9.79 o                         
  -9  16   5        488.02        471.41         8.89 o                         
  -8  16   5         13.88         13.64         2.80 o                         
  -7  16   5         47.20         45.56         4.18 o                         
  -6  16   5       6301.49       6462.24        40.63 o                         
  -5  16   5       3573.66       3607.52        24.10 o                         
  -4  16   5        905.08        912.51         9.50 o                         
  -3  16   5        682.81        648.40         8.37 o                         
  -2  16   5        223.12        237.43         5.24 o                         
  -1  16   5        504.88        535.74         7.13 o                         
   0  16   5         64.42         61.59         2.89 o                         
   1  16   5        153.25        138.24         3.69 o                         
   2  16   5        219.58        245.39         5.01 o                         
   3  16   5       1533.31       1525.78        15.35 o                         
   4  16   5       2552.25       2637.78        24.22 o                         
   5  16   5       1171.24       1115.92        13.57 o                         
   6  16   5       1709.27       1676.23        23.63 o                         
   7  16   5        290.39        266.76         8.94 o                         
   8  16   5       1195.81       1293.95        17.94 o                         
  -9  17   5       1115.65       1053.30        14.21 o                         
  -8  17   5        924.10        893.97        12.41 o                         
  -7  17   5       1314.86       1318.55        14.96 o                         
  -6  17   5        303.35        294.06         6.38 o                         
  -5  17   5        353.91        315.55         7.04 o                         
  -4  17   5       3927.76       4054.15        27.87 o                         
  -3  17   5       3364.69       3426.38        26.53 o                         
  -2  17   5        624.79        612.31         7.87 o                         
  -1  17   5        219.69        217.06         4.94 o                         
   0  17   5       2304.51       2326.15        20.91 o                         
   1  17   5        733.23        703.01         7.75 o                         
   2  17   5       2963.90       2965.71        21.57 o                         
   3  17   5         12.59         11.01         2.62 o                         
   4  17   5       1335.18       1313.78        15.76 o                         
   5  17   5       4304.87       4208.58        35.03 o                         
   6  17   5        970.81        961.60        15.85 o                         
   7  17   5        156.77        134.48         6.71 o                         
   8  17   5        327.01        330.55         9.88 o                         
  -9  18   5        254.09        265.75         7.66 o                         
  -8  18   5         49.00         44.81         3.90 o                         
  -7  18   5         35.60         41.34         3.62 o                         
  -6  18   5       2087.35       2079.96        17.93 o                         
  -5  18   5        162.63        138.52         5.34 o                         
  -4  18   5        319.38        302.66         6.82 o                         
  -3  18   5        104.24        103.67         4.61 o                         
  -2  18   5       1510.47       1565.02        14.07 o                         
  -1  18   5       2141.14       2150.13        16.30 o                         
   0  18   5       1693.63       1690.37        13.83 o                         
   1  18   5          9.82         11.64         2.08 o                         
   2  18   5       3141.26       3229.19        23.35 o                         
   3  18   5        851.61        865.62        11.78 o                         
   4  18   5       1696.11       1741.86        19.09 o                         
   5  18   5          3.93         19.25         3.33 o                         
   6  18   5        295.74        264.55         9.34 o                         
   7  18   5        335.56        314.40        10.27 o                         
  -8  19   5       3982.55       4091.69        35.43 o                         
  -7  19   5        336.36        341.07         7.58 o                         
  -6  19   5         13.08         18.04         2.93 o                         
  -5  19   5         13.37         13.75         2.96 o                         
  -4  19   5       2681.97       2635.63        24.59 o                         
  -3  19   5       1491.59       1533.17        15.25 o                         
  -2  19   5       2051.09       2079.92        17.22 o                         
  -1  19   5        642.53        605.94         8.37 o                         
   0  19   5       4370.43       4425.88        29.55 o                         
   1  19   5        619.36        616.73         8.93 o                         
   2  19   5       1004.71       1004.92        12.28 o                         
   3  19   5        237.29        209.94         7.02 o                         
   4  19   5       1147.95       1203.17        15.61 o                         
   5  19   5       1738.24       1730.44        19.69 o                         
   6  19   5       1905.17       1931.73        26.19 o                         
   7  19   5         86.98         78.02         6.34 o                         
  -8  20   5         15.36         21.50         4.02 o                         
  -7  20   5        515.03        497.70         9.86 o                         
  -6  20   5       1513.24       1518.92        15.28 o                         
  -5  20   5          0.63          1.08         2.36 o                         
  -4  20   5         31.00         24.02         3.35 o                         
  -3  20   5         42.56         49.91         3.79 o                         
  -2  20   5       2792.35       2791.53        22.78 o                         
  -1  20   5       3299.74       3349.07        24.25 o                         
   0  20   5       3079.31       3118.78        23.05 o                         
   1  20   5         71.61         56.26         3.60 o                         
   2  20   5       4079.79       4117.22        31.82 o                         
   3  20   5        570.50        566.04        17.88 o                         
   4  20   5        214.25        197.89         8.10 o                         
   5  20   5          0.09         -1.05         3.63 o                         
   6  20   5        108.68        105.57         8.50 o                         
  -7  21   5         73.53         77.80         5.43 o                         
  -6  21   5          0.95          1.21         2.76 o                         
  -5  21   5        238.15        228.11         7.34 o                         
  -4  21   5       1259.79       1267.34        15.90 o                         
  -3  21   5         27.65         25.60         3.32 o                         
  -2  21   5       2446.36       2445.24        25.02 o                         
  -1  21   5         19.08         27.51         2.99 o                         
   0  21   5       2472.99       2441.22        20.83 o                         
   1  21   5        889.39        902.10        11.51 o                         
   2  21   5        103.14        110.81         5.41 o                         
   3  21   5        205.90        183.93         8.82 o                         
   4  21   5       2058.77       2068.94        25.64 o                         
   5  21   5         51.92         32.75         4.90 o                         
  -7  22   5       1355.35       1363.09        20.89 o                         
  -6  22   5       1145.37       1186.95        16.36 o                         
  -5  22   5        341.67        323.25         9.38 o                         
  -4  22   5          0.54         -0.90         2.96 o                         
  -3  22   5        270.34        274.15         7.63 o                         
  -2  22   5       2555.86       2626.09        23.80 o                         
  -1  22   5        296.15        291.79         7.41 o                         
   0  22   5       2894.88       2863.84        24.10 o                         
   1  22   5        451.84        409.43         8.10 o                         
   2  22   5       1684.30       1724.44        19.17 o                         
   3  22   5        404.38        380.47        11.89 o                         
   4  22   5        303.48        273.50        10.68 o                         
   5  22   5         59.36         50.89         5.62 o                         
  -6  23   5         65.30         56.99         5.50 o                         
  -5  23   5        215.86        194.50         9.33 o                         
  -4  23   5       1408.61       1403.99        19.07 o                         
  -3  23   5          1.56          2.29         3.17 o                         
  -2  23   5       1643.24       1698.36        19.58 o                         
  -1  23   5          8.39          7.69         3.42 o                         
   0  23   5       1193.36       1192.12        15.06 o                         
   1  23   5       2879.48       2899.21        25.95 o                         
   2  23   5        670.00        626.44        11.53 o                         
   3  23   5         67.60         46.81         5.92 o                         
   4  23   5        943.65        930.05        22.85 o                         
  -5  24   5        797.73        821.98        14.92 o                         
  -4  24   5        440.82        430.28        10.92 o                         
  -3  24   5          0.33          5.03         3.39 o                         
  -2  24   5       2698.47       2813.56        37.09 o                         
  -1  24   5         75.11         76.21         5.53 o                         
   0  24   5        949.72        919.37        15.22 o                         
   1  24   5        146.40        155.68         7.31 o                         
   2  24   5        781.16        842.09        14.49 o                         
   3  24   5         11.45          4.22         4.41 o                         
  -3  25   5         12.69          7.28         3.64 o                         
  -2  25   5        225.38        262.47         9.20 o                         
  -1  25   5          3.47          0.13         3.29 o                         
   0  25   5       1081.92       1093.17        17.03 o                         
   1  25   5        184.13        178.85         7.93 o                         
 -12   0   6       1783.93       1799.63        24.36 o                         
 -10   0   6        862.26        852.16        18.05 o                         
  -8   0   6       7191.28       7415.79        74.11 o                         
  -6   0   6         16.64         26.63         5.71 o                         
  -4   0   6       9963.15      10489.96       119.89 o                         
  -2   0   6       4207.04       3955.29        30.84 o                         
   0   0   6      10560.33      10247.26        81.11 o                         
   2   0   6       6021.58       5835.47        44.56 o                         
   4   0   6         30.46         40.94         2.39 o                         
   6   0   6       1930.07       1789.30        20.83 o                         
   8   0   6        483.10        480.38        14.03 o                         
  10   0   6       2618.09       2757.33        47.86 o                         
 -12   1   6        270.35        289.75         7.32 o                         
 -11   1   6        619.57        602.23        10.02 o                         
 -10   1   6       5049.13       5212.63        35.05 o                         
  -9   1   6       1603.71       1516.07        14.41 o                         
  -8   1   6         57.58         72.81         4.09 o                         
  -7   1   6          1.99          2.21         1.82 o                         
  -6   1   6      18153.00      18468.62       125.59 o                         
  -5   1   6       2380.55       2310.78        17.82 o                         
  -4   1   6       7138.56       7355.19        44.94 o                         
  -3   1   6        543.08        464.39         5.05 o                         
  -2   1   6      13423.08      13178.83        66.90 o                         
  -1   1   6       1910.53       1937.12        11.06 o                         
   0   1   6       3150.12       2918.00        18.12 o                         
   1   1   6         80.32         73.47         2.01 o                         
   2   1   6       3422.60       3203.64        17.71 o                         
   3   1   6          4.46         11.13         1.11 o                         
   4   1   6       2216.87       2157.63        13.11 o                         
   5   1   6        190.76        204.92         5.41 o                         
   6   1   6        542.80        510.97         6.47 o                         
   7   1   6        125.03        118.00         5.16 o                         
   8   1   6       3948.52       4158.92        36.81 o                         
   9   1   6         22.48         24.07         4.72 o                         
  10   1   6         12.28         21.69         5.03 o                         
 -12   2   6       2339.02       2375.86        25.95 o                         
 -11   2   6         17.04         14.62         3.14 o                         
 -10   2   6        226.37        206.18         5.68 o                         
  -9   2   6       2137.81       2023.70        16.85 o                         
  -8   2   6       6975.07       7318.10        46.21 o                         
  -7   2   6       1361.16       1324.59        16.27 o                         
  -6   2   6       1405.84       1389.03        13.06 o                         
  -5   2   6        652.18        648.84         7.68 o                         
  -4   2   6      12410.15      12484.01        92.78 o                         
  -3   2   6       4915.63       4995.65        27.46 o                         
  -2   2   6       7595.97       7621.55        39.78 o                         
  -1   2   6       3943.79       3856.00        20.19 o                         
   0   2   6       6630.46       6363.74        33.22 o                         
   1   2   6       1372.67       1391.96         9.75 o                         
   2   2   6       5487.85       5223.43        26.33 o                         
   3   2   6       1913.07       1897.16        12.20 o                         
   4   2   6       2731.07       2757.49        17.01 o                         
   5   2   6        472.93        420.76         5.97 o                         
   6   2   6       3369.86       3247.09        23.01 o                         
   7   2   6        335.05        333.13         6.89 o                         
   8   2   6         63.54         75.81         4.56 o                         
   9   2   6         57.50         45.47         4.55 o                         
  10   2   6       1465.85       1487.31        20.38 o                         
 -12   3   6        177.44        205.56         7.74 o                         
 -11   3   6       1516.32       1508.86        16.24 o                         
 -10   3   6       1816.71       1870.80        16.70 o                         
  -9   3   6        420.25        389.29         6.85 o                         
  -8   3   6          1.10          4.44         2.35 o                         
  -7   3   6       1939.78       1903.47        14.96 o                         
  -6   3   6       6949.23       6873.28        38.51 o                         
  -5   3   6      10990.21      11152.22        58.70 o                         
  -4   3   6       3162.00       3067.23        18.43 o                         
  -3   3   6       3200.13       3276.34        18.23 o                         
  -2   3   6      13296.45      13192.33        67.02 o                         
  -1   3   6        129.47        159.25         2.45 o                         
   0   3   6      16091.42      16617.04        83.38 o                         
   1   3   6       1499.44       1521.90        10.56 o                         
   2   3   6       5208.46       5098.79        25.92 o                         
   3   3   6        154.81        155.22         2.94 o                         
   4   3   6      16886.16      17411.04        88.97 o                         
   5   3   6        133.31        174.84         3.91 o                         
   6   3   6        997.44        982.75        10.05 o                         
   7   3   6       2223.08       2291.94        19.55 o                         
   8   3   6       3474.33       3602.38        30.57 o                         
   9   3   6          6.35          8.71         3.68 o                         
  10   3   6         46.37         43.43         5.56 o                         
 -12   4   6       2702.29       2829.11        26.62 o                         
 -11   4   6          2.88          5.95         2.72 o                         
 -10   4   6        124.22        118.99         4.72 o                         
  -9   4   6        205.43        201.59         5.32 o                         
  -8   4   6       3844.96       4014.70        26.93 o                         
  -7   4   6         70.41         81.88         3.17 o                         
  -6   4   6       3052.75       3133.01        21.27 o                         
  -5   4   6         35.70         38.50         2.06 o                         
  -4   4   6       2278.63       1836.48        11.32 o                         
  -3   4   6       1746.16       1624.18        10.36 o                         
  -2   4   6       6151.63       6284.57        33.51 o                         
  -1   4   6       8646.14       9302.71        47.79 o                         
   0   4   6       3376.98       3190.27        19.99 o                         
   1   4   6        159.95        155.01         2.85 o                         
   2   4   6       2029.76       1864.76        15.38 o                         
   3   4   6       9724.67       9660.06        55.51 o                         
   4   4   6       5826.14       5740.06        42.13 o                         
   5   4   6         86.17        106.10         3.39 o                         
   6   4   6       7170.70       7389.00        48.66 o                         
   7   4   6          0.09          4.53         2.27 o                         
   8   4   6         19.16         21.96         3.52 o                         
   9   4   6          0.99         -2.76         3.15 o                         
  10   4   6        959.24        968.99        17.37 o                         
 -12   5   6          3.13         15.21         3.62 o                         
 -11   5   6        778.74        746.09        10.54 o                         
 -10   5   6       3056.68       3160.45        24.02 o                         
  -9   5   6       1449.17       1373.93        13.31 o                         
  -8   5   6         37.67         40.88         2.86 o                         
  -7   5   6       1291.93       1256.48        11.45 o                         
  -6   5   6       7958.34       7875.27        62.11 o                         
  -5   5   6       6906.96       6812.05        37.64 o                         
  -4   5   6        167.55        119.50         2.41 o                         
  -3   5   6       5135.71       5829.92        30.44 o                         
  -2   5   6      32372.98      33646.09       168.03 o                         
  -1   5   6       3657.92       3770.13        20.93 o                         
   0   5   6      12555.66      12627.51        70.76 o                         
   1   5   6        487.87        510.52         5.07 o                         
   2   5   6       1708.77       1706.87        11.48 o                         
   3   5   6        614.38        591.87         6.12 o                         
   4   5   6      14592.44      14428.83        90.38 o                         
   5   5   6         96.29         88.70         3.38 o                         
   6   5   6        182.66        204.87         6.93 o                         
   7   5   6       1476.01       1478.09        14.58 o                         
   8   5   6        493.88        468.03        13.43 o                         
   9   5   6          5.07         -2.60         3.04 o                         
  10   5   6          6.13          6.88         4.39 o                         
 -12   6   6       1616.10       1690.66        20.48 o                         
 -11   6   6         27.30         20.55         3.22 o                         
 -10   6   6        570.63        552.37         8.69 o                         
  -9   6   6        147.45        140.19         4.83 o                         
  -8   6   6       5085.23       5087.59        36.04 o                         
  -7   6   6        749.48        831.85         9.06 o                         
  -6   6   6       2722.90       2773.61        18.40 o                         
  -5   6   6          6.22          6.18         1.29 o                         
  -4   6   6       4170.17       4125.83        21.97 o                         
  -3   6   6          4.13         13.35         1.27 o                         
  -2   6   6       4258.44       4320.23        23.00 o                         
  -1   6   6        212.18        269.91         3.31 o                         
   0   6   6       2226.12       2162.75        15.64 o                         
   1   6   6       1663.79       1673.27        11.23 o                         
   2   6   6       1774.95       1703.50        10.90 o                         
   3   6   6         44.20         61.24         3.19 o                         
   4   6   6       2233.62       2201.68        16.32 o                         
   5   6   6        103.43        115.86         3.80 o                         
   6   6   6       4398.58       4437.71        47.62 o                         
   7   6   6        443.53        406.19         9.02 o                         
   8   6   6        193.94        184.29         7.20 o                         
   9   6   6        142.21        132.11         6.82 o                         
  10   6   6       1865.73       1944.12        29.02 o                         
 -12   7   6         75.80         64.56         4.79 o                         
 -11   7   6        169.18        149.47         5.93 o                         
 -10   7   6       3696.72       3636.23        27.05 o                         
  -9   7   6       1697.78       1652.28        15.08 o                         
  -8   7   6        888.06        857.92         9.80 o                         
  -7   7   6       1749.72       1650.20        15.68 o                         
  -6   7   6       6789.39       7007.34        41.45 o                         
  -5   7   6          3.17          6.67         1.50 o                         
  -4   7   6        119.84        116.58         2.50 o                         
  -3   7   6        251.06        301.31         3.49 o                         
  -2   7   6      16772.90      17655.43        82.41 o                         
  -1   7   6       2880.09       2613.03        17.33 o                         
   0   7   6       7405.60       7193.83        46.48 o                         
   1   7   6       3136.70       3154.50        19.72 o                         
   2   7   6       3313.09       3207.60        18.48 o                         
   3   7   6       1896.92       1839.19        10.79 o                         
   4   7   6       3711.88       3662.06        25.89 o                         
   5   7   6         47.67         28.80         2.18 o                         
   6   7   6        118.17         99.26         4.38 o                         
   7   7   6         50.90         52.40         4.98 o                         
   8   7   6        292.03        269.18         9.79 o                         
   9   7   6          1.55          1.55         3.28 o                         
  10   7   6        160.58        144.23         7.80 o                         
 -12   8   6       1375.38       1415.97        17.37 o                         
 -11   8   6        433.82        386.86         8.76 o                         
 -10   8   6         71.37         78.35         4.33 o                         
  -9   8   6       1472.91       1533.66        14.56 o                         
  -8   8   6       9708.90       9618.58        56.31 o                         
  -7   8   6        791.34        891.04         9.99 o                         
  -6   8   6       1240.41       1196.75        10.81 o                         
  -5   8   6        230.99        194.31         3.24 o                         
  -4   8   6      11367.32      11905.11        57.56 o                         
  -3   8   6       1750.47       1877.40        11.47 o                         
  -2   8   6       2802.03       2649.36        14.75 o                         
  -1   8   6      10580.44      10867.48        66.99 o                         
   0   8   6       3774.22       3606.86        24.42 o                         
   1   8   6       4806.36       4704.59        27.98 o                         
   2   8   6       5630.07       5684.23        31.65 o                         
   3   8   6       4971.56       4682.73        26.77 o                         
   4   8   6       1701.74       1672.78        13.71 o                         
   5   8   6        606.15        588.59         8.17 o                         
   6   8   6       1444.72       1442.90        14.66 o                         
   7   8   6        599.55        575.93        12.86 o                         
   8   8   6         59.67         47.38         5.60 o                         
   9   8   6        357.48        326.00        11.46 o                         
  10   8   6       1078.87       1103.72        24.61 o                         
 -12   9   6          1.55          6.06         3.23 o                         
 -11   9   6          3.23         -0.71         2.80 o                         
 -10   9   6       2832.12       2760.32        23.38 o                         
  -9   9   6       2458.06       2520.07        21.30 o                         
  -8   9   6         15.49         22.98         2.88 o                         
  -7   9   6       3693.27       3691.32        24.98 o                         
  -6   9   6       3340.95       3533.36        23.52 o                         
  -5   9   6       1246.65       1190.38         8.74 o                         
  -4   9   6       2055.84       2096.19        13.05 o                         
  -3   9   6         18.72         32.14         1.65 o                         
  -2   9   6       1222.47       1114.01         7.47 o                         
  -1   9   6      13966.13      14285.33        76.54 o                         
   0   9   6       5301.97       5276.98        32.21 o                         
   1   9   6        432.73        401.54         5.11 o                         
   2   9   6       5635.16       5647.50        33.14 o                         
   3   9   6       6479.28       6507.91        36.18 o                         
   4   9   6       1143.08       1161.20        10.72 o                         
   5   9   6        141.53        133.41         4.42 o                         
   6   9   6        200.45        184.60         5.55 o                         
   7   9   6         39.69         32.46         4.58 o                         
   8   9   6       1286.34       1312.74        22.82 o                         
   9   9   6         37.36         34.47         5.57 o                         
 -11  10   6        289.32        281.28        11.33 o                         
 -10  10   6        246.06        262.11         7.41 o                         
  -9  10   6       2373.36       2394.64        20.69 o                         
  -8  10   6       3944.47       4004.78        29.03 o                         
  -7  10   6       1604.00       1567.71        13.67 o                         
  -6  10   6        204.89        180.71         4.07 o                         
  -5  10   6        500.95        472.27         5.33 o                         
  -4  10   6       2974.37       3037.94        17.60 o                         
  -3  10   6        195.70        167.32         2.90 o                         
  -2  10   6       1842.49       1888.09        13.22 o                         
  -1  10   6       3326.60       3492.06        21.57 o                         
   0  10   6       5814.48       5785.81        35.32 o                         
   1  10   6       4449.15       4534.51        30.40 o                         
   2  10   6       7329.07       7122.56        41.02 o                         
   3  10   6       1083.48       1096.74         9.67 o                         
   4  10   6        498.67        502.93         6.46 o                         
   5  10   6        832.40        848.32        10.21 o                         
   6  10   6       2078.73       2050.62        21.42 o                         
   7  10   6        840.42        814.83        14.67 o                         
   8  10   6         31.42         42.95         5.65 o                         
   9  10   6        310.05        261.91        11.24 o                         
 -11  11   6        236.86        237.76         7.71 o                         
 -10  11   6       2673.76       2726.95        24.84 o                         
  -9  11   6       1518.60       1511.84        16.32 o                         
  -8  11   6          1.04          0.65         2.25 o                         
  -7  11   6        838.66        873.93         9.87 o                         
  -6  11   6       5013.06       5029.03        29.20 o                         
  -5  11   6        360.91        392.79         5.11 o                         
  -4  11   6       2721.67       2844.74        17.48 o                         
  -3  11   6       1216.45       1152.75         8.70 o                         
  -2  11   6        204.21        180.44         4.17 o                         
  -1  11   6       6638.04       6842.09        41.40 o                         
   0  11   6       2376.76       2371.34        18.37 o                         
   1  11   6         47.04         55.16         3.14 o                         
   2  11   6       4597.73       4313.01        26.93 o                         
   3  11   6       3268.78       3341.10        21.17 o                         
   4  11   6        929.38        912.87        11.96 o                         
   5  11   6          6.02          8.05         2.47 o                         
   6  11   6         74.85         72.26         4.61 o                         
   7  11   6         29.33         30.15         3.76 o                         
   8  11   6       3106.28       3251.82        40.93 o                         
   9  11   6        326.21        291.12        11.72 o                         
 -11  12   6        337.02        319.58         9.31 o                         
 -10  12   6        439.43        455.04         9.36 o                         
  -9  12   6        796.39        741.04        11.18 o                         
  -8  12   6        457.93        434.30         8.32 o                         
  -7  12   6       3425.67       3448.06        25.56 o                         
  -6  12   6         11.06          7.56         1.97 o                         
  -5  12   6       1427.03       1430.44        11.69 o                         
  -4  12   6       6774.40       6739.58        34.99 o                         
  -3  12   6       1734.03       1850.62        12.17 o                         
  -2  12   6       1923.00       1848.65        13.60 o                         
  -1  12   6       2468.63       2498.87        18.17 o                         
   0  12   6       4873.83       4896.64        31.37 o                         
   1  12   6       4092.12       4051.60        30.52 o                         
   2  12   6      11703.76      11719.81        72.61 o                         
   3  12   6        613.58        533.39         7.69 o                         
   4  12   6         20.96         24.77         4.52 o                         
   5  12   6       1376.82       1356.55        15.66 o                         
   6  12   6        800.38        786.23        11.96 o                         
   7  12   6        191.98        171.40         7.14 o                         
   8  12   6        193.25        193.72         9.93 o                         
   9  12   6        138.92        147.36         9.42 o                         
 -11  13   6        721.24        730.67        12.36 o                         
 -10  13   6       1345.12       1310.88        16.74 o                         
  -9  13   6        211.45        191.04         6.51 o                         
  -8  13   6        573.14        524.97         8.95 o                         
  -7  13   6          1.33          0.79         2.25 o                         
  -6  13   6       3563.78       3515.32        23.65 o                         
  -5  13   6       5783.24       5866.56        34.62 o                         
  -4  13   6        998.26       1023.19         9.26 o                         
  -3  13   6         16.99         30.65         2.01 o                         
  -2  13   6       1182.54       1241.27        11.34 o                         
  -1  13   6          8.29         13.61         1.84 o                         
   0  13   6        364.69        385.86         6.12 o                         
   1  13   6        571.45        478.94         7.15 o                         
   2  13   6       1081.54       1037.26        13.11 o                         
   3  13   6        524.35        495.63         7.69 o                         
   4  13   6       1515.57       1503.75        14.84 o                         
   5  13   6        412.95        405.47         8.61 o                         
   6  13   6        120.83        108.14         5.44 o                         
   7  13   6       1566.78       1597.53        18.94 o                         
   8  13   6       2903.97       2976.60        37.13 o                         
 -10  14   6         76.20         75.34         4.92 o                         
  -9  14   6         71.05         59.86         4.23 o                         
  -8  14   6        789.90        744.60        10.91 o                         
  -7  14   6       1130.38       1086.03        12.90 o                         
  -6  14   6        807.88        761.90         9.39 o                         
  -5  14   6       1407.74       1386.36        12.78 o                         
  -4  14   6      10977.73      11013.57        57.66 o                         
  -3  14   6      22110.10      22362.32       110.17 o                         
  -2  14   6        244.52        236.58         5.03 o                         
  -1  14   6       1732.24       1753.68        14.61 o                         
   0  14   6       7169.22       7129.99        44.13 o                         
   1  14   6       3194.13       3241.35        24.60 o                         
   2  14   6       2961.53       3165.67        23.15 o                         
   3  14   6       3130.46       3009.95        23.94 o                         
   4  14   6          2.61          3.94         2.51 o                         
   5  14   6       3130.15       3081.47        29.97 o                         
   6  14   6        805.92        797.62        12.69 o                         
   7  14   6         30.24         32.51         4.25 o                         
   8  14   6        105.69        105.61         6.87 o                         
 -10  15   6        509.58        467.79        10.45 o                         
  -9  15   6          4.00          2.55         2.66 o                         
  -8  15   6         66.96         50.64         3.76 o                         
  -7  15   6          7.96          5.08         2.41 o                         
  -6  15   6        649.11        656.78         8.78 o                         
  -5  15   6      11770.09      12015.64        68.38 o                         
  -4  15   6        760.95        724.76         8.72 o                         
  -3  15   6        450.48        441.72         6.95 o                         
  -2  15   6       2759.14       2765.26        21.32 o                         
  -1  15   6         15.62         11.95         2.05 o                         
   0  15   6         55.11         57.91         3.02 o                         
   1  15   6        222.75        185.81         5.12 o                         
   2  15   6        120.39         91.07         3.55 o                         
   3  15   6       1228.16       1207.33        14.23 o                         
   4  15   6       1322.52       1334.99        15.35 o                         
   5  15   6         56.93         56.90         4.74 o                         
   6  15   6        166.33        160.27         6.79 o                         
   7  15   6       3512.64       3570.20        32.74 o                         
   8  15   6        435.17        444.90        11.02 o                         
 -10  16   6        418.01        402.86         9.43 o                         
  -9  16   6        155.27        144.58         6.48 o                         
  -8  16   6       1365.41       1297.29        15.19 o                         
  -7  16   6        292.80        266.37         6.71 o                         
  -6  16   6       1375.38       1369.22        13.39 o                         
  -5  16   6        342.87        337.18         6.52 o                         
  -4  16   6       4417.19       4374.64        30.51 o                         
  -3  16   6       7352.72       7436.04        49.28 o                         
  -2  16   6        363.67        381.56         6.44 o                         
  -1  16   6        511.65        479.09         7.38 o                         
   0  16   6       1406.12       1373.30        13.06 o                         
   1  16   6       2080.49       2148.16        17.68 o                         
   2  16   6        328.18        319.39         6.18 o                         
   3  16   6       1965.82       1919.80        19.38 o                         
   4  16   6       1096.09       1023.57        13.45 o                         
   5  16   6       2068.16       2004.00        25.23 o                         
   6  16   6       2371.17       2369.81        26.57 o                         
   7  16   6         54.81         67.52         5.37 o                         
  -9  17   6        743.82        744.41        12.79 o                         
  -8  17   6         97.84        106.53         5.61 o                         
  -7  17   6        486.93        460.84         8.48 o                         
  -6  17   6        125.08        110.54         4.43 o                         
  -5  17   6       5026.51       5071.73        35.12 o                         
  -4  17   6        271.88        264.07         6.63 o                         
  -3  17   6         32.21         36.60         3.51 o                         
  -2  17   6       2389.36       2363.97        20.14 o                         
  -1  17   6       1995.87       2027.23        16.95 o                         
   0  17   6        909.86        884.39        11.00 o                         
   1  17   6         10.37          8.82         2.03 o                         
   2  17   6        101.63         99.25         4.18 o                         
   3  17   6       1877.33       1855.29        19.46 o                         
   4  17   6       1050.46       1049.17        13.96 o                         
   5  17   6         34.63         34.37         5.01 o                         
   6  17   6        274.90        256.48         9.38 o                         
   7  17   6       1939.91       1987.08        24.87 o                         
  -9  18   6       1061.62       1073.56        15.66 o                         
  -8  18   6       1340.37       1321.88        18.02 o                         
  -7  18   6       2133.36       2092.24        23.46 o                         
  -6  18   6        539.59        542.92        10.19 o                         
  -5  18   6        280.02        261.64         7.40 o                         
  -4  18   6        659.49        610.97        10.41 o                         
  -3  18   6       2386.60       2373.60        22.22 o                         
  -2  18   6       2026.07       2022.29        25.46 o                         
  -1  18   6        512.16        481.09         7.36 o                         
   0  18   6         87.71         83.55         3.50 o                         
   1  18   6       3584.67       3651.76        25.64 o                         
   2  18   6        503.83        480.77         8.55 o                         
   3  18   6        119.37        101.35         5.21 o                         
   4  18   6       1752.40       1722.34        19.15 o                         
   5  18   6        987.50        992.52        17.58 o                         
   6  18   6       1135.42       1152.28        19.64 o                         
   7  18   6        490.42        519.12        12.78 o                         
  -8  19   6          9.27         14.25         4.02 o                         
  -7  19   6       1261.36       1311.09        16.87 o                         
  -6  19   6        110.63         98.03         5.07 o                         
  -5  19   6        170.05        165.91         6.86 o                         
  -4  19   6          0.11          0.33         2.82 o                         
  -3  19   6        242.47        228.94         7.37 o                         
  -2  19   6       1109.00       1063.66        15.42 o                         
  -1  19   6       5319.03       5465.55        38.06 o                         
   0  19   6       2136.35       2168.48        17.13 o                         
   1  19   6         64.98         82.66         3.89 o                         
   2  19   6        210.54        218.42         6.42 o                         
   3  19   6       1801.06       1834.40        21.21 o                         
   4  19   6        475.56        465.89         9.82 o                         
   5  19   6        426.60        399.89        11.96 o                         
   6  19   6          5.49          6.33         4.46 o                         
  -8  20   6       1920.64       2003.96        26.82 o                         
  -7  20   6       3039.12       3078.84        29.22 o                         
  -6  20   6         85.74         78.02         4.78 o                         
  -5  20   6       1397.53       1446.32        20.25 o                         
  -4  20   6          5.60          6.20         3.07 o                         
  -3  20   6       2433.05       2490.19        25.81 o                         
  -2  20   6        607.54        601.77        10.50 o                         
  -1  20   6        305.37        302.94         7.34 o                         
   0  20   6        249.40        274.46         6.99 o                         
   1  20   6       3646.92       3651.03        32.61 o                         
   2  20   6         43.59         34.79         4.05 o                         
   3  20   6        656.39        642.21        18.27 o                         
   4  20   6        216.84        216.86         8.18 o                         
   5  20   6       1821.78       1932.70        28.91 o                         
   6  20   6        220.12        222.22        11.41 o                         
  -7  21   6       1331.24       1335.27        17.86 o                         
  -6  21   6        990.77       1012.30        14.02 o                         
  -5  21   6        242.25        230.44         8.17 o                         
  -4  21   6          2.63          2.10         2.96 o                         
  -3  21   6        186.12        162.78         6.56 o                         
  -2  21   6          0.64         -1.77         3.50 o                         
  -1  21   6       6038.17       6150.48        44.04 o                         
   0  21   6        785.93        794.57        12.32 o                         
   1  21   6         57.33         49.19         4.12 o                         
   2  21   6        477.89        455.43        12.31 o                         
   3  21   6       2093.14       2184.01        29.87 o                         
   4  21   6         76.07         60.72         6.23 o                         
   5  21   6         14.73         11.78         6.05 o                         
  -6  22   6        384.77        382.85        11.78 o                         
  -5  22   6        686.76        702.70        14.62 o                         
  -4  22   6         61.26         59.31         4.96 o                         
  -3  22   6       1096.30       1087.71        15.86 o                         
  -2  22   6        179.18        168.65         7.30 o                         
  -1  22   6        867.74        870.19        13.20 o                         
   0  22   6        553.96        567.28        10.64 o                         
   1  22   6       2602.03       2619.35        25.40 o                         
   2  22   6        544.92        521.80        13.74 o                         
   3  22   6         93.83         85.12         7.30 o                         
   4  22   6          4.59         -0.33         4.18 o                         
  -5  23   6        842.98        874.68        15.18 o                         
  -4  23   6        310.19        307.31         9.38 o                         
  -3  23   6         32.75         27.15         3.74 o                         
  -2  23   6        148.76        148.23         6.69 o                         
  -1  23   6       4948.15       5157.40        44.95 o                         
   0  23   6         14.79         12.52         3.45 o                         
   1  23   6        215.43        214.64         7.52 o                         
   2  23   6       1419.01       1430.73        23.04 o                         
   3  23   6       2317.17       2428.25        33.99 o                         
  -4  24   6         15.24         15.46         3.93 o                         
  -3  24   6       2046.89       2098.05        30.45 o                         
  -2  24   6        236.43        227.91         8.01 o                         
  -1  24   6         44.40         46.43         4.68 o                         
   0  24   6        200.90        168.46         7.55 o                         
   1  24   6       2638.65       2681.27        26.66 o                         
   2  24   6        433.18        426.06        13.25 o                         
  -2  25   6          5.56          3.00         3.60 o                         
  -1  25   6       1051.26       1092.54        17.10 o                         
   0  25   6         82.54         74.70         5.80 o                         
 -11   0   7       1030.58       1132.80        18.00 o                         
  -9   0   7       3313.67       3405.20        41.28 o                         
  -7   0   7       6284.18       6314.00        73.96 o                         
  -5   0   7      23596.48      24401.09       199.64 o                         
  -3   0   7        562.96        508.44         8.39 o                         
  -1   0   7      13336.05      13530.77        89.34 o                         
   1   0   7         40.43         47.14         4.92 o                         
   3   0   7       1953.32       1787.31        15.58 o                         
   5   0   7       1266.82       1293.92        14.04 o                         
   7   0   7       2072.69       2146.98        25.04 o                         
   9   0   7       4181.03       4472.78        51.48 o                         
 -12   1   7        363.26        356.20         8.22 o                         
 -11   1   7       3403.24       3510.99        28.20 o                         
 -10   1   7         88.86         76.07         3.93 o                         
  -9   1   7        730.81        745.81        10.45 o                         
  -8   1   7       4170.59       4244.47        33.50 o                         
  -7   1   7       4751.37       4720.08        33.44 o                         
  -6   1   7         25.73         22.74         2.18 o                         
  -5   1   7       1340.39       1375.01        16.54 o                         
  -4   1   7          0.29          4.10         1.40 o                         
  -3   1   7      11814.34      11647.35        62.92 o                         
  -2   1   7         76.65         86.19         2.37 o                         
  -1   1   7        842.41        810.42         5.97 o                         
   0   1   7        154.41        122.76         2.57 o                         
   1   1   7      11715.00      11260.29        76.85 o                         
   2   1   7        388.20        368.86         3.61 o                         
   3   1   7       1823.85       1726.69        12.11 o                         
   4   1   7          9.19          5.94         1.69 o                         
   5   1   7          5.25          9.01         1.78 o                         
   6   1   7          6.56          4.83         1.69 o                         
   7   1   7        716.36        758.63         9.27 o                         
   8   1   7        238.82        213.03         6.08 o                         
   9   1   7       2226.38       2336.52        28.67 o                         
  10   1   7         83.50         68.36         5.20 o                         
 -12   2   7        446.57        442.03        10.00 o                         
 -11   2   7       1875.41       1925.76        20.24 o                         
 -10   2   7          3.70         -0.17         2.29 o                         
  -9   2   7       2826.24       2894.33        21.69 o                         
  -8   2   7       1678.84       1582.79        14.57 o                         
  -7   2   7       3113.79       3119.90        25.66 o                         
  -6   2   7         70.89         62.97         3.46 o                         
  -5   2   7      23390.30      23705.71       131.96 o                         
  -4   2   7       7523.85       7623.95        45.32 o                         
  -3   2   7          0.67          0.65         1.74 o                         
  -2   2   7        567.23        617.17         5.36 o                         
  -1   2   7      12028.28      11843.12        57.86 o                         
   0   2   7       1997.27       1802.52        12.52 o                         
   1   2   7          4.40         12.02         1.99 o                         
   2   2   7        453.58        459.47         4.56 o                         
   3   2   7       9875.65       9814.49        47.93 o                         
   4   2   7       1515.71       1498.10        13.48 o                         
   5   2   7        994.99       1024.54        13.47 o                         
   6   2   7        147.54        124.95         4.50 o                         
   7   2   7       1667.01       1660.92        16.22 o                         
   8   2   7        210.01        200.66         6.84 o                         
   9   2   7       2108.15       2212.07        26.61 o                         
  10   2   7        394.52        370.04        11.21 o                         
 -12   3   7       1611.41       1654.94        19.09 o                         
 -11   3   7       1564.70       1614.38        18.06 o                         
 -10   3   7        313.20        263.54         6.32 o                         
  -9   3   7        699.30        700.75         9.13 o                         
  -8   3   7       3569.26       3602.02        26.00 o                         
  -7   3   7       2402.07       2578.76        18.66 o                         
  -6   3   7          9.88         10.14         1.53 o                         
  -5   3   7          1.31          7.62         2.14 o                         
  -4   3   7        178.15        124.16         2.75 o                         
  -3   3   7      17917.25      17428.40        88.20 o                         
  -2   3   7        205.28        274.55         3.54 o                         
  -1   3   7       1576.09       1702.38        10.81 o                         
   0   3   7       2346.18       2201.47        13.15 o                         
   1   3   7       8273.96       7905.61        45.89 o                         
   2   3   7         31.95         26.81         1.63 o                         
   3   3   7         34.68         35.73         1.86 o                         
   4   3   7       2465.62       2370.94        19.84 o                         
   5   3   7       9492.55       9384.35        56.04 o                         
   6   3   7          2.05          3.55         2.24 o                         
   7   3   7       1358.61       1358.99        15.41 o                         
   8   3   7       1243.08       1178.16        16.67 o                         
   9   3   7       1047.27       1056.21        17.28 o                         
  10   3   7        117.02         98.88         6.88 o                         
 -12   4   7        132.47        136.91         6.42 o                         
 -11   4   7       2254.61       2335.28        21.36 o                         
 -10   4   7        259.00        224.74         6.41 o                         
  -9   4   7       2851.77       2902.23        21.83 o                         
  -8   4   7        745.37        747.55        10.57 o                         
  -7   4   7        963.83        944.57        10.08 o                         
  -6   4   7          1.61          1.63         1.35 o                         
  -5   4   7      10265.64      10322.35        54.83 o                         
  -4   4   7      12256.07      12642.52        73.67 o                         
  -3   4   7         30.93         17.39         1.48 o                         
  -2   4   7       3983.40       4237.03        23.69 o                         
  -1   4   7      13508.89      13161.40        65.66 o                         
   0   4   7        598.45        585.49         5.01 o                         
   1   4   7       1557.13       1559.49        11.16 o                         
   2   4   7       2189.70       2315.39        14.22 o                         
   3   4   7      14234.31      14274.68        68.35 o                         
   4   4   7       4842.02       4949.84        33.27 o                         
   5   4   7       1213.24       1159.75        12.08 o                         
   6   4   7        348.70        324.57         6.53 o                         
   7   4   7       2086.40       2097.85        22.22 o                         
   8   4   7        582.02        561.57        11.47 o                         
   9   4   7         77.22         65.51         5.16 o                         
  10   4   7         81.84         80.58         6.52 o                         
 -12   5   7        575.64        583.60        11.21 o                         
 -11   5   7        403.54        411.45         8.51 o                         
 -10   5   7        206.96        161.69         5.67 o                         
  -9   5   7       2399.10       2393.46        19.28 o                         
  -8   5   7         94.39         87.64         3.98 o                         
  -7   5   7       4077.46       4213.77        27.85 o                         
  -6   5   7        312.77        293.06         4.73 o                         
  -5   5   7        432.37        344.74         4.52 o                         
  -4   5   7       1208.47       1122.51         8.50 o                         
  -3   5   7       6123.06       5823.16        33.52 o                         
  -2   5   7         79.52        107.71         2.51 o                         
  -1   5   7        181.57        220.26         3.56 o                         
   0   5   7       2766.05       2942.48        19.20 o                         
   1   5   7       7419.86       7432.61        43.33 o                         
   2   5   7          0.48          5.99         1.99 o                         
   3   5   7         78.39         77.64         3.69 o                         
   4   5   7       3712.78       3882.52        24.58 o                         
   5   5   7       9996.36      10129.40        75.52 o                         
   6   5   7         74.05         72.25         4.43 o                         
   7   5   7       1428.95       1430.71        17.57 o                         
   8   5   7        138.86        126.31         8.12 o                         
   9   5   7        230.90        228.69         8.29 o                         
  10   5   7         14.48         13.51         4.38 o                         
 -12   6   7         17.63          4.50         3.31 o                         
 -11   6   7        729.59        781.99        11.52 o                         
 -10   6   7       1076.25       1058.77        12.82 o                         
  -9   6   7       3389.24       3515.03        26.71 o                         
  -8   6   7       1616.82       1551.75        14.61 o                         
  -7   6   7         16.83         29.94         2.47 o                         
  -6   6   7       1869.60       1907.28        14.04 o                         
  -5   6   7       3778.82       3969.47        21.94 o                         
  -4   6   7        579.49        576.79         5.63 o                         
  -3   6   7       2423.62       2357.47        14.25 o                         
  -2   6   7       1073.86       1056.65         8.08 o                         
  -1   6   7      17406.39      17697.32        98.22 o                         
   0   6   7        291.31        259.31         4.22 o                         
   1   6   7       7167.47       7215.19        40.56 o                         
   2   6   7        917.74        891.93         8.48 o                         
   3   6   7       5758.97       5764.38        32.63 o                         
   4   6   7        926.43        913.10        11.20 o                         
   5   6   7        931.80        886.11        11.75 o                         
   6   6   7        207.72        187.85         7.66 o                         
   7   6   7       2416.86       2499.56        25.29 o                         
   8   6   7        382.99        358.78        10.81 o                         
   9   6   7          5.09         -1.46         3.37 o                         
 -12   7   7         47.83         36.05         4.01 o                         
 -11   7   7        601.09        586.81        10.04 o                         
 -10   7   7         17.03         18.98         2.99 o                         
  -9   7   7       3086.10       2926.61        23.54 o                         
  -8   7   7       2478.45       2562.88        20.76 o                         
  -7   7   7      14080.93      14174.25        82.58 o                         
  -6   7   7         41.55         74.25         2.85 o                         
  -5   7   7       1320.70       1318.76         9.52 o                         
  -4   7   7        988.15       1013.77         7.53 o                         
  -3   7   7       8734.86       8873.84        55.78 o                         
  -2   7   7       3345.77       3537.88        20.67 o                         
  -1   7   7        194.00        215.05         4.22 o                         
   0   7   7       1025.34       1016.63        11.43 o                         
   1   7   7       5843.77       6002.92        36.22 o                         
   2   7   7        883.96        890.80         7.41 o                         
   3   7   7        876.36        898.17         9.28 o                         
   4   7   7         48.10         39.18         2.76 o                         
   5   7   7       3913.02       3950.18        42.59 o                         
   6   7   7         24.97         22.01         3.90 o                         
   7   7   7        458.84        442.94        11.57 o                         
   8   7   7        222.15        212.48         7.95 o                         
   9   7   7        108.54        105.98         6.95 o                         
 -12   8   7        683.95        702.64        14.13 o                         
 -11   8   7        454.05        447.88         8.98 o                         
 -10   8   7       1050.19       1004.20        12.55 o                         
  -9   8   7       3754.61       3701.12        28.03 o                         
  -8   8   7        555.54        512.78         8.22 o                         
  -7   8   7        265.69        307.29         6.35 o                         
  -6   8   7       2667.97       2731.42        19.36 o                         
  -5   8   7       4667.74       4838.74        25.28 o                         
  -4   8   7       2605.63       2685.51        15.69 o                         
  -3   8   7       3700.63       3799.89        21.39 o                         
  -2   8   7         36.10         42.92         2.18 o                         
  -1   8   7      12365.77      12485.38        75.07 o                         
   0   8   7       9746.23       9681.07        59.17 o                         
   1   8   7       1099.33       1064.00         9.58 o                         
   2   8   7       1341.82       1296.60        10.87 o                         
   3   8   7       3349.81       3388.54        21.98 o                         
   4   8   7        246.53        237.25         4.65 o                         
   5   8   7        494.15        488.54         8.49 o                         
   6   8   7         12.80         11.57         3.67 o                         
   7   8   7        562.18        547.02        12.90 o                         
   8   8   7        435.11        410.89        11.86 o                         
   9   8   7        276.14        275.68         9.34 o                         
 -12   9   7         68.00         61.68         4.80 o                         
 -11   9   7       1805.35       1850.47        18.85 o                         
 -10   9   7         98.61         92.90         5.11 o                         
  -9   9   7        607.38        593.04         9.30 o                         
  -8   9   7       7249.17       7401.89        48.02 o                         
  -7   9   7       5531.05       5358.33        42.10 o                         
  -6   9   7        812.24        697.38         8.16 o                         
  -5   9   7       1463.40       1491.97        13.84 o                         
  -4   9   7         16.64         12.06         1.29 o                         
  -3   9   7       5041.90       5169.11        26.88 o                         
  -2   9   7       4308.82       4428.65        23.18 o                         
  -1   9   7       2005.40       2076.25        15.03 o                         
   0   9   7         23.49         26.76         3.70 o                         
   1   9   7       6500.55       6338.03        40.66 o                         
   2   9   7        964.33        862.13         8.62 o                         
   3   9   7        257.75        245.48         4.46 o                         
   4   9   7       1999.73       2004.22        17.17 o                         
   5   9   7       2961.11       2944.37        23.13 o                         
   6   9   7        619.04        611.41        10.37 o                         
   7   9   7       1197.51       1145.26        19.04 o                         
   8   9   7        217.29        208.21         9.87 o                         
   9   9   7        239.90        244.24        12.12 o                         
 -11  10   7       1004.50       1007.86        14.17 o                         
 -10  10   7       1144.80       1103.11        13.46 o                         
  -9  10   7       2867.27       2791.33        23.09 o                         
  -8  10   7       1337.99       1278.42        13.50 o                         
  -7  10   7       2538.38       2526.26        20.23 o                         
  -6  10   7       1085.48       1128.63        11.33 o                         
  -5  10   7       3954.06       4053.39        24.26 o                         
  -4  10   7        924.05        857.43         7.62 o                         
  -3  10   7        981.27       1006.06         7.62 o                         
  -2  10   7         97.88        104.59         2.31 o                         
  -1  10   7       7440.52       7474.16        44.61 o                         
   0  10   7       9143.85       9067.08        56.30 o                         
   1  10   7        107.86         94.59         3.50 o                         
   2  10   7       2624.75       2756.36        19.72 o                         
   3  10   7       2039.40       1930.98        14.31 o                         
   4  10   7       1296.71       1262.62        12.82 o                         
   5  10   7        861.35        856.60        10.43 o                         
   6  10   7          0.33          1.47         2.63 o                         
   7  10   7        274.69        267.59        10.05 o                         
   8  10   7        229.24        209.01        10.46 o                         
   9  10   7        713.45        770.13        18.57 o                         
 -11  11   7       2526.19       2603.71        26.59 o                         
 -10  11   7          1.75          6.54         2.82 o                         
  -9  11   7        139.93        142.08         5.98 o                         
  -8  11   7       3222.34       3137.54        24.46 o                         
  -7  11   7       1331.76       1379.73        13.62 o                         
  -6  11   7          8.87         10.03         1.97 o                         
  -5  11   7       1136.09       1108.68         9.79 o                         
  -4  11   7        695.36        696.48         6.85 o                         
  -3  11   7       2311.07       2282.15        13.99 o                         
  -2  11   7          1.80          6.02         1.23 o                         
  -1  11   7          9.47         24.70         2.16 o                         
   0  11   7          9.23         18.68         5.63 o                         
   1  11   7      11137.63      11134.81        73.07 o                         
   2  11   7       2487.25       2351.95        18.96 o                         
   3  11   7        325.81        320.51         5.44 o                         
   4  11   7        990.98        988.18        12.43 o                         
   5  11   7        845.47        780.62        11.41 o                         
   6  11   7       1498.13       1448.38        16.81 o                         
   7  11   7        637.17        645.95        17.98 o                         
   8  11   7         55.93         39.95         5.82 o                         
   9  11   7        815.21        856.76        18.75 o                         
 -11  12   7        723.18        787.18        13.72 o                         
 -10  12   7       1379.32       1388.53        20.06 o                         
  -9  12   7       1235.03       1207.98        16.71 o                         
  -8  12   7        425.43        386.78         7.44 o                         
  -7  12   7        932.91        926.91        10.91 o                         
  -6  12   7       1208.68       1247.60        11.36 o                         
  -5  12   7       3429.02       3436.34        22.32 o                         
  -4  12   7        222.34        244.20         4.41 o                         
  -3  12   7        827.25        837.74         8.03 o                         
  -2  12   7       2599.81       2581.83        18.78 o                         
  -1  12   7       4807.04       4752.99        30.69 o                         
   0  12   7         49.78         50.68         2.83 o                         
   1  12   7         26.59         40.92         3.00 o                         
   2  12   7        189.73        210.05         5.16 o                         
   3  12   7       3220.32       3152.90        28.29 o                         
   4  12   7       1177.90       1118.87        14.95 o                         
   5  12   7        848.65        809.66        11.98 o                         
   6  12   7        105.43        104.81         5.33 o                         
   7  12   7       1205.87       1205.20        19.19 o                         
   8  12   7        759.92        742.54        16.09 o                         
 -11  13   7       1565.96       1598.49        20.14 o                         
 -10  13   7        130.74        115.93         6.10 o                         
  -9  13   7         71.56         59.52         4.56 o                         
  -8  13   7        456.75        395.29         8.63 o                         
  -7  13   7       2205.01       2143.34        19.22 o                         
  -6  13   7       2997.32       2983.29        21.07 o                         
  -5  13   7         21.30         23.51         2.86 o                         
  -4  13   7       6674.68       6732.81        40.07 o                         
  -3  13   7       6311.20       6317.70        37.96 o                         
  -2  13   7       3287.17       3197.88        22.94 o                         
  -1  13   7       1790.46       1764.17        14.52 o                         
   0  13   7       1703.62       1672.39        15.03 o                         
   1  13   7       9999.83      10357.26        69.31 o                         
   2  13   7       3352.68       3460.09        26.30 o                         
   3  13   7       1564.27       1621.06        15.32 o                         
   4  13   7         19.43         14.72         3.55 o                         
   5  13   7        202.42        175.37         7.33 o                         
   6  13   7       1520.88       1486.47        17.68 o                         
   7  13   7         64.24         65.47         5.85 o                         
   8  13   7        252.25        258.47        12.69 o                         
 -10  14   7        439.27        412.89        10.02 o                         
  -9  14   7        646.47        617.53        11.19 o                         
  -8  14   7         99.97         82.77         4.86 o                         
  -7  14   7        299.47        288.82         7.41 o                         
  -6  14   7       1756.82       1700.96        15.27 o                         
  -5  14   7       2093.60       2085.23        17.75 o                         
  -4  14   7       4910.37       5010.30        35.27 o                         
  -3  14   7        260.20        277.83         6.23 o                         
  -2  14   7       4654.15       4679.17        34.62 o                         
  -1  14   7       1986.42       1989.55        16.18 o                         
   0  14   7        136.19        127.64         4.40 o                         
   1  14   7        300.48        309.08         6.80 o                         
   2  14   7        224.76        214.01         5.84 o                         
   3  14   7        593.26        622.64         8.92 o                         
   4  14   7       1328.40       1340.70        18.95 o                         
   5  14   7        491.88        472.06        10.50 o                         
   6  14   7        823.38        824.00        14.29 o                         
   7  14   7        836.67        844.90        15.16 o                         
   8  14   7       1550.58       1652.95        24.65 o                         
 -10  15   7          4.44          3.89         3.47 o                         
  -9  15   7        143.88        122.35         7.22 o                         
  -8  15   7          2.35          3.93         2.61 o                         
  -7  15   7       1556.25       1478.97        15.98 o                         
  -6  15   7       2088.47       1997.94        17.83 o                         
  -5  15   7         29.87         20.65         3.06 o                         
  -4  15   7       8652.40       8590.34        59.69 o                         
  -3  15   7       7570.77       7519.58        56.72 o                         
  -2  15   7       4283.59       4326.93        33.75 o                         
  -1  15   7        171.88        136.21         5.12 o                         
   0  15   7       2496.75       2458.03        22.00 o                         
   1  15   7       2180.01       2238.68        20.63 o                         
   2  15   7       2120.95       2099.65        19.90 o                         
   3  15   7        987.57        940.17        11.53 o                         
   4  15   7         29.37         18.59         3.71 o                         
   5  15   7       1417.86       1421.44        20.60 o                         
   6  15   7        776.44        750.97        17.56 o                         
   7  15   7        883.89        866.85        14.42 o                         
 -10  16   7        942.80        937.45        15.00 o                         
  -9  16   7         84.45         82.09         5.35 o                         
  -8  16   7        127.97        116.41         5.75 o                         
  -7  16   7          0.71          1.73         2.43 o                         
  -6  16   7       1473.29       1416.54        15.49 o                         
  -5  16   7       1563.24       1516.12        15.89 o                         
  -4  16   7       8463.31       8566.89        56.55 o                         
  -3  16   7        357.41        352.33         8.27 o                         
  -2  16   7       1629.30       1689.80        18.51 o                         
  -1  16   7        787.43        753.90        10.76 o                         
   0  16   7        216.08        188.67         5.81 o                         
   1  16   7        117.77         95.09         4.61 o                         
   2  16   7        302.52        293.21         7.61 o                         
   3  16   7        342.82        322.74         7.04 o                         
   4  16   7       1760.20       1757.30        21.68 o                         
   5  16   7        212.87        227.23         9.48 o                         
   6  16   7        661.01        617.78        15.34 o                         
   7  16   7        299.82        296.16        10.36 o                         
  -9  17   7       1528.37       1486.18        18.58 o                         
  -8  17   7        869.10        862.94        13.62 o                         
  -7  17   7       2346.78       2373.37        23.64 o                         
  -6  17   7        280.30        255.95         6.88 o                         
  -5  17   7          0.14          0.20         2.37 o                         
  -4  17   7       2456.06       2462.12        23.09 o                         
  -3  17   7       4415.97       4487.63        35.39 o                         
  -2  17   7        910.35        894.24        12.99 o                         
  -1  17   7        375.61        359.58         8.76 o                         
   0  17   7       2063.70       2113.12        20.59 o                         
   1  17   7         90.06         85.14         4.42 o                         
   2  17   7       2132.45       2117.21        20.81 o                         
   3  17   7        207.99        198.38         6.96 o                         
   4  17   7         28.35         38.07         4.30 o                         
   5  17   7       2814.81       2890.55        33.10 o                         
   6  17   7       1124.13       1155.16        19.78 o                         
   7  17   7        270.81        264.45        10.01 o                         
  -9  18   7         36.08         29.88         5.20 o                         
  -8  18   7         69.80         67.06         5.84 o                         
  -7  18   7         12.77         17.13         3.55 o                         
  -6  18   7       1500.67       1490.35        16.35 o                         
  -5  18   7        463.00        415.11         8.22 o                         
  -4  18   7        760.42        736.11        12.41 o                         
  -3  18   7        288.43        255.17         7.74 o                         
  -2  18   7        632.68        621.00        10.20 o                         
  -1  18   7       1456.42       1484.71        16.41 o                         
   0  18   7       1458.63       1401.14        15.35 o                         
   1  18   7        912.82        893.74        10.98 o                         
   2  18   7       1000.17       1003.69        13.45 o                         
   3  18   7       1123.24       1074.48        15.32 o                         
   4  18   7        909.78        897.94        16.25 o                         
   5  18   7        102.86        104.04         7.93 o                         
   6  18   7          2.70          4.89         4.46 o                         
  -8  19   7       5524.04       5765.50        49.57 o                         
  -7  19   7       1597.57       1612.57        20.60 o                         
  -6  19   7        315.49        304.26         8.23 o                         
  -5  19   7         88.52         80.65         8.46 o                         
  -4  19   7        901.36        893.11        16.26 o                         
  -3  19   7        180.54        173.51         7.18 o                         
  -2  19   7       2085.16       2089.58        20.87 o                         
  -1  19   7        460.84        454.10         8.47 o                         
   0  19   7       1566.32       1588.17        15.43 o                         
   1  19   7        683.35        659.01        10.22 o                         
   2  19   7       1746.07       1745.65        19.15 o                         
   3  19   7          3.77          2.37         3.00 o                         
   4  19   7        969.24        938.85        15.45 o                         
   5  19   7        889.69        908.24        17.35 o                         
   6  19   7       1649.72       1761.16        26.37 o                         
  -8  20   7        306.38        334.41        10.54 o                         
  -7  20   7        629.38        631.18        12.11 o                         
  -6  20   7       1770.39       1758.66        20.18 o                         
  -5  20   7         49.36         47.75         4.75 o                         
  -4  20   7        125.30        134.68         6.54 o                         
  -3  20   7         60.40         49.23         4.35 o                         
  -2  20   7       1307.65       1323.22        21.60 o                         
  -1  20   7        954.69        955.21        12.42 o                         
   0  20   7       3636.98       3667.47        34.47 o                         
   1  20   7        551.50        517.46        10.55 o                         
   2  20   7        918.17        948.66        15.70 o                         
   3  20   7        389.92        394.84        12.09 o                         
   4  20   7        387.67        381.14        11.55 o                         
   5  20   7         45.45         38.69         5.57 o                         
  -7  21   7        228.32        197.33         9.96 o                         
  -6  21   7        124.17        116.95         6.20 o                         
  -5  21   7        714.39        747.17        14.80 o                         
  -4  21   7       1788.53       1793.35        21.69 o                         
  -3  21   7          1.69         -1.95         2.93 o                         
  -2  21   7       1101.47       1077.46        14.62 o                         
  -1  21   7        544.31        540.35         9.60 o                         
   0  21   7        170.02        167.70         6.51 o                         
   1  21   7        733.85        704.99        14.33 o                         
   2  21   7       1449.73       1489.10        20.74 o                         
   3  21   7          3.08          0.64         3.97 o                         
   4  21   7       1590.93       1667.96        30.27 o                         
  -6  22   7       1547.71       1519.86        19.28 o                         
  -5  22   7        512.46        504.51        11.46 o                         
  -4  22   7        152.69        139.49         6.84 o                         
  -3  22   7          4.66         -1.69         2.75 o                         
  -2  22   7       1558.33       1591.95        18.69 o                         
  -1  22   7         46.36         41.36         4.09 o                         
   0  22   7       4199.51       4383.58        41.49 o                         
   1  22   7         47.54         50.49         4.94 o                         
   2  22   7        662.20        675.88        22.69 o                         
   3  22   7       1369.07       1395.30        22.68 o                         
  -5  23   7        408.68        384.77        10.69 o                         
  -4  23   7       1165.41       1219.82        17.86 o                         
  -3  23   7        497.93        503.75        10.68 o                         
  -2  23   7       1003.80       1000.79        14.77 o                         
  -1  23   7         72.87         75.50         5.55 o                         
   0  23   7        328.92        327.41         8.88 o                         
   1  23   7        109.45         93.01         6.48 o                         
   2  23   7       1567.07       1559.53        35.03 o                         
  -3  24   7        419.40        444.61        10.56 o                         
  -2  24   7       1483.64       1541.57        19.10 o                         
  -1  24   7          9.48          5.70         3.54 o                         
   0  24   7       1454.43       1554.36        19.53 o                         
   1  24   7        127.82        124.79         7.53 o                         
 -12   0   8       2170.35       2248.86        30.95 o                         
 -10   0   8       2271.48       2295.67        32.79 o                         
  -8   0   8       2575.80       2660.67        33.69 o                         
  -6   0   8        827.92        797.53        12.93 o                         
  -4   0   8       6182.45       6365.85        54.92 o                         
  -2   0   8      16610.79      16881.28       111.45 o                         
   0   0   8       8223.89       8262.71        67.39 o                         
   2   0   8       8887.18       8805.88        66.29 o                         
   4   0   8         44.56         39.69         2.45 o                         
   6   0   8       1306.43       1184.17        14.02 o                         
   8   0   8        160.21        194.18        26.92 o                         
 -12   1   8         57.37         83.03         4.96 o                         
 -11   1   8        412.05        391.79         9.03 o                         
 -10   1   8       5387.08       5598.63        38.93 o                         
  -9   1   8         15.79         12.98         2.93 o                         
  -8   1   8        336.19        345.67         7.45 o                         
  -7   1   8       1603.56       1567.69        14.38 o                         
  -6   1   8       9690.65      10074.74        60.12 o                         
  -5   1   8        390.73        390.84         5.85 o                         
  -4   1   8      11706.34      11673.14        75.48 o                         
  -3   1   8        882.94        871.26         7.61 o                         
  -2   1   8       1041.20       1012.91         8.33 o                         
  -1   1   8          9.44          4.00         0.96 o                         
   0   1   8      15295.56      15352.66        85.55 o                         
   1   1   8        324.76        306.03         4.21 o                         
   2   1   8       2769.69       2625.22        16.50 o                         
   3   1   8         85.70         76.11         2.71 o                         
   4   1   8       2121.46       2209.36        15.28 o                         
   5   1   8        132.92        131.90         3.86 o                         
   6   1   8         28.13         28.26         2.89 o                         
   7   1   8        121.56        116.47         4.80 o                         
   8   1   8       4281.11       4442.35        33.88 o                         
   9   1   8          2.59          5.59         3.58 o                         
 -12   2   8       2603.47       2737.49        27.94 o                         
 -11   2   8        340.49        351.73         8.70 o                         
 -10   2   8        503.15        535.62         9.13 o                         
  -9   2   8          1.64         -0.67         2.25 o                         
  -8   2   8       2425.74       2483.40        20.92 o                         
  -7   2   8       6822.36       6990.42        44.35 o                         
  -6   2   8        487.91        503.38         7.27 o                         
  -5   2   8         11.11         22.56         2.17 o                         
  -4   2   8       4054.71       3967.30        23.52 o                         
  -3   2   8       3874.76       3804.64        22.05 o                         
  -2   2   8      10424.18      10440.29        52.05 o                         
  -1   2   8       2927.93       3042.42        18.50 o                         
   0   2   8       4758.14       4677.17        28.44 o                         
   1   2   8         43.78         51.48         2.10 o                         
   2   2   8       5721.34       5411.46        30.25 o                         
   3   2   8       1918.52       1740.51        11.89 o                         
   4   2   8        195.08        187.29         5.16 o                         
   5   2   8          0.80          3.84         1.82 o                         
   6   2   8       3481.79       3559.54        27.07 o                         
   7   2   8          9.34         10.07         2.80 o                         
   8   2   8         23.17         47.48         5.55 o                         
   9   2   8         15.70         11.24         4.01 o                         
 -12   3   8        274.48        294.92         8.65 o                         
 -11   3   8       1012.66        969.72        12.95 o                         
 -10   3   8       4742.47       4898.38        36.22 o                         
  -9   3   8         15.26          8.39         2.49 o                         
  -8   3   8       1471.54       1496.20        15.10 o                         
  -7   3   8       2101.63       2057.45        19.96 o                         
  -6   3   8      11939.10      11997.95        63.88 o                         
  -5   3   8       1859.80       1828.74        12.92 o                         
  -4   3   8      11419.70      11654.22        58.64 o                         
  -3   3   8       2753.66       2811.92        17.21 o                         
  -2   3   8      11165.80      11431.95        59.01 o                         
  -1   3   8         98.50         83.03         2.14 o                         
   0   3   8       8527.87       8428.10        46.17 o                         
   1   3   8       1323.05       1263.34        10.18 o                         
   2   3   8       1993.38       1932.02        13.22 o                         
   3   3   8          7.57         17.24         1.46 o                         
   4   3   8       2567.85       2549.37        17.31 o                         
   5   3   8        951.72        921.45        10.58 o                         
   6   3   8        359.43        356.27         7.47 o                         
   7   3   8        797.98        768.00        12.14 o                         
   8   3   8       1323.66       1337.39        17.41 o                         
   9   3   8        182.20        179.94         9.07 o                         
 -12   4   8       1964.74       2032.46        29.09 o                         
 -11   4   8        957.50        948.56        12.64 o                         
 -10   4   8          2.37         12.22         2.76 o                         
  -9   4   8        510.89        510.85         8.85 o                         
  -8   4   8       2811.85       2958.84        30.88 o                         
  -7   4   8        296.15        289.52         6.15 o                         
  -6   4   8       4775.13       4742.75        28.35 o                         
  -5   4   8        358.50        366.07         4.98 o                         
  -4   4   8       5538.98       5291.73        28.64 o                         
  -3   4   8       3429.28       3318.31        20.18 o                         
  -2   4   8       1205.18       1132.36         8.45 o                         
  -1   4   8       2882.26       3015.49        18.79 o                         
   0   4   8       3664.03       3802.93        22.75 o                         
   1   4   8       1003.13        992.99         8.74 o                         
   2   4   8       2140.14       2058.86        14.73 o                         
   3   4   8        574.66        546.05         5.54 o                         
   4   4   8       1354.78       1311.17        11.41 o                         
   5   4   8         10.20         12.58         5.18 o                         
   6   4   8       6902.41       7128.65        50.95 o                         
   7   4   8        169.46        164.81         6.78 o                         
   8   4   8          7.15          7.23         4.48 o                         
   9   4   8         52.22         46.19         4.87 o                         
 -12   5   8         27.29         28.43         3.98 o                         
 -11   5   8        547.08        549.72         9.73 o                         
 -10   5   8       2439.13       2484.16        21.64 o                         
  -9   5   8        208.19        194.64         6.09 o                         
  -8   5   8       1511.05       1546.13        15.57 o                         
  -7   5   8         11.03          4.71         2.15 o                         
  -6   5   8       4757.22       4596.52        31.96 o                         
  -5   5   8        994.40       1050.37         8.67 o                         
  -4   5   8       1813.14       1891.68        12.43 o                         
  -3   5   8       1069.71       1038.67         8.65 o                         
  -2   5   8       4298.45       4073.22        23.19 o                         
  -1   5   8        425.00        393.25         4.88 o                         
   0   5   8       9516.37       9713.64        50.64 o                         
   1   5   8         13.85         22.33         2.20 o                         
   2   5   8        138.85        124.43         3.37 o                         
   3   5   8        931.61        977.82         9.89 o                         
   4   5   8       7429.44       7298.16        45.54 o                         
   5   5   8        455.28        414.68         7.34 o                         
   6   5   8        105.90        111.48         6.74 o                         
   7   5   8        597.09        577.88        12.14 o                         
   8   5   8        512.07        503.83        10.78 o                         
   9   5   8        317.19        309.09         9.41 o                         
 -12   6   8       2192.82       2222.17        23.29 o                         
 -11   6   8        242.50        229.42         6.91 o                         
 -10   6   8         10.37         13.27         2.80 o                         
  -9   6   8        771.75        725.66        10.08 o                         
  -8   6   8       6348.40       6483.30        44.69 o                         
  -7   6   8        158.88        162.84         5.02 o                         
  -6   6   8       7400.74       7472.59        44.09 o                         
  -5   6   8          4.32          6.70         1.69 o                         
  -4   6   8       9237.21       9290.66        47.60 o                         
  -3   6   8        816.82        796.53         7.20 o                         
  -2   6   8        210.32        180.01         3.09 o                         
  -1   6   8        158.84        168.54         3.34 o                         
   0   6   8       1167.07       1208.29        10.28 o                         
   1   6   8        293.28        291.38         4.20 o                         
   2   6   8       2803.88       2890.05        27.08 o                         
   3   6   8        102.65        129.96         4.19 o                         
   4   6   8       1564.11       1533.85        15.60 o                         
   5   6   8         80.00         73.99         3.83 o                         
   6   6   8       5405.23       5400.66        44.11 o                         
   7   6   8          1.42         -1.27         2.87 o                         
   8   6   8         25.82         21.05         3.94 o                         
   9   6   8          5.71          4.49         3.56 o                         
 -12   7   8         49.82         54.72         5.06 o                         
 -11   7   8          7.61         -0.72         2.88 o                         
 -10   7   8       1497.18       1510.86        15.88 o                         
  -9   7   8       2521.16       2428.77        20.80 o                         
  -8   7   8        594.05        634.23         9.59 o                         
  -7   7   8        553.78        576.14         8.16 o                         
  -6   7   8       3129.73       3078.81        21.41 o                         
  -5   7   8        225.68        266.01         4.09 o                         
  -4   7   8        330.62        347.44         4.79 o                         
  -3   7   8        254.01        296.34         4.60 o                         
  -2   7   8       8924.47       8974.35        47.48 o                         
  -1   7   8       5350.83       5462.16        35.59 o                         
   0   7   8      10097.83      10179.65        62.09 o                         
   1   7   8       2990.12       2939.15        20.95 o                         
   2   7   8        406.85        424.39         8.06 o                         
   3   7   8       2794.65       2672.84        21.10 o                         
   4   7   8      12629.64      12692.58        76.04 o                         
   5   7   8         18.29         18.84         3.53 o                         
   6   7   8         40.82         42.81         4.36 o                         
   7   7   8         12.62         16.02         3.56 o                         
   8   7   8        402.91        391.10        10.02 o                         
   9   7   8         83.88         79.25         6.95 o                         
 -12   8   8       1985.93       2085.96        22.33 o                         
 -11   8   8         18.62         15.88         3.40 o                         
 -10   8   8         37.97         41.12         3.86 o                         
  -9   8   8        101.64         91.81         4.54 o                         
  -8   8   8       6974.69       6726.73        57.52 o                         
  -7   8   8       4816.69       4939.23        33.80 o                         
  -6   8   8       3928.17       3804.09        25.21 o                         
  -5   8   8        645.14        593.09         6.75 o                         
  -4   8   8       2474.59       2543.57        16.85 o                         
  -3   8   8         20.86         25.49         2.13 o                         
  -2   8   8       2957.28       2896.94        17.80 o                         
  -1   8   8       1027.20       1047.41        10.18 o                         
   0   8   8         11.85         26.94         2.05 o                         
   1   8   8        762.62        714.63         7.88 o                         
   2   8   8       7982.68       7809.70        46.69 o                         
   3   8   8        919.40        854.56         9.57 o                         
   4   8   8        636.75        651.67         8.55 o                         
   5   8   8        225.72        225.62         7.87 o                         
   6   8   8       2701.42       2742.04        29.68 o                         
   7   8   8        677.65        669.55        12.34 o                         
   8   8   8         35.02         28.72         4.32 o                         
   9   8   8         35.07         28.90         4.56 o                         
 -11   9   8        677.56        688.51        13.15 o                         
 -10   9   8       1558.64       1563.84        17.36 o                         
  -9   9   8       3343.81       3259.31        27.32 o                         
  -8   9   8        923.51        945.26        15.19 o                         
  -7   9   8        320.07        348.44         7.25 o                         
  -6   9   8       5215.03       5157.54        34.27 o                         
  -5   9   8        366.54        369.77         5.51 o                         
  -4   9   8       2694.16       2726.56        17.91 o                         
  -3   9   8       1433.30       1434.06        10.86 o                         
  -2   9   8       2805.37       2803.85        17.48 o                         
  -1   9   8       6906.38       6923.95        44.37 o                         
   0   9   8       4337.15       4274.77        29.24 o                         
   1   9   8       2730.15       2525.58        19.15 o                         
   2   9   8       1323.39       1240.34        11.05 o                         
   3   9   8       3122.69       3064.01        25.15 o                         
   4   9   8       2799.29       2818.09        24.56 o                         
   5   9   8         72.53         65.37         4.61 o                         
   6   9   8          2.13          6.04         3.54 o                         
   7   9   8        273.30        259.23         9.43 o                         
   8   9   8       1246.52       1243.59        17.93 o                         
 -11  10   8         14.64          8.13         3.31 o                         
 -10  10   8        414.24        413.06         8.96 o                         
  -9  10   8        217.92        212.15         6.63 o                         
  -8  10   8       4128.71       4100.40        31.71 o                         
  -7  10   8       8219.72       8118.80        57.15 o                         
  -6  10   8        155.35        154.67         4.80 o                         
  -5  10   8        134.02        143.78         3.90 o                         
  -4  10   8       1490.18       1511.00        11.79 o                         
  -3  10   8         12.44         21.20         2.56 o                         
  -2  10   8       6409.30       6389.92        41.66 o                         
  -1  10   8        226.37        233.05         4.85 o                         
   0  10   8       2874.00       2808.82        21.02 o                         
   1  10   8       1928.31       1958.59        16.13 o                         
   2  10   8       9931.07       9785.28        57.98 o                         
   3  10   8        131.42        142.85         4.80 o                         
   4  10   8         24.38         29.16         3.18 o                         
   5  10   8       1265.09       1315.24        15.67 o                         
   6  10   8        401.62        413.15        10.82 o                         
   7  10   8        778.01        780.15        15.11 o                         
   8  10   8        178.00        190.36         9.09 o                         
 -11  11   8          0.34         -0.72         3.23 o                         
 -10  11   8       2299.69       2375.03        23.00 o                         
  -9  11   8       1236.83       1234.95        14.84 o                         
  -8  11   8        562.25        514.52         9.11 o                         
  -7  11   8         21.35         16.70         2.88 o                         
  -6  11   8       1746.08       1827.51        15.26 o                         
  -5  11   8       2439.12       2351.72        17.47 o                         
  -4  11   8       4688.92       4790.69        28.61 o                         
  -3  11   8        476.13        399.17         5.69 o                         
  -2  11   8         10.91         23.34         2.83 o                         
  -1  11   8        319.08        341.85         6.54 o                         
   0  11   8        823.86        886.90        10.66 o                         
   1  11   8        223.03        192.90         5.16 o                         
   2  11   8       3512.67       3433.68        25.53 o                         
   3  11   8        985.57       1016.68        15.07 o                         
   4  11   8        603.07        586.30        11.74 o                         
   5  11   8        324.06        307.86         8.30 o                         
   6  11   8        202.35        197.68         8.41 o                         
   7  11   8        290.06        298.27        10.46 o                         
   8  11   8       1844.62       1895.99        25.95 o                         
 -11  12   8        255.28        230.80         8.67 o                         
 -10  12   8       1467.72       1472.54        18.44 o                         
  -9  12   8        504.94        502.74         9.40 o                         
  -8  12   8       2413.87       2481.89        22.24 o                         
  -7  12   8       2062.01       2011.48        18.81 o                         
  -6  12   8        251.56        235.40         5.41 o                         
  -5  12   8          2.07         -1.11         1.86 o                         
  -4  12   8       5016.85       4790.00        32.04 o                         
  -3  12   8       1807.52       1912.67        15.65 o                         
  -2  12   8       6464.78       6558.11        46.35 o                         
  -1  12   8        192.67        148.56         4.93 o                         
   0  12   8       8877.17       9056.35        61.34 o                         
   1  12   8        953.74        978.49        11.70 o                         
   2  12   8       3979.19       4009.04        30.87 o                         
   3  12   8       2276.50       2256.63        22.59 o                         
   4  12   8          8.64         10.99         3.57 o                         
   5  12   8       1599.52       1605.60        19.55 o                         
   6  12   8         39.01         41.83         4.95 o                         
   7  12   8        201.35        215.87        11.11 o                         
   8  12   8        130.82        149.57         8.70 o                         
 -10  13   8       2974.30       3115.16        29.65 o                         
  -9  13   8        327.92        302.12         8.29 o                         
  -8  13   8        115.74        102.31         5.20 o                         
  -7  13   8         54.64         40.50         3.50 o                         
  -6  13   8        532.00        560.84         8.45 o                         
  -5  13   8       4396.24       4468.39        32.86 o                         
  -4  13   8       2278.34       2346.92        23.27 o                         
  -3  13   8        142.43        116.42         4.36 o                         
  -2  13   8       1554.55       1591.87        16.14 o                         
  -1  13   8       1516.11       1552.63        15.76 o                         
   0  13   8        216.86        247.88         6.32 o                         
   1  13   8        271.39        222.72         5.87 o                         
   2  13   8       2604.02       2592.83        22.41 o                         
   3  13   8       2084.53       2104.59        20.61 o                         
   4  13   8       1268.96       1247.54        18.32 o                         
   5  13   8        540.56        522.39        12.17 o                         
   6  13   8          8.68          5.74         3.46 o                         
   7  13   8       2386.31       2345.98        29.34 o                         
 -10  14   8        393.88        428.44        12.59 o                         
  -9  14   8        150.10        133.26         6.23 o                         
  -8  14   8        457.61        391.81         8.84 o                         
  -7  14   8        247.18        219.14         6.64 o                         
  -6  14   8        403.79        328.79         6.73 o                         
  -5  14   8         16.83          8.68         2.70 o                         
  -4  14   8       1129.91       1039.27        11.80 o                         
  -3  14   8      10046.85       9944.90        67.80 o                         
  -2  14   8       3903.79       3993.26        31.64 o                         
  -1  14   8        544.86        505.43         8.59 o                         
   0  14   8       1450.80       1455.54        15.39 o                         
   1  14   8       1446.46       1463.46        16.95 o                         
   2  14   8       2068.29       2069.96        19.53 o                         
   3  14   8       2350.14       2296.28        21.56 o                         
   4  14   8        155.40        130.39         7.07 o                         
   5  14   8        318.71        308.89        10.11 o                         
   6  14   8       1047.27        994.87        16.02 o                         
   7  14   8          0.64          6.41         4.59 o                         
 -10  15   8       1722.40       1758.17        21.09 o                         
  -9  15   8         15.88          4.63         3.09 o                         
  -8  15   8          5.47          3.07         2.68 o                         
  -7  15   8        106.26         83.60         4.81 o                         
  -6  15   8        799.81        755.85        10.35 o                         
  -5  15   8       3711.61       3773.13        31.46 o                         
  -4  15   8        597.83        564.04         8.77 o                         
  -3  15   8        344.84        348.02         8.20 o                         
  -2  15   8       2179.46       2181.64        20.65 o                         
  -1  15   8       2858.77       2851.44        24.74 o                         
   0  15   8        564.01        525.13         8.97 o                         
   1  15   8        290.98        255.85         6.50 o                         
   2  15   8        440.90        405.27         7.90 o                         
   3  15   8       1687.96       1696.11        18.00 o                         
   4  15   8       1083.34       1080.43        17.44 o                         
   5  15   8        464.43        439.26        12.39 o                         
   6  15   8        230.51        223.10        14.81 o                         
   7  15   8       1744.50       1749.54        25.28 o                         
  -9  16   8        344.71        354.26         9.38 o                         
  -8  16   8        452.97        406.82        10.32 o                         
  -7  16   8        194.71        168.45         6.54 o                         
  -6  16   8       1773.32       1734.61        18.66 o                         
  -5  16   8          0.23          1.31         2.43 o                         
  -4  16   8        362.97        350.54         8.70 o                         
  -3  16   8      11472.83      11554.99        83.44 o                         
  -2  16   8       2323.64       2356.62        22.35 o                         
  -1  16   8         16.84         21.36         3.03 o                         
   0  16   8        161.61        166.08         5.79 o                         
   1  16   8       3194.90       3228.70        27.60 o                         
   2  16   8       1310.42       1263.41        14.80 o                         
   3  16   8       1615.31       1512.10        18.20 o                         
   4  16   8          7.12          7.93         4.02 o                         
   5  16   8        103.57        118.65         7.55 o                         
   6  16   8       2159.89       2229.62        33.44 o                         
  -9  17   8        660.33        641.80        13.22 o                         
  -8  17   8         22.15         31.70         4.23 o                         
  -7  17   8        432.93        425.36         9.47 o                         
  -6  17   8        245.87        230.31         7.11 o                         
  -5  17   8       2327.08       2286.84        21.12 o                         
  -4  17   8        233.79        232.82         7.55 o                         
  -3  17   8        954.99        902.16        13.29 o                         
  -2  17   8       2981.47       2916.99        27.67 o                         
  -1  17   8       1588.81       1548.75        17.11 o                         
   0  17   8       1259.09       1219.78        14.72 o                         
   1  17   8        105.89        104.14         4.93 o                         
   2  17   8        255.52        233.46         6.70 o                         
   3  17   8        643.13        640.73        12.88 o                         
   4  17   8       2487.52       2584.29        30.39 o                         
   5  17   8        310.42        284.66        10.66 o                         
   6  17   8        130.33        107.11         7.76 o                         
  -8  18   8       1709.31       1701.79        26.54 o                         
  -7  18   8       3249.82       3298.68        30.22 o                         
  -6  18   8       2204.10       2248.82        22.76 o                         
  -5  18   8        104.58        102.67         5.28 o                         
  -4  18   8       1384.72       1318.82        18.91 o                         
  -3  18   8       2900.99       2959.48        28.66 o                         
  -2  18   8        702.42        685.58        11.71 o                         
  -1  18   8        505.02        478.46         9.89 o                         
   0  18   8        121.54        118.80         5.51 o                         
   1  18   8       3547.26       3592.81        30.84 o                         
   2  18   8        332.81        327.20         8.05 o                         
   3  18   8          8.07          2.61         3.48 o                         
   4  18   8        501.93        506.21        13.09 o                         
   5  18   8        452.71        434.82        12.67 o                         
  -8  19   8        484.99        491.00        12.79 o                         
  -7  19   8        488.97        484.47        13.16 o                         
  -6  19   8        798.42        801.40        13.62 o                         
  -5  19   8        897.62        849.89        13.07 o                         
  -4  19   8          7.97          7.29         3.25 o                         
  -3  19   8         75.15         72.15         5.04 o                         
  -2  19   8       1098.41       1043.70        13.93 o                         
  -1  19   8       4295.80       4396.27        38.44 o                         
   0  19   8       1298.96       1305.28        15.82 o                         
   1  19   8        150.61        128.37         5.92 o                         
   2  19   8         83.14         69.89         4.67 o                         
   3  19   8       1475.32       1526.34        21.37 o                         
   4  19   8        569.22        573.89        16.74 o                         
   5  19   8        257.19        251.12        10.66 o                         
  -7  20   8       4863.77       5034.45        42.19 o                         
  -6  20   8          6.57          9.54         3.92 o                         
  -5  20   8        516.86        496.91        13.21 o                         
  -4  20   8        655.17        636.46        13.22 o                         
  -3  20   8        971.55        957.03        16.03 o                         
  -2  20   8         42.66         33.77         4.37 o                         
  -1  20   8       1446.99       1435.62        16.45 o                         
   0  20   8         13.73         10.82         2.91 o                         
   1  20   8       1796.40       1792.28        23.78 o                         
   2  20   8        486.55        458.93        10.39 o                         
   3  20   8        177.88        159.49         8.18 o                         
   4  20   8         82.03         74.37         7.17 o                         
  -6  21   8       1381.03       1385.27        32.06 o                         
  -5  21   8        511.29        481.67        13.21 o                         
  -4  21   8          6.49          4.58         3.21 o                         
  -3  21   8        573.18        541.92        11.44 o                         
  -2  21   8          0.20         -5.28         2.93 o                         
  -1  21   8       3847.97       4026.37        32.11 o                         
   0  21   8        458.90        456.03        10.05 o                         
   1  21   8       1420.30       1412.81        23.65 o                         
   2  21   8        295.39        320.24         9.99 o                         
   3  21   8       1564.31       1626.59        28.23 o                         
  -5  22   8        212.72        195.48        11.26 o                         
  -4  22   8        293.60        264.51         8.94 o                         
  -3  22   8       1511.21       1486.88        19.68 o                         
  -2  22   8        225.47        209.89         7.42 o                         
  -1  22   8        380.78        367.44        10.15 o                         
   0  22   8         53.27         55.07         4.86 o                         
   1  22   8       1992.10       2003.07        35.54 o                         
   2  22   8        187.30        181.38         8.44 o                         
   3  22   8        121.16         92.62         8.64 o                         
  -4  23   8        258.53        247.37         9.00 o                         
  -3  23   8        172.51        174.30         9.77 o                         
  -2  23   8        344.72        347.16         9.22 o                         
  -1  23   8       1751.81       1745.38        21.70 o                         
   0  23   8        262.15        245.97         8.73 o                         
   1  23   8        587.40        639.60        15.79 o                         
 -11   0   9        226.40        261.19        12.30 o                         
  -9   0   9       7759.76       8210.09        83.73 o                         
  -7   0   9       4619.42       4649.72        45.22 o                         
  -5   0   9       9611.95       9939.37        83.57 o                         
  -3   0   9       8010.40       8084.08       104.54 o                         
  -1   0   9      11572.99      11780.24        94.38 o                         
   1   0   9       1473.96       1527.80        17.09 o                         
   3   0   9       8817.18       8819.95        62.10 o                         
   5   0   9       1765.09       1800.20        23.33 o                         
   7   0   9        223.15        208.72         7.27 o                         
   9   0   9       3268.80       3643.96        68.76 o                         
 -12   1   9        549.04        566.00        10.55 o                         
 -11   1   9       3480.66       3547.71        30.34 o                         
 -10   1   9         32.47         31.64         3.55 o                         
  -9   1   9        161.76        206.08         8.19 o                         
  -8   1   9         44.56         43.88         3.54 o                         
  -7   1   9       1281.00       1315.82        13.12 o                         
  -6   1   9        127.68        117.24         4.14 o                         
  -5   1   9       1147.44       1098.34        11.96 o                         
  -4   1   9         57.02         54.76         3.85 o                         
  -3   1   9       5970.84       5988.34        33.24 o                         
  -2   1   9          0.16          1.51         1.34 o                         
  -1   1   9       3781.65       3800.82        22.60 o                         
   0   1   9       1844.13       1886.12        13.65 o                         
   1   1   9      16036.64      16047.00        90.19 o                         
   2   1   9        131.52        127.80         3.24 o                         
   3   1   9       1147.22       1104.78         8.80 o                         
   4   1   9        981.18        912.38         8.64 o                         
   5   1   9        249.28        237.78         4.66 o                         
   6   1   9         85.59         80.93         4.02 o                         
   7   1   9        494.40        495.13         8.96 o                         
   8   1   9        288.65        288.48         9.01 o                         
   9   1   9        616.10        694.25        18.24 o                         
 -12   2   9          0.01          9.19         3.62 o                         
 -11   2   9        346.85        394.59         9.15 o                         
 -10   2   9        301.91        290.45         7.57 o                         
  -9   2   9       7725.60       7984.19        54.19 o                         
  -8   2   9         19.90         19.62         2.63 o                         
  -7   2   9       1185.67       1136.44        11.29 o                         
  -6   2   9       2986.19       2964.57        21.97 o                         
  -5   2   9      10117.71      10369.92        61.30 o                         
  -4   2   9       4986.06       5069.07        29.22 o                         
  -3   2   9       4237.97       4246.37        24.49 o                         
  -2   2   9         28.26         26.62         1.64 o                         
  -1   2   9      17597.61      17860.07        94.51 o                         
   0   2   9        332.35        331.95         4.46 o                         
   1   2   9       1242.02       1223.44        10.33 o                         
   2   2   9        298.03        293.45         4.44 o                         
   3   2   9       5077.10       5145.35        30.02 o                         
   4   2   9        939.36        932.04         8.83 o                         
   5   2   9        999.89        986.01        10.33 o                         
   6   2   9         16.70         17.62         2.99 o                         
   7   2   9        633.11        597.26        10.77 o                         
   8   2   9        311.26        303.02         8.72 o                         
   9   2   9       1544.74       1676.14        23.47 o                         
 -12   3   9       2061.03       2219.01        24.61 o                         
 -11   3   9       1758.37       1758.89        19.27 o                         
 -10   3   9          0.35         -1.13         2.50 o                         
  -9   3   9       1364.04       1405.89        17.16 o                         
  -8   3   9         61.00         51.92         3.48 o                         
  -7   3   9       5135.04       5157.39        33.14 o                         
  -6   3   9         48.30         39.40         2.68 o                         
  -5   3   9         20.09         27.69         2.69 o                         
  -4   3   9          0.66          4.08         1.45 o                         
  -3   3   9      13262.89      13381.80        69.20 o                         
  -2   3   9        364.66        331.12         3.91 o                         
  -1   3   9          5.58         10.97         1.34 o                         
   0   3   9       2936.83       2873.67        19.21 o                         
   1   3   9       4886.78       4844.60        30.26 o                         
   2   3   9        402.62        403.45         5.22 o                         
   3   3   9        858.17        857.31         8.17 o                         
   4   3   9        243.34        225.99         5.03 o                         
   5   3   9       2192.74       2212.75        18.39 o                         
   6   3   9          1.25          2.86         2.38 o                         
   7   3   9        781.13        781.11        12.46 o                         
   8   3   9       1196.94       1176.17        16.34 o                         
   9   3   9        266.66        251.01         9.55 o                         
 -12   4   9          0.97          1.81         3.42 o                         
 -11   4   9        736.73        754.88        15.90 o                         
 -10   4   9       1379.55       1386.13        16.38 o                         
  -9   4   9       3912.70       3974.85        33.47 o                         
  -8   4   9        403.73        339.95         7.17 o                         
  -7   4   9        647.24        650.77         8.85 o                         
  -6   4   9        269.58        231.41         5.22 o                         
  -5   4   9       7734.76       7730.24        44.87 o                         
  -4   4   9       1965.81       1923.15        13.49 o                         
  -3   4   9         10.68         25.62         1.83 o                         
  -2   4   9         26.87         31.64         1.58 o                         
  -1   4   9       7295.84       7161.35        42.58 o                         
   0   4   9        343.82        343.06         5.21 o                         
   1   4   9       2112.13       1972.58        14.69 o                         
   2   4   9        195.89        203.48         3.64 o                         
   3   4   9       1514.65       1527.10        13.99 o                         
   4   4   9        905.38        912.96        10.20 o                         
   5   4   9        656.08        683.49         9.27 o                         
   6   4   9        587.11        517.96         9.16 o                         
   7   4   9       1352.94       1315.50        17.03 o                         
   8   4   9        320.73        301.67         8.84 o                         
   9   4   9        365.05        356.67        10.85 o                         
 -12   5   9        399.50        382.34        10.30 o                         
 -11   5   9        419.05        400.54        12.91 o                         
 -10   5   9          0.66         -1.21         2.51 o                         
  -9   5   9        650.68        660.30        11.04 o                         
  -8   5   9        282.82        281.78         7.18 o                         
  -7   5   9      10066.28      10448.15        66.78 o                         
  -6   5   9         82.84         76.28         3.48 o                         
  -5   5   9         67.93         76.91         2.93 o                         
  -4   5   9        303.47        292.48         4.62 o                         
  -3   5   9      13699.71      13854.80        71.79 o                         
  -2   5   9       1088.99       1058.12         8.23 o                         
  -1   5   9        186.90        185.13         3.57 o                         
   0   5   9        114.62         92.43         2.51 o                         
   1   5   9       1059.97       1105.91         9.76 o                         
   2   5   9         50.51         53.62         2.42 o                         
   3   5   9       3380.55       3461.49        24.48 o                         
   4   5   9         54.44         46.22         3.06 o                         
   5   5   9       4988.29       5067.99        34.63 o                         
   6   5   9        301.78        304.63         7.85 o                         
   7   5   9       2284.90       2337.96        23.45 o                         
   8   5   9        341.49        321.07         9.21 o                         
 -12   6   9         80.60         68.70         5.14 o                         
 -11   6   9        760.60        766.67        12.44 o                         
 -10   6   9        512.74        505.71         9.61 o                         
  -9   6   9       1208.25       1205.61        15.17 o                         
  -8   6   9          6.29         10.47         2.73 o                         
  -7   6   9        281.12        281.41         6.67 o                         
  -6   6   9        221.66        196.70         5.00 o                         
  -5   6   9       8691.05       8700.91        47.89 o                         
  -4   6   9        122.87        144.02         3.39 o                         
  -3   6   9       2178.11       2120.79        14.75 o                         
  -2   6   9         44.43         37.60         2.18 o                         
  -1   6   9       2341.44       2187.36        15.67 o                         
   0   6   9       1721.74       1646.97        12.07 o                         
   1   6   9       3579.50       3746.29        24.81 o                         
   2   6   9         99.91         91.92         3.05 o                         
   3   6   9       1132.89       1070.73        10.95 o                         
   4   6   9       1060.46       1060.32        11.66 o                         
   5   6   9       2877.10       2994.23        23.39 o                         
   6   6   9        684.62        653.69        11.49 o                         
   7   6   9       1390.23       1418.46        17.40 o                         
   8   6   9        154.23        153.19         6.85 o                         
 -12   7   9          3.36          0.24         3.31 o                         
 -11   7   9       1923.91       1943.88        20.59 o                         
 -10   7   9         21.08          9.05         2.92 o                         
  -9   7   9        309.33        290.02         7.76 o                         
  -8   7   9       3327.56       3348.67        33.21 o                         
  -7   7   9       9485.94       9699.54        76.15 o                         
  -6   7   9        358.43        370.97         6.20 o                         
  -5   7   9         76.24         83.29         3.10 o                         
  -4   7   9        875.82        837.22         8.21 o                         
  -3   7   9       9015.25       8992.14        48.30 o                         
  -2   7   9          6.16         10.21         1.56 o                         
  -1   7   9         37.42         37.58         2.39 o                         
   0   7   9         99.06        111.30         3.64 o                         
   1   7   9        747.49        632.98         6.45 o                         
   2   7   9        238.89        199.75         4.07 o                         
   3   7   9       3105.32       3047.03        22.46 o                         
   4   7   9          0.26          5.42         3.19 o                         
   5   7   9       6156.72       6285.18        57.45 o                         
   6   7   9          9.89         18.37         3.36 o                         
   7   7   9       2163.63       2199.66        22.97 o                         
   8   7   9         82.20         75.47         5.22 o                         
 -11   8   9        550.35        581.50        10.92 o                         
 -10   8   9         41.77         33.64         3.64 o                         
  -9   8   9       2008.65       2117.76        23.70 o                         
  -8   8   9       3103.20       3070.31        42.78 o                         
  -7   8   9          5.97         14.84         2.64 o                         
  -6   8   9        513.63        580.29         8.09 o                         
  -5   8   9      10220.08      10376.14        56.26 o                         
  -4   8   9        182.66        161.37         3.69 o                         
  -3   8   9        829.46        796.44         7.73 o                         
  -2   8   9        786.88        802.28         8.22 o                         
  -1   8   9       7632.06       7580.06        48.20 o                         
   0   8   9      10840.11      10906.57        66.89 o                         
   1   8   9       2815.87       2823.55        20.77 o                         
   2   8   9       1015.56        983.78        11.94 o                         
   3   8   9       1825.33       1743.55        17.38 o                         
   4   8   9        488.11        467.12         8.70 o                         
   5   8   9       3012.54       3056.95        25.52 o                         
   6   8   9        117.93        104.89         5.56 o                         
   7   8   9        598.16        657.41        11.99 o                         
   8   8   9         27.59         24.93         4.18 o                         
 -11   9   9       1715.98       1783.98        19.80 o                         
 -10   9   9         20.19         18.77         3.29 o                         
  -9   9   9         85.18         75.28         4.53 o                         
  -8   9   9       3725.86       3605.06        36.65 o                         
  -7   9   9       5351.04       5107.69        36.88 o                         
  -6   9   9       4095.30       4011.89        26.76 o                         
  -5   9   9         84.24         92.67         4.20 o                         
  -4   9   9       1063.34       1043.70         9.37 o                         
  -3   9   9       5438.89       5463.95        39.57 o                         
  -2   9   9         96.76         92.14         3.63 o                         
  -1   9   9       1639.27       1540.54        13.77 o                         
   0   9   9         38.10         32.44         2.44 o                         
   1   9   9       7167.65       6918.21        44.59 o                         
   2   9   9       1635.74       1559.03        16.36 o                         
   3   9   9        537.47        526.78         8.34 o                         
   4   9   9       1418.86       1327.95        16.52 o                         
   5   9   9       1310.31       1295.10        16.99 o                         
   6   9   9        171.98        163.60         7.62 o                         
   7   9   9        919.75        929.12        14.34 o                         
   8   9   9        291.43        263.58         9.11 o                         
 -11  10   9        781.21        814.95        13.03 o                         
 -10  10   9         52.57         46.46         4.18 o                         
  -9  10   9       3314.53       3348.01        28.14 o                         
  -8  10   9       2708.65       2687.01        28.92 o                         
  -7  10   9         83.78         95.12         4.51 o                         
  -6  10   9       1576.70       1584.08        15.56 o                         
  -5  10   9       4285.94       4523.79        27.77 o                         
  -4  10   9         71.33         67.90         2.80 o                         
  -3  10   9        541.17        550.91         6.74 o                         
  -2  10   9       1463.26       1385.20        13.05 o                         
  -1  10   9       3138.86       3109.48        23.29 o                         
   0  10   9       2589.77       2625.23        21.75 o                         
   1  10   9        402.51        416.17         7.03 o                         
   2  10   9        214.78        224.53         6.80 o                         
   3  10   9       2974.18       2933.56        26.75 o                         
   4  10   9        574.52        559.03        11.87 o                         
   5  10   9        245.45        229.54         8.54 o                         
   6  10   9          5.10          9.48         4.99 o                         
   7  10   9         75.65         77.51         5.76 o                         
   8  10   9        224.58        238.68         9.23 o                         
 -11  11   9       2370.64       2442.76        24.45 o                         
 -10  11   9         10.27          6.42         3.06 o                         
  -9  11   9          0.42          8.89         2.74 o                         
  -8  11   9       1090.91       1066.59        14.04 o                         
  -7  11   9       2466.39       2374.34        22.26 o                         
  -6  11   9       1810.76       1706.54        14.80 o                         
  -5  11   9         34.54         50.82         2.87 o                         
  -4  11   9       1094.87       1109.45        11.15 o                         
  -3  11   9       3328.18       3258.55        23.09 o                         
  -2  11   9       3125.39       3130.76        25.45 o                         
  -1  11   9       3252.04       3202.92        25.79 o                         
   0  11   9        467.24        469.02         7.69 o                         
   1  11   9      15400.22      15858.29       109.62 o                         
   2  11   9        853.25        846.62        12.96 o                         
   3  11   9        331.06        347.72         7.88 o                         
   4  11   9        749.46        744.88        13.75 o                         
   5  11   9          8.20         10.30         3.68 o                         
   6  11   9       2052.13       2074.70        31.63 o                         
   7  11   9        504.31        500.14        17.89 o                         
 -10  12   9        788.19        742.25        12.47 o                         
  -9  12   9       2868.24       2886.32        26.23 o                         
  -8  12   9        386.37        359.21         9.67 o                         
  -7  12   9       1891.03       1934.50        19.62 o                         
  -6  12   9       1350.37       1304.19        13.31 o                         
  -5  12   9       1611.29       1683.16        15.88 o                         
  -4  12   9       2016.44       2076.53        17.11 o                         
  -3  12   9       2281.46       2252.46        17.68 o                         
  -2  12   9       1671.05       1649.38        16.48 o                         
  -1  12   9       2037.30       1995.31        18.62 o                         
   0  12   9        244.44        272.26         6.34 o                         
   1  12   9        361.36        373.78         7.22 o                         
   2  12   9          4.85          3.04         2.71 o                         
   3  12   9       3334.09       3441.58        30.90 o                         
   4  12   9       3215.77       3126.80        33.00 o                         
   5  12   9         62.83         47.45         5.06 o                         
   6  12   9         72.94         78.87         6.38 o                         
   7  12   9        100.81         91.74         7.01 o                         
 -10  13   9        157.08        156.56         7.09 o                         
  -9  13   9         41.51         49.72         4.34 o                         
  -8  13   9        222.00        201.78         6.94 o                         
  -7  13   9        893.89        815.98        11.94 o                         
  -6  13   9        233.37        200.39         5.99 o                         
  -5  13   9          2.71          4.32         2.37 o                         
  -4  13   9       1613.12       1571.23        14.51 o                         
  -3  13   9       1314.22       1298.35        14.52 o                         
  -2  13   9       1147.56       1188.05        13.66 o                         
  -1  13   9        617.57        607.20         9.92 o                         
   0  13   9          2.96          4.98         2.71 o                         
   1  13   9       5775.01       5921.75        43.17 o                         
   2  13   9        392.26        393.82         8.33 o                         
   3  13   9        684.89        653.14        14.68 o                         
   4  13   9        229.69        238.11         9.03 o                         
   5  13   9          0.77         -1.83         3.50 o                         
   6  13   9        736.97        722.64        15.16 o                         
   7  13   9        835.50        814.94        16.73 o                         
 -10  14   9       1704.76       1687.16        20.59 o                         
  -9  14   9       1707.91       1733.33        20.01 o                         
  -8  14   9          0.93         -3.06         2.61 o                         
  -7  14   9        589.66        532.70         9.88 o                         
  -6  14   9       1477.34       1416.74        16.22 o                         
  -5  14   9       1411.21       1301.84        14.96 o                         
  -4  14   9       5014.07       5118.90        36.20 o                         
  -3  14   9        934.89        907.80        12.09 o                         
  -2  14   9       3390.17       3451.30        28.59 o                         
  -1  14   9       1670.23       1627.57        16.82 o                         
   0  14   9       1282.10       1292.89        14.48 o                         
   1  14   9          1.04          6.58         2.40 o                         
   2  14   9        167.20        178.38         6.42 o                         
   3  14   9       2108.13       2165.65        24.80 o                         
   4  14   9       3150.77       3198.67        34.26 o                         
   5  14   9        370.49        343.31        10.78 o                         
   6  14   9         76.34         59.75         6.09 o                         
   7  14   9        436.28        449.43        13.25 o                         
  -9  15   9        313.28        277.66         9.17 o                         
  -8  15   9         25.56         27.81         3.93 o                         
  -7  15   9        951.78        912.80        13.14 o                         
  -6  15   9        283.45        254.24         7.13 o                         
  -5  15   9         84.74         86.65         4.57 o                         
  -4  15   9       1239.34       1169.84        13.96 o                         
  -3  15   9       1390.39       1404.26        19.90 o                         
  -2  15   9       3297.99       3373.72        28.46 o                         
  -1  15   9        339.26        316.56         7.30 o                         
   0  15   9       2124.37       2153.17        20.61 o                         
   1  15   9        502.38        504.63         8.94 o                         
   2  15   9       1774.50       1730.57        19.57 o                         
   3  15   9       1161.33       1151.94        17.30 o                         
   4  15   9       1096.70       1056.97        17.63 o                         
   5  15   9        299.28        281.34        10.53 o                         
   6  15   9        154.45        144.90         8.47 o                         
  -9  16   9        385.68        351.31        10.20 o                         
  -8  16   9         69.39         66.33         5.15 o                         
  -7  16   9         35.54         38.48         3.82 o                         
  -6  16   9        675.27        645.82        10.24 o                         
  -5  16   9       1907.51       1845.71        19.27 o                         
  -4  16   9       3205.05       3096.65        29.10 o                         
  -3  16   9        286.33        274.81         7.75 o                         
  -2  16   9        968.73        947.77        14.08 o                         
  -1  16   9       2589.86       2523.21        27.66 o                         
   0  16   9        414.13        389.62         8.16 o                         
   1  16   9        639.95        647.13        12.92 o                         
   2  16   9        518.99        522.98        10.30 o                         
   3  16   9        281.27        257.46         8.87 o                         
   4  16   9        871.08        882.75        18.37 o                         
   5  16   9        742.52        718.31        15.56 o                         
   6  16   9         22.01         24.88         5.25 o                         
  -9  17   9        477.99        445.94        11.41 o                         
  -8  17   9       1279.45       1305.89        18.42 o                         
  -7  17   9       2341.41       2364.00        23.98 o                         
  -6  17   9        355.52        316.44         8.24 o                         
  -5  17   9       1060.87       1029.92        13.05 o                         
  -4  17   9        959.69        914.11        15.29 o                         
  -3  17   9       3233.81       3191.45        29.90 o                         
  -2  17   9       8165.74       8219.46        62.81 o                         
  -1  17   9          5.31         12.15         3.00 o                         
   0  17   9       1011.80       1016.51        13.56 o                         
   1  17   9         15.64         15.26         3.01 o                         
   2  17   9       2713.30       2698.08        27.16 o                         
   3  17   9        701.99        726.00        14.08 o                         
   4  17   9         15.60          6.23         4.57 o                         
   5  17   9       1144.45       1205.71        20.40 o                         
  -8  18   9        136.72        130.11         7.00 o                         
  -7  18   9         32.09         28.08         3.79 o                         
  -6  18   9       1686.01       1679.17        18.95 o                         
  -5  18   9       2455.59       2486.29        24.37 o                         
  -4  18   9        732.76        648.39        13.07 o                         
  -3  18   9       1493.05       1413.60        19.63 o                         
  -2  18   9         23.73         33.33         3.94 o                         
  -1  18   9       2772.73       2765.44        27.57 o                         
   0  18   9       2602.37       2587.54        24.56 o                         
   1  18   9        510.16        461.41         9.31 o                         
   2  18   9        775.34        757.34        12.91 o                         
   3  18   9         22.23         13.08         4.80 o                         
   4  18   9        525.51        502.96        14.64 o                         
   5  18   9        492.82        522.13        14.05 o                         
  -7  19   9       2092.68       2194.21        22.59 o                         
  -6  19   9        791.58        779.13        13.36 o                         
  -5  19   9          1.62          2.38         3.31 o                         
  -4  19   9        573.50        525.64        11.20 o                         
  -3  19   9        968.51        930.18        14.54 o                         
  -2  19   9       2123.60       2068.83        22.88 o                         
  -1  19   9          8.40          6.35         3.26 o                         
   0  19   9         68.15         76.72         5.21 o                         
   1  19   9          7.45          4.08         2.92 o                         
   2  19   9       2076.60       2142.62        24.04 o                         
   3  19   9        218.62        218.80        10.77 o                         
   4  19   9        732.19        708.76        17.39 o                         
  -7  20   9         41.64         53.02         4.88 o                         
  -6  20   9       1536.40       1479.51        21.31 o                         
  -5  20   9        701.71        648.25        14.96 o                         
  -4  20   9         73.22         64.15         5.54 o                         
  -3  20   9        269.66        260.60         8.73 o                         
  -2  20   9        576.96        557.63        11.68 o                         
  -1  20   9        176.96        171.37         7.28 o                         
   0  20   9       4500.37       4695.06        41.20 o                         
   1  20   9        500.53        485.12        10.70 o                         
   2  20   9         46.25         46.24         4.84 o                         
   3  20   9        357.32        356.02        13.02 o                         
  -6  21   9       1831.97       1926.96        28.27 o                         
  -5  21   9        377.12        375.46        14.15 o                         
  -4  21   9        270.42        230.14         9.21 o                         
  -3  21   9        119.78        101.09         7.29 o                         
  -2  21   9        869.12        863.06        14.21 o                         
  -1  21   9        488.14        466.85         9.86 o                         
   0  21   9        267.21        260.17         9.21 o                         
   1  21   9         16.25         11.20         3.98 o                         
   2  21   9       2346.87       2413.20        31.27 o                         
   3  21   9          2.76         -1.67         6.52 o                         
  -5  22   9          6.94          1.00         4.76 o                         
  -4  22   9        151.13        130.79         7.03 o                         
  -3  22   9        157.77        154.54         7.34 o                         
  -2  22   9       1924.15       1964.40        23.22 o                         
  -1  22   9        121.97        119.06         5.96 o                         
   0  22   9       1591.05       1634.42        30.90 o                         
   1  22   9        246.44        220.20         9.14 o                         
  -3  23   9        200.93        190.23         8.33 o                         
  -2  23   9       1034.45       1085.73        15.62 o                         
  -1  23   9        197.69        191.93         8.16 o                         
 -12   0  10       2009.90       2166.82        34.55 o                         
 -10   0  10       2166.08       2262.92        33.16 o                         
  -8   0  10       3669.67       3712.43        43.81 o                         
  -6   0  10       5194.14       4960.22        46.93 o                         
  -4   0  10       4999.08       4953.81        45.01 o                         
  -2   0  10       9580.44       9491.64        70.57 o                         
   0   0  10         76.41         81.48         4.08 o                         
   2   0  10      19233.26      19135.17       152.24 o                         
   4   0  10        137.87        151.22         5.50 o                         
   6   0  10        781.01        762.00        16.95 o                         
   8   0  10        680.97        762.53        40.69 o                         
 -12   1  10       1083.59       1209.04        17.53 o                         
 -11   1  10         56.31         62.95         5.52 o                         
 -10   1  10       5363.36       5614.99        54.07 o                         
  -9   1  10        140.28        125.17         5.69 o                         
  -8   1  10       4449.05       4523.06        35.95 o                         
  -7   1  10       1277.60       1250.52        12.88 o                         
  -6   1  10       6914.39       7155.21        45.11 o                         
  -5   1  10        251.80        243.10         5.09 o                         
  -4   1  10       4807.27       4868.58        30.00 o                         
  -3   1  10        566.72        563.03         5.94 o                         
  -2   1  10       2265.29       2242.21        13.48 o                         
  -1   1  10        123.15        105.82         3.17 o                         
   0   1  10      12128.71      12504.71        71.39 o                         
   1   1  10       1674.40       1602.81        12.80 o                         
   2   1  10       1774.79       1761.89        15.54 o                         
   3   1  10          0.70          4.63         1.47 o                         
   4   1  10       3841.81       3806.74        24.82 o                         
   5   1  10         39.65         35.89         2.74 o                         
   6   1  10         24.41         21.80         3.25 o                         
   7   1  10        122.53        112.90         6.24 o                         
   8   1  10       2304.69       2410.11        30.12 o                         
 -12   2  10       1909.74       1994.47        23.34 o                         
 -11   2  10        815.74        858.81        14.01 o                         
 -10   2  10       2467.38       2539.30        25.20 o                         
  -9   2  10          7.52          5.44         2.87 o                         
  -8   2  10       4219.20       4230.34        36.01 o                         
  -7   2  10         14.99         14.17         2.46 o                         
  -6   2  10         82.38         99.45         4.03 o                         
  -5   2  10        480.98        473.05         6.90 o                         
  -4   2  10       5778.80       5668.11        32.43 o                         
  -3   2  10       3761.07       3780.58        30.57 o                         
  -2   2  10       9641.93       9548.65        50.30 o                         
  -1   2  10        226.66        201.64         3.12 o                         
   0   2  10       2811.82       2856.38        20.96 o                         
   1   2  10       1437.91       1381.39        11.72 o                         
   2   2  10       9832.68       9743.21        57.45 o                         
   3   2  10        106.78         95.82         3.18 o                         
   4   2  10         46.39         45.14         2.92 o                         
   5   2  10        334.61        309.62         6.32 o                         
   6   2  10        499.60        506.13         8.23 o                         
   7   2  10        254.77        252.53         6.97 o                         
   8   2  10        105.37        129.01         7.71 o                         
 -12   3  10        165.37        156.77         7.33 o                         
 -11   3  10        570.55        581.65        10.77 o                         
 -10   3  10       2315.92       2391.21        24.21 o                         
  -9   3  10        521.38        513.89         9.92 o                         
  -8   3  10       2005.04       2039.26        20.36 o                         
  -7   3  10        101.82         76.81         3.79 o                         
  -6   3  10       1740.49       1790.30        15.76 o                         
  -5   3  10        468.26        425.60         6.55 o                         
  -4   3  10       9920.56       9942.93        55.78 o                         
  -3   3  10       1715.16       1716.95        12.11 o                         
  -2   3  10        647.94        620.21         5.68 o                         
  -1   3  10         12.00         11.70         1.30 o                         
   0   3  10       7864.29       7856.48        49.52 o                         
   1   3  10       3497.37       3379.96        24.37 o                         
   2   3  10          0.18          6.40         2.23 o                         
   3   3  10          7.65          9.89         2.05 o                         
   4   3  10       1247.84       1202.80        12.21 o                         
   5   3  10        124.58        116.04         5.10 o                         
   6   3  10         11.51         10.96         2.70 o                         
   7   3  10        261.14        266.15         8.38 o                         
   8   3  10       1921.04       1980.66        22.65 o                         
 -12   4  10       1889.04       1958.99        23.06 o                         
 -11   4  10       1355.42       1380.31        16.81 o                         
 -10   4  10        158.61        160.84         6.83 o                         
  -9   4  10         11.03          6.02         2.83 o                         
  -8   4  10       1686.31       1678.11        20.54 o                         
  -7   4  10        370.78        343.41         7.04 o                         
  -6   4  10      14363.18      14548.92        84.99 o                         
  -5   4  10        165.30        130.66         3.67 o                         
  -4   4  10       5347.09       5206.52        30.10 o                         
  -3   4  10       2092.17       1993.01        14.06 o                         
  -2   4  10       5908.92       5900.13        32.48 o                         
  -1   4  10         80.81         63.60         2.51 o                         
   0   4  10       2458.04       2451.10        18.66 o                         
   1   4  10        562.01        503.79         6.86 o                         
   2   4  10       2451.22       2531.55        19.76 o                         
   3   4  10        464.56        429.21         6.76 o                         
   4   4  10         96.44         89.11         3.93 o                         
   5   4  10        153.12        148.42         5.05 o                         
   6   4  10       2021.23       2153.01        20.39 o                         
   7   4  10          9.28          8.21         3.17 o                         
   8   4  10         31.98         37.52         4.14 o                         
 -12   5  10        313.20        334.48         9.92 o                         
 -11   5  10        162.49        148.48         6.46 o                         
 -10   5  10       1201.19       1184.78        15.93 o                         
  -9   5  10        533.93        502.43         9.76 o                         
  -8   5  10       2006.80       1994.93        20.37 o                         
  -7   5  10       1999.49       1900.86        17.81 o                         
  -6   5  10        210.79        252.18         5.88 o                         
  -5   5  10        423.23        432.63         5.96 o                         
  -4   5  10      10574.22      10596.57        56.66 o                         
  -3   5  10       2618.18       2488.70        16.78 o                         
  -2   5  10      10545.17      10443.21        57.54 o                         
  -1   5  10        233.32        214.48         3.97 o                         
   0   5  10       3206.68       3086.17        22.61 o                         
   1   5  10          1.15          1.84         1.56 o                         
   2   5  10        578.92        550.94         7.33 o                         
   3   5  10         61.32         56.09         3.38 o                         
   4   5  10       2574.76       2616.21        22.10 o                         
   5   5  10       1017.24        943.46        11.50 o                         
   6   5  10          4.68         27.17         5.65 o                         
   7   5  10         52.09         59.09         4.58 o                         
   8   5  10        771.21        786.08        13.34 o                         
 -11   6  10        263.00        235.00         7.63 o                         
 -10   6  10         90.34         93.62         5.43 o                         
  -9   6  10        113.16         97.77         8.09 o                         
  -8   6  10       1062.51       1102.28        17.10 o                         
  -7   6  10        497.01        473.31         9.84 o                         
  -6   6  10      12268.75      12427.15        73.71 o                         
  -5   6  10       1046.60        959.36         9.23 o                         
  -4   6  10       2307.98       2308.68        18.41 o                         
  -3   6  10         19.19         24.62         1.82 o                         
  -2   6  10       1819.56       1812.25        13.39 o                         
  -1   6  10        506.71        412.62         5.97 o                         
   0   6  10          0.91          4.97         1.44 o                         
   1   6  10        328.71        315.78         5.56 o                         
   2   6  10        996.60       1043.08        10.82 o                         
   3   6  10        643.17        613.57         8.88 o                         
   4   6  10         99.56        112.80         5.61 o                         
   5   6  10        699.82        712.93        10.59 o                         
   6   6  10       9247.32       9820.90       110.81 o                         
   7   6  10        351.46        330.20         9.09 o                         
   8   6  10        180.71        177.73         7.52 o                         
 -11   7  10          3.95         -2.95         2.89 o                         
 -10   7  10       2646.43       2733.43        25.01 o                         
  -9   7  10        608.30        564.58        10.40 o                         
  -8   7  10        775.51        810.79        15.61 o                         
  -7   7  10         21.54         15.73         2.75 o                         
  -6   7  10       2601.57       2496.10        18.90 o                         
  -5   7  10         55.10         28.42         2.25 o                         
  -4   7  10       4884.23       4875.46        28.79 o                         
  -3   7  10        297.24        269.70         4.62 o                         
  -2   7  10       8949.86       8731.01        55.00 o                         
  -1   7  10       1570.84       1599.90        13.87 o                         
   0   7  10       2787.30       2670.88        20.01 o                         
   1   7  10       2819.72       2665.03        21.11 o                         
   2   7  10        976.03        985.44        10.63 o                         
   3   7  10        688.66        641.77         9.20 o                         
   4   7  10       4703.89       4690.06        34.64 o                         
   5   7  10        756.29        743.33        14.03 o                         
   6   7  10        129.84        189.31        11.54 o                         
   7   7  10        106.71         91.81         5.73 o                         
   8   7  10        388.17        384.54        10.09 o                         
 -11   8  10          4.49          7.22         3.28 o                         
 -10   8  10        257.42        238.70         7.29 o                         
  -9   8  10          0.15          3.27         2.66 o                         
  -8   8  10       3204.69       3204.26        33.47 o                         
  -7   8  10       7582.53       7478.81        68.26 o                         
  -6   8  10       5089.53       5213.43        32.22 o                         
  -5   8  10         48.39         35.27         2.37 o                         
  -4   8  10       1335.57       1378.18        12.27 o                         
  -3   8  10          1.52          3.35         1.50 o                         
  -2   8  10       2479.30       2504.85        19.68 o                         
  -1   8  10         20.94         25.27         2.26 o                         
   0   8  10       1544.76       1570.61        13.81 o                         
   1   8  10       1393.49       1438.70        18.11 o                         
   2   8  10       3389.17       3276.68        26.33 o                         
   3   8  10          4.20          4.40         2.35 o                         
   4   8  10         18.31         21.54         3.18 o                         
   5   8  10        990.13        943.50        13.79 o                         
   6   8  10       4613.23       4701.25        38.92 o                         
   7   8  10        306.38        338.33         9.99 o                         
 -11   9  10         94.96         92.36         5.53 o                         
 -10   9  10       1557.35       1670.98        18.52 o                         
  -9   9  10        644.65        641.03        11.60 o                         
  -8   9  10        868.31        930.71        13.00 o                         
  -7   9  10        558.11        566.65         9.20 o                         
  -6   9  10       3270.85       3121.87        22.33 o                         
  -5   9  10       2523.29       2532.36        17.78 o                         
  -4   9  10       1527.68       1609.81        13.21 o                         
  -3   9  10       1116.85       1093.21         9.95 o                         
  -2   9  10        513.29        518.77         7.54 o                         
  -1   9  10       5906.62       5888.62        39.21 o                         
   0   9  10       3340.00       3303.22        24.37 o                         
   1   9  10       2037.89       1962.20        19.45 o                         
   2   9  10          3.11         19.37         2.84 o                         
   3   9  10        797.38        765.43        12.24 o                         
   4   9  10       3182.04       3159.16        29.91 o                         
   5   9  10          2.19         -2.58         3.19 o                         
   6   9  10         75.50         71.35         5.55 o                         
   7   9  10        124.45        116.37         6.72 o                         
 -11  10  10         29.66         31.04         4.19 o                         
 -10  10  10        919.31        832.48        12.69 o                         
  -9  10  10          1.59         -2.58         2.59 o                         
  -8  10  10       2792.02       2730.83        25.36 o                         
  -7  10  10       5831.61       5799.50        43.03 o                         
  -6  10  10       2257.07       2117.03        17.04 o                         
  -5  10  10       1153.88       1026.32        10.46 o                         
  -4  10  10        606.76        645.41         7.73 o                         
  -3  10  10       1053.52       1035.46         9.78 o                         
  -2  10  10       7633.92       7586.52        57.34 o                         
  -1  10  10         84.74        100.74         4.22 o                         
   0  10  10        783.57        853.73        10.44 o                         
   1  10  10        590.48        589.10        10.70 o                         
   2  10  10       8633.66       8721.72        69.73 o                         
   3  10  10        119.44        100.07         4.81 o                         
   4  10  10          3.21         10.04         3.78 o                         
   5  10  10        741.83        743.81        17.35 o                         
   6  10  10         13.75          8.47         3.86 o                         
   7  10  10        192.00        214.09         8.87 o                         
 -10  11  10       1374.92       1386.34        16.87 o                         
  -9  11  10        393.82        383.31         8.63 o                         
  -8  11  10       2242.87       2229.53        22.41 o                         
  -7  11  10         33.89         38.30         3.12 o                         
  -6  11  10       3271.91       3341.56        26.61 o                         
  -5  11  10       4112.51       4015.36        29.64 o                         
  -4  11  10       1154.63       1214.09        13.60 o                         
  -3  11  10          1.52          3.15         1.92 o                         
  -2  11  10         61.77         68.17         3.87 o                         
  -1  11  10       2181.41       2100.41        19.17 o                         
   0  11  10       3360.14       3407.40        36.01 o                         
   1  11  10        324.71        317.79         7.73 o                         
   2  11  10       4118.42       4201.36        38.53 o                         
   3  11  10        295.04        273.06         7.92 o                         
   4  11  10       1261.13       1256.22        18.49 o                         
   5  11  10        566.98        561.10        12.75 o                         
   6  11  10          0.15         -6.42         3.21 o                         
   7  11  10        434.84        409.34        11.22 o                         
 -10  12  10       2668.68       2758.82        27.57 o                         
  -9  12  10        470.08        472.95        10.17 o                         
  -8  12  10       2245.34       2227.43        24.09 o                         
  -7  12  10       1049.36       1038.47        14.27 o                         
  -6  12  10          2.67          3.85         2.33 o                         
  -5  12  10        117.64        100.82         4.26 o                         
  -4  12  10          1.50          3.54         1.93 o                         
  -3  12  10       3108.13       3036.86        25.72 o                         
  -2  12  10       7168.95       7171.31        50.86 o                         
  -1  12  10        224.49        230.41         6.09 o                         
   0  12  10         13.80         18.38         2.74 o                         
   1  12  10         44.96         56.70         3.88 o                         
   2  12  10       3592.56       3706.76        35.37 o                         
   3  12  10        324.45        308.07         8.43 o                         
   4  12  10         60.58         55.17         5.32 o                         
   5  12  10        362.44        386.33        11.11 o                         
   6  12  10        116.45        110.73         7.34 o                         
   7  12  10        176.64        179.34         9.30 o                         
 -10  13  10       2698.57       2754.23        37.52 o                         
  -9  13  10        589.31        571.10        11.44 o                         
  -8  13  10        888.40        923.32        14.67 o                         
  -7  13  10          0.66          1.80         2.76 o                         
  -6  13  10       2915.06       2871.62        25.66 o                         
  -5  13  10       3089.17       3028.72        24.40 o                         
  -4  13  10       1097.17       1030.04        11.28 o                         
  -3  13  10        259.21        266.14         6.77 o                         
  -2  13  10        351.97        403.13         8.65 o                         
  -1  13  10        925.40        928.66        12.00 o                         
   0  13  10       2532.62       2596.12        22.94 o                         
   1  13  10        758.37        732.15        11.38 o                         
   2  13  10       3073.98       3048.88        31.01 o                         
   3  13  10        648.44        659.86        12.40 o                         
   4  13  10       1405.56       1395.12        20.36 o                         
   5  13  10       1981.49       2030.14        26.29 o                         
   6  13  10         18.08         11.95         4.43 o                         
  -9  14  10        285.90        288.58        10.45 o                         
  -8  14  10       1570.32       1527.73        19.51 o                         
  -7  14  10         74.73         67.23         4.77 o                         
  -6  14  10         98.19         95.71         5.41 o                         
  -5  14  10          0.90          5.40         2.49 o                         
  -4  14  10        198.86        172.11         5.28 o                         
  -3  14  10       3045.26       3095.79        26.71 o                         
  -2  14  10       1947.05       1961.96        19.44 o                         
  -1  14  10         43.89         49.74         3.71 o                         
   0  14  10          9.44         12.55         2.74 o                         
   1  14  10        973.42        980.17        13.63 o                         
   2  14  10       1194.95       1184.84        17.14 o                         
   3  14  10       2090.42       2099.08        24.62 o                         
   4  14  10         30.75         36.14         5.06 o                         
   5  14  10         73.23         76.09         6.50 o                         
   6  14  10        800.74        772.24        16.29 o                         
  -9  15  10       1699.14       1707.12        21.92 o                         
  -8  15  10         51.21         45.26         5.71 o                         
  -7  15  10          8.64          4.17         2.90 o                         
  -6  15  10        529.21        469.91         9.23 o                         
  -5  15  10       1957.47       1934.13        19.58 o                         
  -4  15  10       1048.30       1014.72        14.22 o                         
  -3  15  10        433.00        429.60         9.23 o                         
  -2  15  10         53.62         45.26         4.16 o                         
  -1  15  10       2790.96       2763.66        31.93 o                         
   0  15  10       1642.15       1632.76        17.38 o                         
   1  15  10         48.33         47.64         4.45 o                         
   2  15  10         70.27         62.49         5.74 o                         
   3  15  10       1126.88       1172.84        17.71 o                         
   4  15  10       2417.81       2439.76        32.32 o                         
   5  15  10        913.47        876.26        16.99 o                         
  -9  16  10         11.68          9.71         3.82 o                         
  -8  16  10        526.12        480.79        11.19 o                         
  -7  16  10        271.68        246.28         7.65 o                         
  -6  16  10       1969.83       1958.95        20.59 o                         
  -5  16  10         73.58         60.73         4.22 o                         
  -4  16  10        360.11        332.60         9.61 o                         
  -3  16  10       4057.58       4149.92        36.30 o                         
  -2  16  10        665.00        683.70        11.12 o                         
  -1  16  10       1229.72       1124.40        14.24 o                         
   0  16  10         98.90         89.99         4.80 o                         
   1  16  10       2358.68       2339.32        22.87 o                         
   2  16  10        276.84        274.00         9.15 o                         
   3  16  10       1450.81       1447.67        20.36 o                         
   4  16  10         40.01         42.86         7.88 o                         
   5  16  10          3.11         -5.62         3.94 o                         
  -8  17  10        141.96        108.08         6.60 o                         
  -7  17  10        617.29        626.64        10.84 o                         
  -6  17  10        300.97        304.54         7.82 o                         
  -5  17  10       1724.92       1678.45        20.16 o                         
  -4  17  10       2037.89       2014.21        24.53 o                         
  -3  17  10        488.03        457.88        10.12 o                         
  -2  17  10       6223.39       6343.62        55.36 o                         
  -1  17  10       2924.06       3026.53        27.40 o                         
   0  17  10       1752.01       1709.49        18.65 o                         
   1  17  10         55.30         58.46         4.42 o                         
   2  17  10        471.01        475.55        11.89 o                         
   3  17  10       1937.37       2017.59        25.41 o                         
   4  17  10        885.08        899.80        19.12 o                         
  -8  18  10         68.56         62.07         5.56 o                         
  -7  18  10       3189.27       3205.17        28.30 o                         
  -6  18  10       2379.20       2377.09        23.89 o                         
  -5  18  10          8.05         11.24         3.94 o                         
  -4  18  10        394.19        388.16        10.68 o                         
  -3  18  10       2276.02       2230.73        29.78 o                         
  -2  18  10        543.50        581.26        14.93 o                         
  -1  18  10       2754.71       2747.68        27.48 o                         
   0  18  10        134.38        129.73         5.92 o                         
   1  18  10       1454.22       1440.11        17.53 o                         
   2  18  10         24.61         17.50         4.32 o                         
   3  18  10         40.21         34.39         5.77 o                         
   4  18  10          1.97          5.93         4.86 o                         
  -7  19  10        639.29        669.41        11.79 o                         
  -6  19  10         83.34         77.72         5.64 o                         
  -5  19  10       1925.53       1841.86        22.32 o                         
  -4  19  10        716.25        670.44        19.27 o                         
  -3  19  10         31.95         30.48         4.71 o                         
  -2  19  10       3613.36       3693.04        34.43 o                         
  -1  19  10       1774.64       1793.81        21.50 o                         
   0  19  10        558.94        493.87        10.75 o                         
   1  19  10       1962.10       2021.21        23.34 o                         
   2  19  10        147.75        142.66         7.89 o                         
   3  19  10       1495.87       1527.27        25.54 o                         
  -6  20  10       1362.67       1402.67        23.29 o                         
  -5  20  10         56.56         57.82         5.38 o                         
  -4  20  10        767.22        727.26        13.45 o                         
  -3  20  10        262.96        242.58         8.71 o                         
  -2  20  10        422.97        393.27        10.11 o                         
  -1  20  10       1170.71       1170.35        16.77 o                         
   0  20  10         94.23         83.95         5.61 o                         
   1  20  10       1228.62       1233.38        19.49 o                         
   2  20  10        131.24        115.08         7.38 o                         
  -5  21  10       1176.98       1208.43        20.01 o                         
  -4  21  10          1.77          0.81         3.47 o                         
  -3  21  10        381.41        366.34        10.80 o                         
  -2  21  10         94.02         84.89         6.18 o                         
  -1  21  10       2102.59       2181.78        25.11 o                         
   0  21  10        273.78        253.60         8.99 o                         
   1  21  10       1519.46       1546.46        22.13 o                         
  -3  22  10       1169.62       1171.38        19.05 o                         
  -2  22  10        169.98        163.85         7.52 o                         
  -1  22  10        357.38        368.09        10.86 o                         
   0  22  10          3.52          2.26         3.76 o                         
 -11   0  11        561.69        667.75        22.68 o                         
  -9   0  11      11126.08      11453.99       112.37 o                         
  -7   0  11         43.78         42.40         4.70 o                         
  -5   0  11       4225.62       4376.34        44.36 o                         
  -3   0  11       2240.69       2359.29        24.64 o                         
  -1   0  11         97.00        108.50         5.43 o                         
   1   0  11       4574.97       4537.94        61.45 o                         
   3   0  11       5093.40       5245.98        46.98 o                         
   5   0  11       2160.35       2227.53        35.26 o                         
   7   0  11         17.58          3.96         4.94 o                         
 -12   1  11         16.41         12.89         3.84 o                         
 -11   1  11       3989.43       4057.12        36.18 o                         
 -10   1  11         83.49         77.06         5.09 o                         
  -9   1  11         50.64         66.41         4.58 o                         
  -8   1  11         51.78         47.26         3.80 o                         
  -7   1  11       7244.02       7392.44        47.52 o                         
  -6   1  11        373.25        340.54         7.16 o                         
  -5   1  11       5076.96       5114.57        33.70 o                         
  -4   1  11        717.92        678.92         7.69 o                         
  -3   1  11       2224.93       2305.85        18.73 o                         
  -2   1  11        642.39        622.86         6.71 o                         
  -1   1  11       4346.70       4330.86        34.42 o                         
   0   1  11        105.51         96.09         3.81 o                         
   1   1  11       9122.53       9357.14        62.62 o                         
   2   1  11         46.27         54.28         3.08 o                         
   3   1  11       2407.08       2490.20        20.04 o                         
   4   1  11         27.64         32.43         2.95 o                         
   5   1  11        188.08        194.97         6.67 o                         
   6   1  11         42.80         34.59         4.00 o                         
   7   1  11        436.63        417.06        12.01 o
[truncated: 121,908 more chars]
