# Supplementary material for: Inter­molecular hydrogen bonding in isostructural pincer complexes [OH-(t-BuPOCOPt-Bu)MCl] (M = Pd and Pt)
Source: Acta Crystallogr E Crystallogr Commun. 2019 Jun 21;75(Pt 7):1011–4. doi: 10.1107/S2056989019008491 (PMC6659334; doi:10.1107/S2056989019008491)
Supplement: Supplementary file 3 [file e-75-01011-2sup3.hkl]

data_2                                                                          
_shelx_title ' Ax1285_multiscan_m in P2(1)/n'                                   
_shelx_refln_list_code          4                                               
_shelx_F_calc_maximum      422.58                                               
_exptl_crystal_F_000      1280.00                                               
_reflns_d_resolution_high  0.7570                                               
                                                                                
loop_                                                                           
 _space_group_symop_operation_xyz                                               
 'x, y, z'                                                                      
 '-x+1/2, y+1/2, -z+1/2'                                                        
 '-x, -y, -z'                                                                   
 'x-1/2, -y-1/2, z-1/2'                                                         
                                                                                
_cell_length_a     9.7722                                                       
_cell_length_b    20.1562                                                       
_cell_length_c    13.9699                                                       
_cell_angle_alpha  90.000                                                       
_cell_angle_beta  105.163                                                       
_cell_angle_gamma  90.000                                                       
                                                                                
_shelx_F_squared_multiplier     1.000                                           
                                                                                
loop_                                                                           
 _refln_index_h                                                                 
 _refln_index_k                                                                 
 _refln_index_l                                                                 
 _refln_F_squared_calc                                                          
 _refln_F_squared_meas                                                          
 _refln_F_squared_sigma                                                         
 _refln_observed_status                                                         
   2   0   0       3474.38       3659.27        61.45 o                         
   4   0   0      33490.59      33046.94       615.84 o                         
   6   0   0       6315.19       5984.98       334.99 o                         
   8   0   0      12008.08      11356.33       254.00 o                         
  10   0   0       4951.69       5092.72       155.63 o                         
  12   0   0       2210.36       2126.32       176.31 o                         
   1   1   0       9104.04       9054.73        96.31 o                         
   2   1   0      61457.57      61016.62       647.09 o                         
   3   1   0        249.69        255.62        10.43 o                         
   4   1   0       1462.44       1713.93        38.13 o                         
   5   1   0       2394.24       2223.44        48.48 o                         
   6   1   0      18271.33      17914.62       253.12 o                         
   7   1   0       1679.69       1696.80        49.15 o                         
   8   1   0      13334.56      13516.83       207.38 o                         
   9   1   0         19.64          9.05        21.81 o                         
  10   1   0       5886.06       5945.52       120.74 o                         
  11   1   0         55.57         84.75        37.20 o                         
  12   1   0       4154.17       4505.36       178.96 o                         
   1   2   0       4562.66       4604.59        55.79 o                         
   2   2   0       1986.06       2084.36        27.90 o                         
   3   2   0       2159.83       2272.03        39.56 o                         
   4   2   0      37208.68      37555.71       437.82 o                         
   5   2   0       1188.11       1266.69        48.19 o                         
   6   2   0      15051.50      15155.33       218.46 o                         
   7   2   0         87.02        120.86        19.82 o                         
   8   2   0      11451.13      11149.08       177.35 o                         
   9   2   0          8.91          5.83        21.73 o                         
  10   2   0       7436.92       7482.23       167.21 o                         
  11   2   0        172.21        183.19        40.78 o                         
  12   2   0       2926.94       3009.56       143.36 o                         
   1   3   0       3396.68       3435.97        48.80 o                         
   2   3   0      44261.55      44425.39       569.25 o                         
   3   3   0         13.85         30.63         6.15 o                         
   4   3   0       8514.14       8606.05       104.61 o                         
   5   3   0       2190.06       2131.12        53.58 o                         
   6   3   0      28569.51      28182.44       399.82 o                         
   7   3   0       3976.21       4173.05        82.58 o                         
   8   3   0       8863.62       8585.37       144.36 o                         
   9   3   0        226.07        195.66        28.18 o                         
  10   3   0       5042.47       5091.68       131.36 o                         
  11   3   0         82.78         31.61        37.58 o                         
  12   3   0       5800.56       5788.88       157.35 o                         
   0   4   0       1198.19       1342.14        69.64 o                         
   1   4   0       8815.99       9058.81       121.16 o                         
   2   4   0       3977.82       3929.55        57.58 o                         
   3   4   0         45.39         44.81         6.98 o                         
   4   4   0      51889.57      52123.03       550.58 o                         
   5   4   0        103.53         95.30        11.26 o                         
   6   4   0      16837.06      16872.04       274.93 o                         
   7   4   0         64.39         62.08        22.50 o                         
   8   4   0      15437.59      15562.71       249.99 o                         
   9   4   0        596.66        504.55        45.80 o                         
  10   4   0       6889.40       6887.19       173.40 o                         
  11   4   0         80.79         56.73        38.49 o                         
  12   4   0       1943.40       1920.34        95.27 o                         
   1   5   0       2337.21       2487.80        69.39 o                         
   2   5   0      30361.57      31515.56       407.89 o                         
   3   5   0        111.27         84.01         8.17 o                         
   4   5   0      20054.11      20102.11       240.05 o                         
   5   5   0       3380.01       3577.74        74.06 o                         
   6   5   0      27722.57      28582.87       389.40 o                         
   7   5   0        636.20        638.45        56.75 o                         
   8   5   0       3814.59       3683.26        99.50 o                         
   9   5   0        357.83        343.04        41.30 o                         
  10   5   0       4387.03       4657.28       127.11 o                         
  11   5   0        160.09        139.87        50.39 o                         
  12   5   0       7731.51       8533.12       242.37 o                         
   0   6   0      38537.28      38984.13       580.55 o                         
   1   6   0      21108.63      21978.36       286.91 o                         
   2   6   0      12720.61      13351.00       178.82 o                         
   3   6   0       4824.10       4981.09        66.80 o                         
   4   6   0      66530.99      66492.68       764.78 o                         
   5   6   0       2556.55       2477.53        53.33 o                         
   6   6   0       2194.00       2153.74        45.08 o                         
   7   6   0          5.31          3.28        17.06 o                         
   8   6   0      13514.69      13564.84       300.45 o                         
   9   6   0       1415.92       1370.94        80.41 o                         
  10   6   0       5816.77       5938.07       183.36 o                         
  11   6   0        137.52        109.13        48.95 o                         
  12   6   0        265.41        393.53        67.94 o                         
   1   7   0       7036.16       7231.65       101.72 o                         
   2   7   0      62571.47      64222.39       823.12 o                         
   3   7   0       3513.10       3479.13        52.67 o                         
   4   7   0      15442.61      15020.12       183.02 o                         
   5   7   0        651.30        652.24        25.02 o                         
   6   7   0      22063.89      22177.88       333.63 o                         
   7   7   0       1182.77       1296.91       132.23 o                         
   8   7   0       1028.98       1030.92       111.96 o                         
   9   7   0        113.66        153.75        42.33 o                         
  10   7   0       2426.71       2386.70       112.78 o                         
  11   7   0        436.32        413.70        62.88 o                         
  12   7   0       5138.90       5201.92       430.20 o                         
   0   8   0      17238.47      17372.91       267.69 o                         
   1   8   0        304.44        263.12        15.66 o                         
   2   8   0       1598.71       1489.71        30.71 o                         
   3   8   0       4003.17       3881.85        64.13 o                         
   4   8   0      48334.78      48727.78       564.78 o                         
   5   8   0       6350.74       6451.75       104.96 o                         
   6   8   0       4647.46       4746.41       154.20 o                         
   7   8   0         11.25         15.87        29.97 o                         
   8   8   0       5218.92       4948.42       147.11 o                         
   9   8   0       4520.24       4504.77       145.87 o                         
  10   8   0       7099.92       7347.10       342.93 o                         
  11   8   0        192.77        228.99        55.73 o                         
   1   9   0       2769.15       2623.90        47.06 o                         
   2   9   0      69820.35      71991.01       924.04 o                         
   3   9   0      11064.17      11489.11       183.10 o                         
   4   9   0       2204.77       2169.15        45.54 o                         
   5   9   0       2644.35       2684.77        45.06 o                         
   6   9   0      22764.17      23081.96       369.02 o                         
   7   9   0       4305.27       4215.61       178.07 o                         
   8   9   0       4873.32       4901.99       259.18 o                         
   9   9   0          0.74        -31.29        36.76 o                         
  10   9   0       4577.32       4829.85       162.06 o                         
  11   9   0       1234.81       1145.80       135.76 o                         
   0  10   0      34592.00      33055.23       500.47 o                         
   1  10   0        402.40        308.73        13.74 o                         
   2  10   0        500.33        640.99        32.09 o                         
   3  10   0       5410.27       5524.54        85.56 o                         
   4  10   0      21501.65      22068.51       325.16 o                         
   5  10   0       9583.82       9858.48       145.50 o                         
   6  10   0      13548.77      14061.79       238.85 o                         
   7  10   0       1405.74       1430.18        76.02 o                         
   8  10   0       4456.18       4686.80       145.85 o                         
   9  10   0       6687.30       6894.67       353.50 o                         
  10  10   0       3942.95       3997.60       234.49 o                         
  11  10   0         48.33          5.84        47.89 o                         
   1  11   0        977.93        853.39        25.38 o                         
   2  11   0      27610.01      27944.59       370.82 o                         
   3  11   0      14727.90      15041.75       207.80 o                         
   4  11   0        316.43        271.11        27.23 o                         
   5  11   0        660.95        640.93        34.64 o                         
   6  11   0      14952.26      15247.56       355.70 o                         
   7  11   0       3629.32       3654.78       120.91 o                         
   8  11   0      16885.70      17251.52       387.89 o                         
   9  11   0        212.98        189.37        48.57 o                         
  10  11   0       5403.27       5525.14       206.28 o                         
  11  11   0       2381.53       2410.29       127.78 o                         
   0  12   0      49747.29      48489.25       729.83 o                         
   1  12   0       9579.22       9557.92       114.33 o                         
   2  12   0        202.12        191.30        15.02 o                         
   3  12   0       5565.75       5627.66        88.87 o                         
   4  12   0       6575.39       6700.59       127.24 o                         
   5  12   0       8791.88       8951.67       163.28 o                         
   6  12   0       3054.95       3009.77        77.30 o                         
   7  12   0       1903.27       2066.81        92.87 o                         
   8  12   0       5873.16       5984.45       173.89 o                         
   9  12   0       2908.18       3369.41       313.83 o                         
  10  12   0       3075.99       3092.69       134.64 o                         
  11  12   0        293.51        379.52        80.22 o                         
   1  13   0       4629.31       4487.95        68.66 o                         
   2  13   0      26650.35      26692.24       293.34 o                         
   3  13   0      10220.10      10252.24       178.67 o                         
   4  13   0        101.75        138.06        27.72 o                         
   5  13   0       3608.90       3760.81       125.94 o                         
   6  13   0       6742.35       6835.18       136.40 o                         
   7  13   0       4096.05       4279.44       136.48 o                         
   8  13   0      11057.42      11249.00       272.35 o                         
   9  13   0          0.20         -0.21        41.75 o                         
  10  13   0       2264.44       2247.50       120.85 o                         
   0  14   0      31500.67      31275.87       482.46 o                         
   1  14   0      14013.86      14060.83       163.41 o                         
   2  14   0        571.41        546.30        22.08 o                         
   3  14   0       1526.50       1552.68        51.36 o                         
   4  14   0       7098.09       7417.08       141.92 o                         
   5  14   0       7891.68       8278.42       156.85 o                         
   6  14   0       1524.81       1555.95        57.54 o                         
   7  14   0        292.03        272.62        47.99 o                         
   8  14   0       4329.52       4149.21       143.99 o                         
   9  14   0       1369.66       1347.22        93.40 o                         
  10  14   0       2964.19       2975.24       277.69 o                         
   1  15   0       5076.57       5065.29        71.56 o                         
   2  15   0      26997.04      27266.83       302.41 o                         
   3  15   0       8711.97       8671.12       159.63 o                         
   4  15   0        298.42        300.71        33.89 o                         
   5  15   0       1149.33       1168.52       110.44 o                         
   6  15   0       7843.26       8164.56       294.32 o                         
   7  15   0       7908.67       8466.91       276.81 o                         
   8  15   0       1768.15       1747.99        97.22 o                         
   9  15   0        355.63        383.76        77.58 o                         
  10  15   0       1053.72       1140.37        94.53 o                         
   0  16   0       6081.46       6337.26       121.55 o                         
   1  16   0      12579.40      12618.39       151.62 o                         
   2  16   0        334.15        327.76        19.98 o                         
   3  16   0        755.83        847.27        34.11 o                         
   4  16   0      17811.58      18819.07       313.36 o                         
   5  16   0       8390.55       8313.04       161.96 o                         
   6  16   0       1624.40       1558.44        61.92 o                         
   7  16   0        115.03        115.48        43.63 o                         
   8  16   0       3028.64       3342.57       159.56 o                         
   9  16   0       3147.45       3058.58       135.82 o                         
   1  17   0      11395.60      11411.69       140.52 o                         
   2  17   0       9423.51       9889.97       139.44 o                         
   3  17   0       8203.67       8057.67       120.50 o                         
   4  17   0       7818.43       7817.95       154.39 o                         
   5  17   0        973.71        939.47        50.04 o                         
   6  17   0       5526.16       5555.55       125.20 o                         
   7  17   0      10069.15      10383.58       416.10 o                         
   8  17   0        723.50        680.40        72.54 o                         
   9  17   0          9.01         -0.11        53.78 o                         
   0  18   0       1435.14       1352.40        50.13 o                         
   1  18   0       6189.46       6290.56        88.83 o                         
   2  18   0       1296.64       1094.18        39.47 o                         
   3  18   0       2391.15       2377.73        56.54 o                         
   4  18   0      11851.65      11906.27       168.37 o                         
   5  18   0       3626.16       3639.43        95.27 o                         
   6  18   0        427.37        351.45        38.85 o                         
   7  18   0        174.63        143.79        94.33 o                         
   8  18   0       3758.58       3715.29       148.22 o                         
   9  18   0       6937.18       7528.40       225.49 o                         
   1  19   0      17440.03      17368.46       226.98 o                         
   2  19   0       5751.09       5647.75        94.93 o                         
   3  19   0       8487.87       8545.89       129.91 o                         
   4  19   0       8286.45       8178.38       153.25 o                         
   5  19   0        456.81        396.63        40.29 o                         
   6  19   0       2840.16       2735.56        89.12 o                         
   7  19   0       8039.12       8241.54       225.64 o                         
   8  19   0        496.60        469.58        67.94 o                         
   0  20   0       4911.61       4865.68       108.79 o                         
   1  20   0       4761.61       5056.96        88.92 o                         
   2  20   0        540.24        466.52        29.96 o                         
   3  20   0       6189.20       5977.68       101.75 o                         
   4  20   0       2845.52       2754.51        65.76 o                         
   5  20   0       4632.60       4477.76        88.18 o                         
   6  20   0        888.20        785.05        57.87 o                         
   7  20   0        161.50        116.17        50.48 o                         
   8  20   0       2508.81       2843.10       136.41 o                         
   1  21   0       7054.52       7098.66       114.10 o                         
   2  21   0       5746.53       5743.55        99.74 o                         
   3  21   0      11295.44      11432.79       170.95 o                         
   4  21   0        209.43        187.31        26.87 o                         
   5  21   0        715.92        639.81        46.88 o                         
   6  21   0       1792.03       1744.44        73.10 o                         
   7  21   0       5104.12       5325.89       177.65 o                         
   0  22   0       5981.90       6089.01       166.15 o                         
   1  22   0       5226.00       5466.40       152.94 o                         
   2  22   0         57.22         61.49        23.00 o                         
   3  22   0       3959.05       4046.86        92.97 o                         
   4  22   0       1728.91       1788.32        57.84 o                         
   5  22   0      10273.04      10527.00       162.29 o                         
   6  22   0        842.47        775.81        51.34 o                         
   7  22   0        152.44        134.19        40.62 o                         
   1  23   0       2430.54       2541.55        74.13 o                         
   2  23   0       1930.94       1904.94        57.87 o                         
   3  23   0      11638.00      12061.69       177.51 o                         
   4  23   0        301.60        309.83        32.11 o                         
   5  23   0        803.66        795.22        44.08 o                         
   6  23   0        604.05        546.53        47.51 o                         
   0  24   0       7285.96       7220.03       193.62 o                         
   1  24   0       4070.77       3961.11        94.84 o                         
   2  24   0          2.55        -32.26        25.42 o                         
   3  24   0        709.11        719.58        41.44 o                         
   4  24   0        519.10        461.98        39.15 o                         
   5  24   0      10397.79      10468.71       165.45 o                         
   1  25   0       1590.04       1599.51        65.40 o                         
   2  25   0        942.10        878.97        51.51 o                         
   3  25   0       8457.75       8852.14       146.58 o                         
   4  25   0         18.91         -1.88        25.96 o                         
   0  26   0       2561.39       2526.81       113.95 o                         
   1  26   0       7271.73       7526.08       190.61 o                         
   2  26   0        300.43        243.62        38.01 o                         
 -11   0   1       9656.90      10127.49       349.98 o                         
  -9   0   1        709.26        768.64       119.89 o                         
  -7   0   1      40430.59      39053.89       744.85 o                         
  -5   0   1        211.17        345.55        20.15 o                         
  -3   0   1      16733.24      17260.64       431.96 o                         
  -1   0   1      48919.09      45632.84      1223.83 o                         
   1   0   1     107234.16     101811.67      3860.52 o                         
   3   0   1      35225.50      36275.89       544.58 o                         
   5   0   1       5341.92       5549.33       129.21 o                         
   7   0   1      19894.32      19295.60       389.93 o                         
   9   0   1        627.33        678.88        58.87 o                         
  11   0   1       7353.42       7634.29       319.12 o                         
 -12   1   1        612.52        559.24        77.91 o                         
 -11   1   1       1028.44        985.89        66.92 o                         
 -10   1   1          2.17        -33.40        23.45 o                         
  -9   1   1      22253.28      23609.56       341.89 o                         
  -8   1   1          5.34         -4.46        18.75 o                         
  -7   1   1       1022.25       1149.52        42.58 o                         
  -6   1   1        357.37        355.66        14.72 o                         
  -5   1   1      18388.31      17945.50       199.35 o                         
  -4   1   1       7013.48       7532.27        89.85 o                         
  -3   1   1      44739.75      45763.59       481.88 o                         
  -2   1   1       2617.77       2702.05        49.83 o                         
  -1   1   1      69274.80      64577.86       830.18 o                         
   0   1   1          7.69        -17.63         8.82 o                         
   1   1   1     178570.39     164778.72      3806.61 o                         
   2   1   1       8753.92       9608.42       106.85 o                         
   3   1   1      25114.57      25534.06       274.46 o                         
   4   1   1        289.38        276.81        13.69 o                         
   5   1   1      29792.89      29507.91       353.03 o                         
   6   1   1        246.38        260.93        23.67 o                         
   7   1   1       1135.62       1105.17        40.06 o                         
   8   1   1        198.27        141.48        23.11 o                         
   9   1   1      16810.07      17206.91       259.53 o                         
  10   1   1         98.42         78.74        33.94 o                         
  11   1   1         28.92         32.62        49.87 o                         
  12   1   1        148.08        116.37        59.49 o                         
 -12   2   1        338.64        328.00        52.51 o                         
 -11   2   1       8892.38       8993.27       196.52 o                         
 -10   2   1         13.31         -5.22        27.72 o                         
  -9   2   1          8.33         81.61        32.06 o                         
  -8   2   1        543.60        492.34        62.86 o                         
  -7   2   1      33633.66      32736.83       485.56 o                         
  -6   2   1       3627.47       3771.58        53.04 o                         
  -5   2   1       4558.27       4493.15        60.08 o                         
  -4   2   1          5.65          1.11         7.57 o                         
  -3   2   1      23832.06      24123.20       259.08 o                         
  -2   2   1        168.29         95.37        11.43 o                         
  -1   2   1      41963.94      42355.50       540.39 o                         
   0   2   1       2352.67       2513.56        29.86 o                         
   1   2   1      19393.44      20542.20       199.80 o                         
   2   2   1        564.93        535.70        11.35 o                         
   3   2   1      48591.73      48196.48       508.27 o                         
   4   2   1        967.02       1154.46        26.89 o                         
   5   2   1       2528.73       2461.81        45.64 o                         
   6   2   1       1963.54       1911.37        47.65 o                         
   7   2   1      22906.91      22040.04       310.95 o                         
   8   2   1         81.84         37.27        19.56 o                         
   9   2   1        701.02        721.60        41.07 o                         
  10   2   1        264.54        229.78        39.60 o                         
  11   2   1       7425.94       7208.97       170.13 o                         
  12   2   1        137.40         95.45        59.21 o                         
 -12   3   1       1135.75       1137.34        77.03 o                         
 -11   3   1         11.56         38.69        37.18 o                         
 -10   3   1         11.79         50.05        32.77 o                         
  -9   3   1      19206.23      19306.43       288.01 o                         
  -8   3   1         72.37         82.18        23.16 o                         
  -7   3   1       1325.71       1281.04        44.28 o                         
  -6   3   1         85.43        115.41        13.03 o                         
  -5   3   1      41151.99      41800.18       446.75 o                         
  -4   3   1        544.97        526.08        16.98 o                         
  -3   3   1      26264.49      26645.41       285.36 o                         
  -2   3   1         24.93        -13.23         6.62 o                         
  -1   3   1      21162.44      21628.12       279.67 o                         
   0   3   1         79.34         93.25         5.34 o                         
   1   3   1      28976.89      29779.71       312.14 o                         
   2   3   1       5314.75       6052.78        63.98 o                         
   3   3   1       3797.35       3805.52        54.57 o                         
   4   3   1        819.76        653.23        23.16 o                         
   5   3   1      46725.62      47151.66       552.35 o                         
   6   3   1        206.52        155.31        18.08 o                         
   7   3   1        163.96        195.72        22.14 o                         
   8   3   1         21.24         58.04        20.56 o                         
   9   3   1      16974.80      16799.95       300.09 o                         
  10   3   1         56.22         38.22        31.97 o                         
  11   3   1        992.27       1047.18        69.18 o                         
  12   3   1        302.75        219.51        66.08 o                         
 -12   4   1         76.73         76.54        52.71 o                         
 -11   4   1      10064.68       9984.16       213.56 o                         
 -10   4   1        476.07        427.92        48.09 o                         
  -9   4   1        240.82        324.06        31.72 o                         
  -8   4   1       1502.41       1416.92        50.60 o                         
  -7   4   1      19986.24      20007.15       285.92 o                         
  -6   4   1       8282.86       8344.08       140.48 o                         
  -5   4   1      16351.17      16928.55       190.51 o                         
  -4   4   1        490.43        591.79        20.47 o                         
  -3   4   1      45740.57      45845.73       529.17 o                         
  -2   4   1        514.59        427.52        23.16 o                         
  -1   4   1      23810.43      24169.96       279.59 o                         
   0   4   1       3486.76       3635.96        40.34 o                         
   1   4   1       6642.15       7004.39        95.40 o                         
   2   4   1       3898.41       3883.14        58.18 o                         
   3   4   1      51454.04      50409.50       872.54 o                         
   4   4   1       1250.80       1231.08        30.12 o                         
   5   4   1       1096.78       1181.86        54.78 o                         
   6   4   1        966.90        941.83        29.92 o                         
   7   4   1      20276.36      20381.48       289.85 o                         
   8   4   1        505.25        535.27        44.79 o                         
   9   4   1         48.78         77.71        32.38 o                         
  10   4   1        393.38        394.16        47.30 o                         
  11   4   1       8627.21       9058.22       374.27 o                         
  12   4   1        194.25        166.83        49.26 o                         
 -12   5   1        382.78        378.66        66.27 o                         
 -11   5   1       1736.67       1816.29       102.03 o                         
 -10   5   1        191.20        219.22        49.14 o                         
  -9   5   1      13490.06      13516.85       253.42 o                         
  -8   5   1        559.04        549.62        34.60 o                         
  -7   5   1       8261.52       8166.44       117.01 o                         
  -6   5   1         11.14          9.27        11.86 o                         
  -5   5   1      55218.57      55168.60       640.02 o                         
  -4   5   1       1535.69       1530.24        33.16 o                         
  -3   5   1      29908.32      30247.80       395.12 o                         
  -2   5   1       2354.89       2448.34        41.80 o                         
  -1   5   1      31072.16      31953.81       368.69 o                         
   0   5   1       9254.56       9083.75        93.56 o                         
   1   5   1      35062.36      36465.51       467.85 o                         
   2   5   1       2292.72       2334.73        70.52 o                         
   3   5   1       3166.39       3160.74        48.64 o                         
   4   5   1       2987.37       2991.65        44.93 o                         
   5   5   1      59705.18      59183.64       688.88 o                         
   6   5   1        405.89        359.12        20.44 o                         
   7   5   1       1357.01       1444.00        45.30 o                         
   8   5   1       1313.99       1238.97       110.66 o                         
   9   5   1      11333.73      11344.19       221.73 o                         
  10   5   1        881.82        794.93        58.46 o                         
  11   5   1       1758.52       2033.24       375.54 o                         
  12   5   1          9.41         79.21        50.83 o                         
 -12   6   1         26.89         30.69        50.39 o                         
 -11   6   1      10293.64      10644.67       274.90 o                         
 -10   6   1         34.15         32.62        39.89 o                         
  -9   6   1       1559.82       1509.34        84.15 o                         
  -8   6   1        406.38        337.47        45.39 o                         
  -7   6   1       6403.62       6644.78       108.68 o                         
  -6   6   1        561.00        566.58        26.00 o                         
  -5   6   1      14413.97      14995.77       210.27 o                         
  -4   6   1          4.84         12.33         8.85 o                         
  -3   6   1      88053.56      86104.37      1102.59 o                         
  -2   6   1       6765.46       6972.61       100.03 o                         
  -1   6   1      13257.12      13603.80       181.81 o                         
   0   6   1        583.75        538.88        16.43 o                         
   1   6   1       9530.60       9912.45       120.37 o                         
   2   6   1       7349.11       7492.66       106.05 o                         
   3   6   1      50123.16      50859.93       656.48 o                         
   4   6   1         17.26         16.32         7.18 o                         
   5   6   1        995.82       1086.89        46.74 o                         
   6   6   1       1783.79       1744.97        42.07 o                         
   7   6   1      14622.99      14730.35       447.83 o                         
   8   6   1       1074.86       1064.79        69.78 o                         
   9   6   1        259.43        322.89        48.62 o                         
  10   6   1        303.85        260.62        59.95 o                         
  11   6   1       7927.56       7953.91       224.82 o                         
 -12   7   1        562.14        406.57        67.01 o                         
 -11   7   1       2030.15       2231.03       117.11 o                         
 -10   7   1        627.82        516.63        91.68 o                         
  -9   7   1      11391.52      11348.88       269.91 o                         
  -8   7   1       3573.06       3259.59       152.51 o                         
  -7   7   1       7268.22       7282.29       117.12 o                         
  -6   7   1       2455.28       2408.12        52.24 o                         
  -5   7   1      33164.41      33100.11       440.01 o                         
  -4   7   1      10984.10      11018.08       139.89 o                         
  -3   7   1      21740.58      21844.39       291.54 o                         
  -2   7   1       1764.98       1898.30        41.99 o                         
  -1   7   1      45896.64      47561.18       549.15 o                         
   0   7   1       6778.07       6582.85        73.04 o                         
   1   7   1      15291.87      14976.22       199.57 o                         
   2   7   1       1501.82       1541.29        31.23 o                         
   3   7   1       2159.37       2136.09        43.03 o                         
   4   7   1       8270.04       8656.75       109.95 o                         
   5   7   1      45422.69      46344.63       539.31 o                         
   6   7   1       4907.01       4867.38       100.85 o                         
   7   7   1        822.19        790.82        56.63 o                         
   8   7   1       1308.74       1172.51        72.28 o                         
   9   7   1       7315.73       7135.27       193.19 o                         
  10   7   1        928.97        971.12        78.98 o                         
  11   7   1       2462.96       2620.21       141.05 o                         
 -12   8   1        318.65        324.51        66.69 o                         
 -11   8   1       6040.00       6125.98       192.61 o                         
 -10   8   1       1527.89       1499.90        98.73 o                         
  -9   8   1        280.26        331.99        51.73 o                         
  -8   8   1        656.18        647.13        66.12 o                         
  -7   8   1       9660.29       9777.55       235.38 o                         
  -6   8   1         92.20        108.39        15.77 o                         
  -5   8   1       8910.85       8860.48       133.17 o                         
  -4   8   1       2793.00       2914.51        55.08 o                         
  -3   8   1      46564.31      45783.43       595.03 o                         
  -2   8   1       6684.24       6568.64       107.39 o                         
  -1   8   1      23503.86      24166.63       260.31 o                         
   0   8   1       6302.24       6461.96        76.96 o                         
   1   8   1       9414.99       9404.88       117.05 o                         
   2   8   1       6884.55       6737.08       112.71 o                         
   3   8   1      48931.85      50141.92       649.19 o                         
   4   8   1       4790.97       4690.21        75.95 o                         
   5   8   1       1532.29       1660.46        42.62 o                         
   6   8   1         70.46         71.53        19.04 o                         
   7   8   1      23438.52      24047.33       485.59 o                         
   8   8   1       1519.66       1462.07        81.01 o                         
   9   8   1         11.36         71.19        40.92 o                         
  10   8   1       2201.75       2307.50       112.41 o                         
  11   8   1       5075.66       5323.37       178.74 o                         
 -11   9   1         56.76         76.73        50.39 o                         
 -10   9   1       1266.71       1330.21        89.74 o                         
  -9   9   1      12459.84      12724.67       484.86 o                         
  -8   9   1       5236.33       5107.86       151.47 o                         
  -7   9   1        236.88        302.96        27.79 o                         
  -6   9   1       1085.60       1089.84        36.29 o                         
  -5   9   1      31012.52      30779.05       413.03 o                         
  -4   9   1       5197.57       5324.48       156.92 o                         
  -3   9   1       9863.20       9811.77       164.82 o                         
  -2   9   1        969.21        899.78        31.14 o                         
  -1   9   1      26046.73      26363.14       311.59 o                         
   0   9   1       2430.64       2234.65        42.41 o                         
   1   9   1      24924.42      24585.06       265.31 o                         
   2   9   1       1575.07       1683.19        34.88 o                         
   3   9   1       5442.35       5696.90        87.89 o                         
   4   9   1       8785.45       9154.52       134.06 o                         
   5   9   1      16071.34      16242.02       226.49 o                         
   6   9   1       7453.34       7275.02       137.71 o                         
   7   9   1         13.12         53.98        32.34 o                         
   8   9   1       4465.02       4185.68       134.63 o                         
   9   9   1      10227.97      10273.43       255.57 o                         
  10   9   1       2483.22       2548.82       117.11 o                         
  11   9   1        516.12        550.11       153.39 o                         
 -11  10   1       5316.84       5318.24       288.27 o                         
 -10  10   1       2418.51       2551.23       120.85 o                         
  -9  10   1        157.85        241.60        48.62 o                         
  -8  10   1       1905.80       1921.67       195.71 o                         
  -7  10   1      32324.99      32911.51       735.69 o                         
  -6  10   1       5530.89       5693.84       115.17 o                         
  -5  10   1       4789.49       4858.90        83.76 o                         
  -4  10   1       4852.87       5013.76        98.84 o                         
  -3  10   1       9671.75       9859.23       167.52 o                         
  -2  10   1      16399.16      16403.22       223.84 o                         
  -1  10   1      34898.93      35646.79       417.56 o                         
   0  10   1        180.99        179.10        11.40 o                         
   1  10   1      19353.55      19068.02       209.75 o                         
   2  10   1       4205.58       4027.32        57.49 o                         
   3  10   1      24150.94      24657.11       329.51 o                         
   4  10   1       3154.85       3200.45        58.65 o                         
   5  10   1       2515.36       2561.19        52.36 o                         
   6  10   1        372.27        388.96        32.16 o                         
   7  10   1      30788.39      31566.31       623.98 o                         
   8  10   1        299.90        354.27        78.46 o                         
   9  10   1        974.02        938.23        76.60 o                         
  10  10   1        888.88       1070.72       183.36 o                         
  11  10   1       3875.07       4178.07       201.00 o                         
 -11  11   1        374.21        376.88        66.62 o                         
 -10  11   1       2480.42       2632.32       123.35 o                         
  -9  11   1       9992.90      10203.73       257.39 o                         
  -8  11   1       4197.56       4241.04       138.90 o                         
  -7  11   1        127.96        157.76        26.03 o                         
  -6  11   1        209.81        224.24        26.04 o                         
  -5  11   1      12683.86      12867.27       219.24 o                         
  -4  11   1      14877.57      15266.71       250.95 o                         
  -3  11   1       5919.54       5844.48       110.46 o                         
  -2  11   1         17.84          0.68         9.79 o                         
  -1  11   1       9709.85       9238.52       109.82 o                         
   0  11   1      11535.32      11525.64       145.97 o                         
   1  11   1      35643.64      34207.88       367.29 o                         
   2  11   1       1715.21       1658.74        40.59 o                         
   3  11   1       7016.00       7350.59       126.22 o                         
   4  11   1       7751.94       7659.81       116.63 o                         
   5  11   1       7454.79       7573.56       140.80 o                         
   6  11   1       1050.66        999.23        54.13 o                         
   7  11   1        128.40        154.34        39.26 o                         
   8  11   1       6232.08       6159.13       177.02 o                         
   9  11   1      10568.90      10881.17       672.63 o                         
  10  11   1       2784.40       2623.03       137.52 o                         
  11  11   1         35.30         32.76        51.73 o                         
 -11  12   1       6282.54       6993.44       218.67 o                         
 -10  12   1        907.86        875.90       140.17 o                         
  -9  12   1          6.22         39.70        43.58 o                         
  -8  12   1        839.57        858.92        90.80 o                         
  -7  12   1      27368.58      28295.63       454.81 o                         
  -6  12   1       9473.18       9913.86       181.55 o                         
  -5  12   1       3957.87       4066.32        90.86 o                         
  -4  12   1        968.86        980.24        42.79 o                         
  -3  12   1       3960.11       3986.36        93.49 o                         
  -2  12   1      18519.08      18981.35       233.13 o                         
  -1  12   1      35614.06      35820.87       385.78 o                         
   0  12   1        126.99        150.72        12.28 o                         
   1  12   1      14364.81      14176.17       161.73 o                         
   2  12   1       8872.24       8989.06       120.00 o                         
   3  12   1      13880.72      13690.63       193.27 o                         
   4  12   1       2112.29       2089.51        47.29 o                         
   5  12   1        786.55        725.88        68.44 o                         
   6  12   1       7588.47       7596.63       145.95 o                         
   7  12   1      16837.66      17611.98       378.38 o                         
   8  12   1        448.64        397.73        54.22 o                         
   9  12   1       1398.40       1535.84        96.57 o                         
  10  12   1        212.49        121.84        53.43 o                         
 -11  13   1        214.86        215.81        62.19 o                         
 -10  13   1        874.24        954.41        86.10 o                         
  -9  13   1       6584.69       6805.54       198.78 o                         
  -8  13   1       3858.12       3849.03       134.63 o                         
  -7  13   1        173.87        212.62        29.43 o                         
  -6  13   1         73.68         29.61        22.21 o                         
  -5  13   1       5531.40       5762.66       118.53 o                         
  -4  13   1      14432.06      15321.84       299.12 o                         
  -3  13   1       4043.04       3951.35        85.42 o                         
  -2  13   1       1314.14       1225.44        34.42 o                         
  -1  13   1       8915.86       8740.99       120.72 o                         
   0  13   1      15957.32      16016.62       182.29 o                         
   1  13   1      30068.17      29606.84       322.41 o                         
   2  13   1       1906.78       1899.97        37.63 o                         
   3  13   1       5432.26       5350.31        87.68 o                         
   4  13   1       7579.24       7801.50       145.72 o                         
   5  13   1       6528.21       6394.38       126.88 o                         
   6  13   1        512.84        558.39        36.12 o                         
   7  13   1          4.00          0.43        35.51 o                         
   8  13   1       1740.99       1974.84       266.23 o                         
   9  13   1       5600.40       5457.67       294.44 o                         
  10  13   1       1618.20       1780.97       110.87 o                         
 -10  14   1        494.12        585.08       121.65 o                         
  -9  14   1         16.60         78.10        46.08 o                         
  -8  14   1       1353.99       1515.18        90.78 o                         
  -7  14   1      10400.12      10525.98       246.06 o                         
  -6  14   1       7884.54       8240.87       196.58 o                         
  -5  14   1       4594.65       4673.95       103.75 o                         
  -4  14   1        828.36        755.23        39.51 o                         
  -3  14   1       4337.75       4618.26       117.35 o                         
  -2  14   1      10835.75      11047.29       133.25 o                         
  -1  14   1      23234.12      23083.16       257.16 o                         
   0  14   1        705.95        743.17        23.57 o                         
   1  14   1      11311.97      11106.85       132.88 o                         
   2  14   1      12364.15      12368.74       146.54 o                         
   3  14   1      13026.45      13317.21       226.83 o                         
   4  14   1       4546.91       4639.36       100.55 o                         
   5  14   1       1825.39       1708.64        66.12 o                         
   6  14   1       7794.11       7857.13       153.63 o                         
   7  14   1      10209.06      10059.18       348.22 o                         
   8  14   1       3686.58       3801.20       137.76 o                         
   9  14   1        449.67        416.46        63.58 o                         
  10  14   1        188.48        202.98        59.69 o                         
 -10  15   1        440.66        560.62        74.68 o                         
  -9  15   1       3762.12       3580.14       228.32 o                         
  -8  15   1       2596.72       2656.71       117.01 o                         
  -7  15   1        815.87        872.40        49.75 o                         
  -6  15   1        996.64        967.37        49.53 o                         
  -5  15   1      15155.94      15585.11       266.78 o                         
  -4  15   1       5994.62       6212.32       127.79 o                         
  -3  15   1       4736.14       4911.93        91.45 o                         
  -2  15   1       1959.59       1877.11        38.49 o                         
  -1  15   1       6249.51       6384.89        87.43 o                         
   0  15   1      15772.33      15549.83       180.10 o                         
   1  15   1      17065.55      16917.87       194.55 o                         
   2  15   1       6511.98       6151.30        93.55 o                         
   3  15   1       2710.56       2772.96        62.01 o                         
   4  15   1       9110.25       9567.03       175.95 o                         
   5  15   1       9804.61      10008.47       184.52 o                         
   6  15   1       2729.77       2703.00        78.31 o                         
   7  15   1         40.72         60.83        41.43 o                         
   8  15   1       1130.66       1160.46       212.46 o                         
   9  15   1       3049.21       3232.70       230.97 o                         
  10  15   1       1368.35       1238.19       110.19 o                         
 -10  16   1       2778.10       2667.52       133.12 o                         
  -9  16   1        101.86        131.35        52.36 o                         
  -8  16   1       3928.65       4051.23       144.47 o                         
  -7  16   1       5163.77       4856.80       116.23 o                         
  -6  16   1      11571.98      11659.17       214.44 o                         
  -5  16   1       3327.01       3354.51        87.67 o                         
  -4  16   1         63.64         41.32        22.00 o                         
  -3  16   1      15880.93      16146.34       236.81 o                         
  -2  16   1      13010.40      13318.23       159.63 o                         
  -1  16   1       4142.88       4335.96        65.48 o                         
   0  16   1         27.06         83.02        13.45 o                         
   1  16   1       3700.88       3750.16        65.05 o                         
   2  16   1      15097.41      15393.07       200.51 o                         
   3  16   1      11688.35      12131.26       165.43 o                         
   4  16   1       1839.49       1709.30        69.60 o                         
   5  16   1       1127.93       1088.98        66.76 o                         
   6  16   1       6447.69       6169.70       137.04 o                         
   7  16   1       5557.04       5471.60       172.79 o                         
   8  16   1       5126.34       5168.63       168.93 o                         
   9  16   1         11.36        -36.31        84.63 o                         
  -9  17   1       2346.44       2456.82       226.56 o                         
  -8  17   1       3760.22       3782.56       146.34 o                         
  -7  17   1       1271.95       1171.17        59.90 o                         
  -6  17   1       3076.18       3060.35        87.61 o                         
  -5  17   1      10412.41      10402.72       194.72 o                         
  -4  17   1       4257.28       4245.73       101.09 o                         
  -3  17   1       4762.60       5008.46        85.55 o                         
  -2  17   1        286.79        249.07        18.92 o                         
  -1  17   1       3326.00       3350.46        59.35 o                         
   0  17   1      20482.20      20582.31       235.37 o                         
   1  17   1       1789.85       1844.43        40.93 o                         
   2  17   1       3476.69       3529.68        66.59 o                         
   3  17   1        606.20        722.84        52.18 o                         
   4  17   1       6872.30       6717.98       118.37 o                         
   5  17   1      16967.15      17129.44       293.72 o                         
   6  17   1       1464.79       1344.04        84.15 o                         
   7  17   1        184.60        174.36        51.13 o                         
   8  17   1       2063.11       1959.73       109.04 o                         
   9  17   1       3078.05       3180.62       154.27 o                         
  -9  18   1         36.15         66.12        54.86 o                         
  -8  18   1       2908.75       2853.30       126.50 o                         
  -7  18   1       2808.06       2896.13       124.93 o                         
  -6  18   1       8309.42       8296.52       168.69 o                         
  -5  18   1        712.86        733.31        46.96 o                         
  -4  18   1        156.49        133.82        25.64 o                         
  -3  18   1      20493.96      20375.82       262.64 o                         
  -2  18   1      16509.59      16263.59       213.90 o                         
  -1  18   1        807.11        857.50        29.55 o                         
   0  18   1       1086.96       1179.80        38.15 o                         
   1  18   1        346.33        364.05        30.23 o                         
   2  18   1      19450.84      19797.86       254.13 o                         
   3  18   1      13811.50      13939.07       189.37 o                         
   4  18   1        717.57        725.03        34.75 o                         
   5  18   1        509.29        404.17        38.08 o                         
   6  18   1       3329.59       3519.35       218.63 o                         
   7  18   1       1663.76       1601.52       156.92 o                         
   8  18   1       4245.56       4480.69       299.73 o                         
  -8  19   1       5486.52       5733.16       185.11 o                         
  -7  19   1       1597.01       1491.03       124.30 o                         
  -6  19   1       3037.32       2871.98        88.63 o                         
  -5  19   1       3961.84       3728.80        87.90 o                         
  -4  19   1       7374.79       7778.65       123.26 o                         
  -3  19   1       2375.91       2553.67        60.35 o                         
  -2  19   1        388.35        390.31        27.64 o                         
  -1  19   1       4578.25       4439.65        71.34 o                         
   0  19   1      16886.06      17248.79       204.26 o                         
   1  19   1        647.49        682.25        33.00 o                         
   2  19   1        329.43        261.86        28.82 o                         
   3  19   1       1009.49        999.78        40.69 o                         
   4  19   1       6598.48       6574.62       108.80 o                         
   5  19   1       8598.68       8604.28       148.02 o                         
   6  19   1       1303.11       1355.93       207.17 o                         
   7  19   1         27.96         14.47        44.83 o                         
   8  19   1       1757.88       1984.86       115.94 o                         
  -8  20   1        872.28       1014.77        89.66 o                         
  -7  20   1       1394.02       1349.69        93.48 o                         
  -6  20   1       3499.64       3425.67        99.21 o                         
  -5  20   1        589.52        522.32        39.10 o                         
  -4  20   1        218.21        239.83        26.82 o                         
  -3  20   1       6527.84       6237.97       104.88 o                         
  -2  20   1      17420.59      17709.86       234.08 o                         
  -1  20   1       3782.82       3920.82        75.49 o                         
   0  20   1       1498.38       1540.15        46.13 o                         
   1  20   1       1524.38       1464.08        46.78 o                         
   2  20   1      14914.36      15184.80       206.00 o                         
   3  20   1       8138.93       8116.39       126.70 o                         
   4  20   1       2560.18       2585.54        63.87 o                         
   5  20   1        156.19         74.93        23.94 o                         
   6  20   1       3829.08       3827.49       110.06 o                         
   7  20   1       1609.07       1584.09       103.39 o                         
   8  20   1       2446.90       2604.76       131.49 o                         
  -7  21   1        414.71        408.43        74.05 o                         
  -6  21   1       1873.28       1813.92        67.46 o                         
  -5  21   1       1093.36       1039.81        46.34 o                         
  -4  21   1      14034.87      14755.05       206.56 o                         
  -3  21   1       2254.01       2316.29        60.55 o                         
  -2  21   1        341.46        317.65        30.83 o                         
  -1  21   1       3289.96       3213.76        70.20 o                         
   0  21   1       9077.20       9123.86       165.41 o                         
   1  21   1       2792.69       2757.23        63.72 o                         
   2  21   1         44.37         66.93        21.69 o                         
   3  21   1        835.09        763.27        50.76 o                         
   4  21   1       9288.83       9507.92       146.20 o                         
   5  21   1       1760.37       1736.05        59.58 o                         
   6  21   1       3956.41       3976.78       114.54 o                         
   7  21   1         31.50         -7.24        34.95 o                         
  -7  22   1       1772.69       1776.05       188.95 o                         
  -6  22   1       5681.40       5668.57       108.28 o                         
  -5  22   1        618.69        637.14        39.77 o                         
  -4  22   1       1595.98       1454.76        53.78 o                         
  -3  22   1        954.49        918.50        42.90 o                         
  -2  22   1      13812.52      13707.05       192.55 o                         
  -1  22   1       4754.27       4750.52       102.25 o                         
   0  22   1         27.87         75.57        25.72 o                         
   1  22   1       1603.20       1573.13        51.07 o                         
   2  22   1      10038.82      10302.58       154.47 o                         
   3  22   1       1375.72       1453.39        51.94 o                         
   4  22   1       4570.76       4564.25        91.00 o                         
   5  22   1        183.60        174.88        28.61 o                         
   6  22   1       5432.04       5450.56       122.27 o                         
  -6  23   1        949.10        966.63        49.13 o                         
  -5  23   1        216.57        213.25        31.39 o                         
  -4  23   1      11511.15      11721.63       175.61 o                         
  -3  23   1        930.86        921.81        44.12 o                         
  -2  23   1        291.61        348.45        34.52 o                         
  -1  23   1        893.77       1061.34        64.64 o                         
   0  23   1       5316.26       5637.70       114.23 o                         
   1  23   1       3678.32       3594.48        88.41 o                         
   2  23   1       1401.44       1450.02        52.82 o                         
   3  23   1        158.58        124.49        27.03 o                         
   4  23   1       7416.67       7412.12       142.46 o                         
   5  23   1        993.58        894.63        46.25 o                         
   6  23   1       3895.31       3906.30       103.70 o                         
  -5  24   1         25.00          2.96        25.70 o                         
  -4  24   1       1093.13       1081.91        49.30 o                         
  -3  24   1         48.78         25.21        30.45 o                         
  -2  24   1      10302.98      10658.09       182.78 o                         
  -1  24   1       1513.27       1674.88        63.82 o                         
   0  24   1         50.94         90.44        28.42 o                         
   1  24   1        793.19        854.42        50.90 o                         
   2  24   1       7078.71       7268.35       123.22 o                         
   3  24   1        485.27        504.76        36.80 o                         
   4  24   1       4134.21       4110.52        89.36 o                         
   5  24   1        104.22        109.08        29.47 o                         
  -4  25   1      10797.47      11178.29       232.54 o                         
  -3  25   1         21.56         38.90        30.44 o                         
  -2  25   1       1141.29       1142.79        56.35 o                         
  -1  25   1       1276.15       1306.28        61.39 o                         
   0  25   1       6847.23       7093.34       138.30 o                         
   1  25   1       3137.55       3019.36        85.44 o                         
   2  25   1       1433.09       1393.35        62.11 o                         
   3  25   1        136.61        125.98        29.45 o                         
   4  25   1       6554.52       6774.40       123.01 o                         
  -2  26   1       9289.36      10010.37       221.74 o                         
  -1  26   1        254.25        293.11        38.37 o                         
   0  26   1         82.38        175.10        39.44 o                         
   1  26   1        248.87        298.17        38.32 o                         
   2  26   1       5644.40       5801.97       124.96 o                         
 -12   0   2       4439.78       4719.86       245.07 o                         
 -10   0   2       3154.35       3042.96       137.52 o                         
  -8   0   2      25102.54      25765.94       516.10 o                         
  -6   0   2       7405.47       7014.97       128.79 o                         
  -4   0   2      31084.32      29688.71       547.40 o                         
  -2   0   2       1049.76       1055.23        37.64 o                         
   2   0   2      48754.04      50320.82       746.14 o                         
   4   0   2      12971.21      13068.16       211.63 o                         
   6   0   2      15155.56      15370.16       255.27 o                         
   8   0   2       1265.40       1316.91        69.73 o                         
  10   0   2       8068.19       8015.12       315.60 o                         
  12   0   2       1341.82       1338.20       151.63 o                         
 -12   1   2       2924.32       3102.95       223.54 o                         
 -11   1   2        173.68        130.48        32.59 o                         
 -10   1   2      13611.60      13797.40       223.98 o                         
  -9   1   2          1.11         -3.20        21.78 o                         
  -8   1   2       8089.33       8088.77       140.07 o                         
  -7   1   2        779.35        820.94        24.25 o                         
  -6   1   2      33567.51      32688.49       518.04 o                         
  -5   1   2         22.45         24.32         9.42 o                         
  -4   1   2       1681.51       1663.39        31.03 o                         
  -3   1   2       2119.24       2235.96        34.29 o                         
  -2   1   2      13353.47      13238.10       159.25 o                         
  -1   1   2      10662.95      10217.19       193.94 o                         
   0   1   2       2063.19       2099.78        27.84 o                         
   1   1   2        787.38        758.41        15.47 o                         
   2   1   2     161396.03     155971.92      2579.73 o                         
   3   1   2         33.53         24.58         7.45 o                         
   4   1   2        337.28        368.83        15.84 o                         
   5   1   2        352.36        309.45        16.73 o                         
   6   1   2      21371.40      22483.33       278.37 o                         
   7   1   2        400.65        474.97        29.46 o                         
   8   1   2      19809.01      20074.90       291.01 o                         
   9   1   2        102.91         86.43        24.76 o                         
  10   1   2       1381.52       1412.20       141.28 o                         
  11   1   2         59.09          4.17        49.23 o                         
  12   1   2       2912.35       2974.84       178.96 o                         
 -12   2   2       3621.39       3820.66       214.44 o                         
 -11   2   2         14.96         -1.03        34.17 o                         
 -10   2   2       3609.27       3642.72        91.64 o                         
  -9   2   2         58.52         45.26        24.28 o                         
  -8   2   2      21968.98      22279.89       320.83 o                         
  -7   2   2        355.76        313.88        16.66 o                         
  -6   2   2       3404.90       3192.03        87.55 o                         
  -5   2   2       5200.19       5764.80        89.54 o                         
  -4   2   2      39758.66      39177.65       505.03 o                         
  -3   2   2        369.21        395.80        25.50 o                         
  -2   2   2       3443.20       3518.53        64.31 o                         
  -1   2   2      32800.90      32455.31       416.95 o                         
   0   2   2     126464.30     117587.16      1503.44 o                         
   1   2   2       5437.19       5573.52        58.69 o                         
   2   2   2      42706.95      44099.45       428.37 o                         
   3   2   2       4424.62       4795.38        59.05 o                         
   4   2   2      24904.90      24904.91       271.90 o                         
   5   2   2          9.34          7.44         9.55 o                         
   6   2   2      17744.71      18092.03       228.18 o                         
   7   2   2        932.49        919.15        38.21 o                         
   8   2   2       5683.71       5610.26       106.03 o                         
   9   2   2         20.27         -4.33        27.49 o                         
  10   2   2       7878.04       7682.55       170.92 o                         
  11   2   2        163.51        116.64        55.94 o                         
 -12   3   2       4837.00       4950.19       143.99 o                         
 -11   3   2        180.61        216.43        43.68 o                         
 -10   3   2      11572.26      11250.94       191.86 o                         
  -9   3   2          2.53          5.85        22.37 o                         
  -8   3   2       5255.44       5317.08       126.73 o                         
  -7   3   2       3493.12       3511.11        86.73 o                         
  -6   3   2      32156.91      32267.33       352.64 o                         
  -5   3   2       1573.99       1538.13        33.23 o                         
  -4   3   2       4347.31       4600.19        66.36 o                         
  -3   3   2       1575.91       1632.29        30.20 o                         
  -2   3   2      55182.23      55152.02       708.32 o                         
  -1   3   2       2654.90       2689.21        36.63 o                         
   0   3   2       4392.08       4588.76        53.13 o                         
   1   3   2      11636.47      12353.76       133.48 o                         
   2   3   2      20921.40      21323.42       211.28 o                         
   3   3   2        275.98        217.91         9.65 o                         
   4   3   2      13837.40      13427.15       153.54 o                         
   5   3   2       5194.16       5271.04        85.23 o                         
   6   3   2      12443.46      12528.03       165.09 o                         
   7   3   2        441.74        483.48        26.41 o                         
   8   3   2      11385.73      11073.11       204.31 o                         
   9   3   2        671.52        618.08        49.53 o                         
  10   3   2       2514.11       2395.60        88.92 o                         
  11   3   2         10.88         -6.18        37.19 o                         
 -12   4   2       2727.87       2755.93       131.52 o                         
 -11   4   2          4.52        -18.18        34.66 o                         
 -10   4   2       7094.87       6994.23       161.79 o                         
  -9   4   2         47.35         57.18        24.11 o                         
  -8   4   2      21528.50      22185.84       320.14 o                         
  -7   4   2        139.96        149.22        13.10 o                         
  -6   4   2       1435.50       1470.30        61.17 o                         
  -5   4   2       2449.44       2536.55        62.53 o                         
  -4   4   2      93906.59      92545.47      1061.29 o                         
  -3   4   2        151.77        203.91        12.95 o                         
  -2   4   2        735.30        835.43        31.34 o                         
  -1   4   2         16.90         16.32         4.69 o                         
   0   4   2      50837.55      52148.82       504.08 o                         
   1   4   2      14178.37      14611.30       145.43 o                         
   2   4   2      23239.53      24027.34       236.31 o                         
   3   4   2        156.17        142.57         8.30 o                         
   4   4   2      35697.38      35826.43       384.88 o                         
   5   4   2       1761.07       1720.49        41.82 o                         
   6   4   2      14585.05      14910.64       192.21 o                         
   7   4   2         54.16         22.62        15.05 o                         
   8   4   2       9918.02       9856.57       406.40 o                         
   9   4   2         56.59         65.17        31.60 o                         
  10   4   2       7109.48       7341.80       168.08 o                         
  11   4   2        252.97        207.38        45.40 o                         
 -12   5   2       5495.11       5700.04       188.20 o                         
 -11   5   2         81.98         55.12        45.49 o                         
 -10   5   2       5289.57       5169.24       176.31 o                         
  -9   5   2          5.06         18.78        24.91 o                         
  -8   5   2        318.94        309.63        32.42 o                         
  -7   5   2       1552.56       1516.51        35.30 o                         
  -6   5   2      35984.59      36954.69       438.58 o                         
  -5   5   2       1062.02       1079.20        27.99 o                         
  -4   5   2        969.54        883.59        24.60 o                         
  -3   5   2       1929.54       1945.09        37.90 o                         
  -2   5   2     101154.10     100716.57      1286.19 o                         
  -1   5   2      11550.38      11980.57       130.48 o                         
   0   5   2        132.32        112.10        10.43 o                         
   1   5   2       1144.26       1139.95        21.43 o                         
   2   5   2      54133.29      54590.19       651.12 o                         
   3   5   2       1078.91        939.72        22.21 o                         
   4   5   2      24887.14      24446.15       292.65 o                         
   5   5   2       5589.60       5787.66        83.92 o                         
   6   5   2      13790.00      14363.89       186.05 o                         
   7   5   2       1414.11       1381.11        47.75 o                         
   8   5   2       5869.36       5784.40       133.07 o                         
   9   5   2        724.53        602.76        50.83 o                         
  10   5   2       2205.25       2164.86       131.68 o                         
  11   5   2        197.21        157.36        51.19 o                         
 -12   6   2       3034.68       3077.50       140.88 o                         
 -11   6   2        416.81        379.88        75.81 o                         
 -10   6   2       8619.33       9129.95       504.25 o                         
  -9   6   2       1499.94       1511.99        84.15 o                         
  -8   6   2      14321.24      14133.69       302.67 o                         
  -7   6   2        393.65        398.51        20.50 o                         
  -6   6   2         55.76         52.23        11.64 o                         
  -5   6   2       1824.16       1830.51        37.47 o                         
  -4   6   2      89227.65      86526.17       994.27 o                         
  -3   6   2      20197.50      21009.88       280.52 o                         
  -2   6   2         44.00         42.92         9.83 o                         
  -1   6   2       2989.69       2939.78        45.55 o                         
   0   6   2      22375.36      22308.35       221.23 o                         
   1   6   2      10971.21      11159.07       122.99 o                         
   2   6   2       1954.90       1940.75        32.19 o                         
   3   6   2        861.57        858.81        22.89 o                         
   4   6   2      28323.55      28845.47       380.35 o                         
   5   6   2       3379.78       3547.48        62.78 o                         
   6   6   2      13032.96      13323.93       207.66 o                         
   7   6   2        301.13        222.28        25.71 o                         
   8   6   2       5337.24       5314.14       126.61 o                         
   9   6   2        829.54        760.84        65.23 o                         
  10   6   2       5962.15       6064.08       181.14 o                         
  11   6   2        105.85         88.04        48.43 o                         
 -12   7   2       4261.37       4620.26       307.66 o                         
 -11   7   2        686.52        780.05        96.97 o                         
 -10   7   2       2952.54       3114.82       125.29 o                         
  -9   7   2         51.51         23.98        37.15 o                         
  -8   7   2       1058.96       1141.27        72.92 o                         
  -7   7   2       1758.35       1769.86        48.09 o                         
  -6   7   2      17725.96      17999.08       286.74 o                         
  -5   7   2        313.69        347.69        18.07 o                         
  -4   7   2        220.44        308.35        18.38 o                         
  -3   7   2       2141.02       2286.50        44.41 o                         
  -2   7   2     103917.38     101333.39      1294.57 o                         
  -1   7   2       9745.37       9883.36       112.03 o                         
   0   7   2         88.15         88.67        10.17 o                         
   1   7   2       9407.02       9507.96       106.99 o                         
   2   7   2      37280.99      38959.30       452.24 o                         
   3   7   2       4656.71       4616.91        82.85 o                         
   4   7   2      29778.33      30546.43       403.75 o                         
   5   7   2         64.14         51.93        14.48 o                         
   6   7   2      12539.48      12570.15       217.15 o                         
   7   7   2       3891.36       3816.46        91.61 o                         
   8   7   2       5498.70       5361.14       154.46 o                         
   9   7   2        286.06        268.07        48.95 o                         
  10   7   2        963.73       1084.27        82.56 o                         
  11   7   2        664.96        570.06        69.78 o                         
 -12   8   2       2988.02       3020.68       232.73 o                         
 -11   8   2        628.23        609.41        70.43 o                         
 -10   8   2       4393.61       4595.68       154.53 o                         
  -9   8   2       4802.82       4915.15       152.54 o                         
  -8   8   2       8998.09       8861.75       218.13 o                         
  -7   8   2       1309.01       1201.99        48.10 o                         
  -6   8   2        245.29        226.85        17.04 o                         
  -5   8   2       1477.45       1358.39        32.93 o                         
  -4   8   2      49092.81      48657.77       671.84 o                         
  -3   8   2       4174.33       3534.15        61.42 o                         
  -2   8   2       1174.74       1206.32        30.15 o                         
  -1   8   2       2676.85       2565.83        41.66 o                         
   0   8   2      40624.43      40054.62       392.59 o                         
   1   8   2       3297.08       3049.53        41.20 o                         
   2   8   2        164.90        173.77        11.75 o                         
   3   8   2       2371.96       2234.22        49.37 o                         
   4   8   2      28516.46      28804.44       382.59 o                         
   5   8   2       6374.74       6467.69       133.12 o                         
   6   8   2      12520.38      12517.44       216.28 o                         
   7   8   2         87.55        112.68        24.88 o                         
   8   8   2       4333.38       4184.01       133.33 o                         
   9   8   2       5999.77       6145.78       206.28 o                         
  10   8   2       5282.28       5119.59       237.14 o                         
  11   8   2        248.03        283.80        60.38 o                         
 -12   9   2       2159.07       2358.88       130.24 o                         
 -11   9   2       2017.13       1916.93       111.96 o                         
 -10   9   2       6278.34       6135.61       186.96 o                         
  -9   9   2        513.55        515.38        98.73 o                         
  -8   9   2       4252.83       4196.17       133.98 o                         
  -7   9   2       5027.93       5141.53       110.83 o                         
  -6   9   2      14545.69      14130.62       206.17 o                         
  -5   9   2        169.73        139.04        20.48 o                         
  -4   9   2       1447.92       1406.54        36.89 o                         
  -3   9   2       8329.43       8747.64       129.08 o                         
  -2   9   2      38807.91      37646.81       492.57 o                         
  -1   9   2       8103.09       7965.98        94.62 o                         
   0   9   2       5774.22       6215.58        70.39 o                         
   1   9   2       1964.53       1827.87        29.54 o                         
   2   9   2      19418.97      18948.22       255.98 o                         
   3   9   2       4708.29       4647.90        75.26 o                         
   4   9   2      11528.52      11726.21       167.62 o                         
   5   9   2       3448.98       3411.52        62.55 o                         
   6   9   2       9587.58       9373.22       170.63 o                         
   7   9   2       1469.50       1499.76        84.51 o                         
   8   9   2      10575.61      10429.46       298.85 o                         
   9   9   2         78.32        110.19        43.63 o                         
  10   9   2       1267.60       1316.76        93.50 o                         
  11   9   2       1440.92       1418.49       141.93 o                         
 -11  10   2          7.40        -16.22        46.64 o                         
 -10  10   2       2083.99       2050.31       108.83 o                         
  -9  10   2       4908.82       4778.53       153.87 o                         
  -8  10   2      12124.00      12122.47       281.62 o                         
  -7  10   2        398.30        449.96        34.18 o                         
  -6  10   2       9438.33       9292.04       145.56 o                         
  -5  10   2       3352.63       3332.67        57.92 o                         
  -4  10   2      26032.15      26695.78       359.84 o                         
  -3  10   2       8213.26       8000.34       121.15 o                         
  -2  10   2        384.74        383.85        28.16 o                         
  -1  10   2       1665.04       1683.78        33.29 o                         
   0  10   2      52725.68      52821.69       516.83 o                         
   1  10   2        157.83        168.89        10.75 o                         
   2  10   2       2997.54       2842.19        52.70 o                         
   3  10   2        649.44        618.21        24.11 o                         
   4  10   2      15540.17      16124.56       224.18 o                         
   5  10   2      11067.54      10864.34       159.61 o                         
   6  10   2       6749.82       6589.37       148.09 o                         
   7  10   2        893.14        986.08        69.18 o                         
   8  10   2       3732.45       3774.29       129.66 o                         
   9  10   2       6627.30       6613.79       190.73 o                         
  10  10   2       5698.99       5802.45       183.22 o                         
  11  10   2        268.35        359.62        64.12 o                         
 -11  11   2       3037.95       3212.98       219.51 o                         
 -10  11   2       9266.81       9399.90       250.36 o                         
  -9  11   2        427.77        452.17        58.74 o                         
  -8  11   2       5761.43       5745.98       166.15 o                         
  -7  11   2       5679.13       5767.60       184.25 o                         
  -6  11   2      26782.66      27155.64       432.71 o                         
  -5  11   2       3539.47       3596.34        82.79 o                         
  -4  11   2        180.26        168.07        21.12 o                         
  -3  11   2      16002.64      16051.69       284.77 o                         
  -2  11   2      20587.60      21005.17       255.25 o                         
  -1  11   2       9337.12       9173.34       101.44 o                         
   0  11   2       9909.47      10424.57       121.82 o                         
   1  11   2       3527.21       3394.51        48.57 o                         
   2  11   2      25734.49      25366.73       274.91 o                         
   3  11   2       4672.99       4702.07        78.41 o                         
   4  11   2       2441.78       2409.95        49.84 o                         
   5  11   2        136.82        136.50        15.73 o                         
   6  11   2       9223.01       9027.46       215.05 o                         
   7  11   2       1873.09       1880.49        89.08 o                         
   8  11   2      11268.09      10988.07       450.48 o                         
   9  11   2        313.99        269.30        54.22 o                         
  10  11   2       1672.57       1489.55       159.56 o                         
 -11  12   2         54.49         48.49        53.61 o                         
 -10  12   2        698.07        802.03        77.18 o                         
  -9  12   2       1914.45       1827.52        98.83 o                         
  -8  12   2      11153.71      11585.26       276.04 o                         
  -7  12   2       1586.21       1616.29        67.62 o                         
  -6  12   2      10802.26      10947.49       236.52 o                         
  -5  12   2       6274.62       6375.05       125.57 o                         
  -4  12   2       7327.89       7405.72       137.95 o                         
  -3  12   2      15843.71      16321.77       265.29 o                         
  -2  12   2         10.31         27.84        11.26 o                         
  -1  12   2       6743.79       6648.10        84.71 o                         
   0  12   2      40096.88      39986.94       428.49 o                         
   1  12   2       4708.68       4690.33        63.28 o                         
   2  12   2       5203.35       5178.76        66.97 o                         
   3  12   2        446.19        434.71        22.00 o                         
   4  12   2       8312.11       8476.31       131.35 o                         
   5  12   2       8880.73       9095.39       164.80 o                         
   6  12   2       6003.76       5686.85       156.46 o                         
   7  12   2          1.92        -12.79        40.55 o                         
   8  12   2       2128.09       1982.96       141.05 o                         
   9  12   2       1950.92       1892.44       104.70 o                         
  10  12   2       5296.21       5184.53       177.02 o                         
 -11  13   2       3131.17       3449.02       253.89 o                         
 -10  13   2       4998.34       4978.50       173.75 o                         
  -9  13   2         22.69         46.09        44.67 o                         
  -8  13   2       4924.67       4970.34       219.51 o                         
  -7  13   2       4763.79       4860.83       111.95 o                         
  -6  13   2      24375.07      24761.96       401.45 o                         
  -5  13   2       7649.87       7880.38       149.66 o                         
  -4  13   2       1318.57       1311.03        47.69 o                         
  -3  13   2       6333.29       6446.02       122.45 o                         
  -2  13   2      18442.95      18550.33       230.14 o                         
  -1  13   2       5680.68       5721.05        76.29 o                         
   0  13   2       6867.76       6860.14        87.56 o                         
   1  13   2        881.92        921.69        24.23 o                         
   2  13   2      20781.35      20856.38       230.83 o                         
   3  13   2      13588.82      13986.71       278.91 o                         
   4  13   2       2919.88       2959.55        76.64 o                         
   5  13   2       1057.94        957.75        48.95 o                         
   6  13   2       6548.80       6693.70       177.03 o                         
   7  13   2       4648.07       4577.41       174.55 o                         
   8  13   2       7828.49       8074.04       227.44 o                         
   9  13   2        122.43        118.69        50.48 o                         
  10  13   2        736.21        772.79       122.54 o                         
 -10  14   2        743.59        722.37        81.10 o                         
  -9  14   2        907.51        985.60       121.65 o                         
  -8  14   2       7997.12       8403.27       220.97 o                         
  -7  14   2       2570.72       2560.44        78.31 o                         
  -6  14   2       1643.24       1673.13        61.99 o                         
  -5  14   2       4612.79       4591.06       115.97 o                         
  -4  14   2      10010.78      10688.72       210.45 o                         
  -3  14   2       1391.46       1473.08        44.03 o                         
  -2  14   2        271.73        247.15        17.81 o                         
  -1  14   2       8328.03       8376.11       105.21 o                         
   0  14   2      25275.55      25112.73       277.78 o                         
   1  14   2      22774.37      22782.67       253.73 o                         
   2  14   2       5326.22       5197.88       108.81 o                         
   3  14   2        482.68        518.13        27.29 o                         
   4  14   2      14105.94      14058.93       239.75 o                         
   5  14   2      10007.83      10324.39       187.04 o                         
   6  14   2       2332.41       2306.84       141.93 o                         
   7  14   2         35.56        -12.67        36.64 o                         
   8  14   2       1485.83       1528.46       131.35 o                         
   9  14   2       1565.29       1394.90        96.57 o                         
  10  14   2       2751.98       2881.70       137.66 o                         
 -10  15   2       2041.23       1980.86       166.61 o                         
  -9  15   2         73.54          5.64        43.16 o                         
  -8  15   2        938.85        918.69        75.93 o                         
  -7  15   2       6914.41       7255.83       151.58 o                         
  -6  15   2      11600.64      11592.72       212.46 o                         
  -5  15   2       9004.26       9098.55       248.30 o                         
  -4  15   2       1297.58       1215.66        50.34 o                         
  -3  15   2       3841.72       3811.09        77.26 o                         
  -2  15   2      21332.21      21643.10       244.75 o                         
  -1  15   2       6295.11       6477.24        86.69 o                         
   0  15   2       2329.22       2362.11        42.93 o                         
   1  15   2       1814.58       1684.37        39.56 o                         
   2  15   2      14359.69      14444.26       188.52 o                         
   3  15   2      18823.89      19128.24       270.69 o                         
   4  15   2       3174.02       3200.75       117.77 o                         
   5  15   2       1414.20       1439.39        55.18 o                         
   6  15   2       5662.14       5806.20       165.81 o                         
   7  15   2       7327.40       7779.83       211.57 o                         
   8  15   2       3859.42       3901.30       143.96 o                         
   9  15   2        423.70        366.38       105.79 o                         
 -10  16   2       2102.19       1815.79       113.66 o                         
  -9  16   2       4469.84       4540.06       161.01 o                         
  -8  16   2       3695.97       3582.71       213.34 o                         
  -7  16   2        657.84        603.91        59.62 o                         
  -6  16   2         27.38          8.20        25.49 o                         
  -5  16   2       6836.09       7135.18       146.25 o                         
  -4  16   2      13123.03      13667.08       238.08 o                         
  -3  16   2        311.94        348.80        32.74 o                         
  -2  16   2         37.30         37.08        13.82 o                         
  -1  16   2       5739.40       5926.12        82.51 o                         
   0  16   2       6664.86       6715.34        97.60 o                         
   1  16   2      21313.30      21776.05       289.31 o                         
   2  16   2       2957.37       2854.64        57.51 o                         
   3  16   2        664.37        688.25        31.22 o                         
   4  16   2      10090.11      10363.03       163.31 o                         
   5  16   2       9948.50      10269.76       347.51 o                         
   6  16   2       1891.82       1866.87        94.73 o                         
   7  16   2          8.68         11.01        69.64 o                         
   8  16   2       1845.05       1974.73       107.20 o                         
   9  16   2       2349.50       2705.50       137.52 o                         
  -9  17   2        939.81        778.08        81.08 o                         
  -8  17   2        262.86        266.81        55.38 o                         
  -7  17   2      10475.14      10792.74       208.21 o                         
  -6  17   2       5502.71       5446.00       124.83 o                         
  -5  17   2       4960.24       4826.28       111.40 o                         
  -4  17   2       1241.42       1211.49        57.19 o                         
  -3  17   2       4788.76       4848.18       106.35 o                         
  -2  17   2      23214.77      22968.11       261.41 o                         
  -1  17   2      11222.12      11266.70       139.84 o                         
   0  17   2        369.38        361.60        20.52 o                         
   1  17   2       3016.15       3103.68        62.30 o                         
   2  17   2       6752.85       6773.40       104.66 o                         
   3  17   2      10964.50      11038.09       154.66 o                         
   4  17   2       8036.74       7857.09       156.00 o                         
   5  17   2        137.38        192.09        29.89 o                         
   6  17   2       3551.19       3800.09       188.65 o                         
   7  17   2       5985.73       5895.39       179.51 o                         
   8  17   2        557.01        523.57       134.88 o                         
   9  17   2        411.06        453.13        71.06 o                         
  -9  18   2       6375.04       6683.51       208.69 o                         
  -8  18   2       1967.08       2150.52       111.45 o                         
  -7  18   2       1080.69       1148.75        60.95 o                         
  -6  18   2        132.98        179.66        32.95 o                         
  -5  18   2       9299.09       9516.74       183.65 o                         
  -4  18   2       8647.76       8676.92       147.70 o                         
  -3  18   2       2753.63       2655.90        59.69 o                         
  -2  18   2        655.34        552.70        25.85 o                         
  -1  18   2       3356.03       3438.13        59.17 o                         
   0  18   2       2426.76       2431.93        48.12 o                         
   1  18   2      13366.39      13701.23       184.10 o                         
   2  18   2        260.78        226.70        22.73 o                         
   3  18   2       4512.58       4247.56        78.70 o                         
   4  18   2       4833.75       5012.18        89.03 o                         
   5  18   2       5079.63       4975.54        98.98 o                         
   6  18   2       5266.01       5271.04       163.94 o                         
   7  18   2        105.96        116.37        48.62 o                         
   8  18   2       1517.25       1708.68       165.73 o                         
  -8  19   2        253.15        324.53        60.38 o                         
  -7  19   2       7692.81       7872.48       200.34 o                         
  -6  19   2       4081.18       4221.95       110.18 o                         
  -5  19   2       1498.10       1395.35        55.34 o                         
  -4  19   2        215.63        161.26        23.93 o                         
  -3  19   2       4602.97       4629.32        84.69 o                         
  -2  19   2       9881.45      10239.16       147.43 o                         
  -1  19   2      17549.35      17476.01       207.05 o                         
   0  19   2         19.32         22.48        17.62 o                         
   1  19   2       1045.81       1213.12        41.76 o                         
   2  19   2       5020.95       4882.44        86.65 o                         
   3  19   2       8660.31       8798.31       132.53 o                         
   4  19   2       6480.51       6398.10       106.90 o                         
   5  19   2        327.48        327.06        30.86 o                         
   6  19   2        764.20        707.58        52.85 o                         
   7  19   2       5021.35       5306.03       175.13 o                         
   8  19   2        508.32        453.73        69.18 o                         
  -8  20   2       2733.89       2738.85       153.39 o                         
  -7  20   2       1497.21       1446.94        75.08 o                         
  -6  20   2         18.83         35.78        33.37 o                         
  -5  20   2       5787.73       5794.80       140.98 o                         
  -4  20   2       8311.72       8447.33       138.25 o                         
  -3  20   2       6851.51       6894.08       112.29 o                         
  -2  20   2         12.10          3.97        18.69 o                         
  -1  20   2       3860.66       3944.49        69.71 o                         
   0  20   2       6217.21       5973.97        98.80 o                         
   1  20   2       6834.16       6959.68       196.83 o                         
   2  20   2         36.81         55.89        20.90 o                         
   3  20   2       3364.36       3206.87        73.67 o                         
   4  20   2       3333.11       3211.15        71.06 o                         
   5  20   2       4653.14       4767.97        90.91 o                         
   6  20   2       3199.24       2998.49        96.84 o                         
   7  20   2        147.87        186.69        69.64 o                         
  -7  21   2       3586.10       3530.89       106.30 o                         
  -6  21   2       2002.76       1987.65        70.30 o                         
  -5  21   2       1211.24       1128.47        48.40 o                         
  -4  21   2         18.79         28.41        22.55 o                         
  -3  21   2       7381.20       7469.33       120.94 o                         
  -2  21   2       4704.38       4860.13        92.84 o                         
  -1  21   2      14539.63      14701.22       226.88 o                         
   0  21   2         83.43        100.97        21.41 o                         
   1  21   2       3360.79       3311.29        70.44 o                         
   2  21   2       3036.39       3031.83        68.19 o                         
   3  21   2      12047.76      12501.23       188.55 o                         
   4  21   2        603.45        586.60        36.23 o                         
   5  21   2        107.96         87.81        27.03 o                         
   6  21   2        179.62        177.80        48.56 o                         
   7  21   2       6803.60       7423.02       220.66 o                         
  -7  22   2       1315.69       1363.35       112.74 o                         
  -6  22   2        357.29        326.22        34.29 o                         
  -5  22   2       5001.70       5061.39        98.80 o                         
  -4  22   2       2006.62       1907.20        59.13 o                         
  -3  22   2       8430.30       8514.33       134.91 o                         
  -2  22   2        632.29        578.46        48.35 o                         
  -1  22   2       4089.32       4238.94        94.04 o                         
   0  22   2       6713.83       6565.08       192.96 o                         
   1  22   2       4168.53       4231.42        83.36 o                         
   2  22   2        605.91        649.25        36.64 o                         
   3  22   2        766.40        746.04        49.57 o                         
   4  22   2        858.00        761.50        40.71 o                         
   5  22   2       8768.80       9040.45       174.83 o                         
   6  22   2       1376.08       1516.64        69.11 o                         
  -6  23   2       1292.91       1251.77        54.52 o                         
  -5  23   2       3407.56       3378.74        95.91 o                         
  -4  23   2        172.64        201.18        28.89 o                         
  -3  23   2       9159.60       9262.51       145.44 o                         
  -2  23   2       1592.26       1515.85        61.79 o                         
  -1  23   2       6340.13       6381.04       139.46 o                         
   0  23   2        726.63        793.82        46.19 o                         
   1  23   2       2234.17       2254.88        81.29 o                         
   2  23   2       2055.17       2094.35        61.86 o                         
   3  23   2      10743.64      11159.72       167.89 o                         
   4  23   2         32.68         21.09        24.90 o                         
   5  23   2          5.94        -21.57        29.70 o                         
  -5  24   2       7224.07       7753.24       140.07 o                         
  -4  24   2        185.93        186.51        30.08 o                         
  -3  24   2       6296.32       6620.54       131.93 o                         
  -2  24   2         22.64          1.52        26.72 o                         
  -1  24   2       4895.15       4848.03       176.61 o                         
   0  24   2       3401.31       3403.99       123.34 o                         
   1  24   2       5938.40       6280.50       149.13 o                         
   2  24   2       1725.56       1702.25       112.23 o                         
   3  24   2        457.92        496.49        40.66 o                         
   4  24   2        419.63        400.94        36.06 o                         
  -4  25   2          0.71         14.78        28.92 o                         
  -3  25   2       6111.95       6297.16       131.20 o                         
  -2  25   2         76.99         62.69        30.06 o                         
  -1  25   2       3778.84       3952.04        97.79 o                         
   0  25   2        155.47        120.88        31.29 o                         
   1  25   2        853.73        883.67        53.44 o                         
   2  25   2       2331.46       2269.22        66.89 o                         
   3  25   2       6056.16       6072.23       112.88 o                         
  -2  26   2        159.12        148.41        35.09 o                         
  -1  26   2       5339.86       5517.34       120.63 o                         
   0  26   2       1304.83       1318.10        77.67 o                         
   1  26   2       8424.69       8842.45       163.74 o                         
 -11   0   3       6798.66       6836.42       199.86 o                         
  -9   0   3       4361.51       4092.05       132.77 o                         
  -7   0   3      54410.05      54646.46       832.16 o                         
  -5   0   3      16798.01      16663.18       292.97 o                         
  -3   0   3      15098.51      14893.82       235.76 o                         
  -1   0   3      42732.12      42284.80      1086.08 o                         
   1   0   3      33115.05      34504.12       514.05 o                         
   3   0   3      88444.59      91174.92      1670.02 o                         
   5   0   3        798.00        800.51        68.17 o                         
   7   0   3      27668.28      27359.13       437.22 o                         
   9   0   3       6058.78       6063.93       246.84 o                         
  11   0   3       5264.47       5217.06       259.18 o                         
 -12   1   3         11.21         16.21        40.16 o                         
 -11   1   3       3017.80       2835.43        86.66 o                         
 -10   1   3        106.37        100.46        29.15 o                         
  -9   1   3      13531.50      13763.23       219.28 o                         
  -8   1   3         36.88         49.07        12.69 o                         
  -7   1   3      12081.72      12384.50       151.09 o                         
  -6   1   3        386.14        376.25        19.04 o                         
  -5   1   3      32754.89      31185.39       340.41 o                         
  -4   1   3         49.15         20.95        10.11 o                         
  -3   1   3      14959.47      14495.34       162.50 o                         
  -2   1   3         47.63          4.89        10.94 o                         
  -1   1   3       5669.04       5452.70        87.69 o                         
   0   1   3        400.27        359.26         8.36 o                         
   1   1   3      37303.20      37212.21       361.46 o                         
   2   1   3       8352.96       8641.54        98.70 o                         
   3   1   3        476.84        485.12        16.38 o                         
   4   1   3         91.65         99.55        10.87 o                         
   5   1   3      26686.48      27141.12       299.37 o                         
   6   1   3          0.72         -6.71        11.43 o                         
   7   1   3       5119.32       4896.44        90.42 o                         
   8   1   3        207.87        170.12        30.28 o                         
   9   1   3       9859.82       9357.11       189.33 o                         
  10   1   3         21.68         29.90        46.64 o                         
  11   1   3        840.29        841.36        86.48 o                         
 -12   2   3        645.44        614.15        60.43 o                         
 -11   2   3       9479.62       9223.95       221.91 o                         
 -10   2   3         33.15         79.42        28.02 o                         
  -9   2   3       3287.48       3250.42        82.20 o                         
  -8   2   3        562.03        499.81        22.92 o                         
  -7   2   3      44408.40      44172.65       479.60 o                         
  -6   2   3       2072.24       1979.70        43.24 o                         
  -5   2   3      15265.68      14663.26       170.00 o                         
  -4   2   3         65.30         45.79        10.65 o                         
  -3   2   3       9543.72       9192.40       137.56 o                         
  -2   2   3       1438.53       1460.04        41.60 o                         
  -1   2   3      51838.04      51821.76       661.59 o                         
   0   2   3       5737.66       6089.96        75.65 o                         
   1   2   3      20103.08      20751.73       242.20 o                         
   2   2   3        296.04        294.32        12.64 o                         
   3   2   3      47506.02      47092.72       498.91 o                         
   4   2   3         36.89         54.86        10.78 o                         
   5   2   3         55.86         47.86        11.66 o                         
   6   2   3       3206.50       3059.95        52.53 o                         
   7   2   3      20998.59      20978.22       266.57 o                         
   8   2   3        427.13        436.37        31.61 o                         
   9   2   3       1811.82       1892.99        76.26 o                         
  10   2   3        687.71        788.41        57.76 o                         
  11   2   3       5203.81       5492.23       188.24 o                         
 -12   3   3        816.93        824.07        68.14 o                         
 -11   3   3        166.27        179.43        42.99 o                         
 -10   3   3        228.98        160.74        31.45 o                         
  -9   3   3      14560.79      14565.79       229.55 o                         
  -8   3   3        280.24        270.42        18.89 o                         
  -7   3   3       7782.87       7795.32       119.32 o                         
  -6   3   3        452.52        437.89        27.86 o                         
  -5   3   3      14157.45      13649.42       159.54 o                         
  -4   3   3       4070.31       4283.64        65.07 o                         
  -3   3   3      44242.62      44808.57       581.36 o                         
  -2   3   3       2474.01       2465.19        48.90 o                         
  -1   3   3      19540.08      19381.83       226.70 o                         
   0   3   3         17.90          1.82         5.45 o                         
   1   3   3     154675.70     150118.77      1457.19 o                         
   2   3   3      32263.68      33157.99       325.35 o                         
   3   3   3       1312.74       1377.01        22.62 o                         
   4   3   3       2876.74       2682.06        38.89 o                         
   5   3   3      38762.11      38363.79       415.48 o                         
   6   3   3         16.75         31.50        13.67 o                         
   7   3   3         46.25         68.57        16.78 o                         
   8   3   3        145.42        165.19        31.12 o                         
   9   3   3       9889.54       9619.15       195.01 o                         
  10   3   3         14.99         -1.24        31.52 o                         
  11   3   3       2219.09       2386.59       212.46 o                         
 -12   4   3        533.61        501.33        90.80 o                         
 -11   4   3      12408.28      12918.94       507.78 o                         
 -10   4   3        364.73        334.66        36.57 o                         
  -9   4   3       1246.23       1275.82        54.71 o                         
  -8   4   3       1246.83       1139.33        32.46 o                         
  -7   4   3      13238.12      13146.16       159.48 o                         
  -6   4   3      10577.55      10879.36       145.29 o                         
  -5   4   3      18444.65      18594.26       230.11 o                         
  -4   4   3        194.66        159.11        16.71 o                         
  -3   4   3      41753.44      42013.07       546.08 o                         
  -2   4   3       5927.00       6144.56        90.38 o                         
  -1   4   3      51595.35      52343.53       547.62 o                         
   0   4   3       7876.08       8235.90       104.53 o                         
   1   4   3       9869.27       9917.19       101.98 o                         
   2   4   3         36.94         52.92         8.07 o                         
   3   4   3      41544.38      41064.03       403.48 o                         
   4   4   3        970.91        960.95        20.30 o                         
   5   4   3          6.87         22.43        10.79 o                         
   6   4   3       3102.90       2980.74        55.47 o                         
   7   4   3      14354.34      14648.11       221.00 o                         
   8   4   3        139.34        136.59        26.34 o                         
   9   4   3         70.84         95.90        32.41 o                         
  10   4   3        150.49        100.14        36.28 o                         
  11   4   3       4592.83       4651.88       135.53 o                         
 -12   5   3       2229.73       2220.01       288.27 o                         
 -11   5   3        398.13        465.57        66.08 o                         
 -10   5   3       1500.10       1563.91        92.87 o                         
  -9   5   3      22639.28      22348.01       377.82 o                         
  -8   5   3        110.41        176.44        27.49 o                         
  -7   5   3      10990.10      11229.19       151.41 o                         
  -6   5   3        301.87        285.24        18.69 o                         
  -5   5   3      29911.51      30902.11       369.40 o                         
  -4   5   3      13969.72      14718.70       205.05 o                         
  -3   5   3      71629.43      73370.27       942.81 o                         
  -2   5   3        482.22        467.82        13.87 o                         
  -1   5   3      17093.81      17405.88       174.08 o                         
   0   5   3       1078.41       1017.22        17.10 o                         
   1   5   3      38054.89      38779.46       363.19 o                         
   2   5   3       2810.13       2936.55        39.49 o                         
   3   5   3       1697.46       1733.48        28.47 o                         
   4   5   3       4186.80       4232.43        53.23 o                         
   5   5   3      43215.05      44147.38       580.34 o                         
   6   5   3        312.91        300.53        19.69 o                         
   7   5   3         46.02         71.17        29.71 o                         
   8   5   3        162.06        213.97        27.95 o                         
   9   5   3       5046.59       4888.19       126.48 o                         
  10   5   3        415.36        284.86        44.14 o                         
  11   5   3       2695.61       2932.05       186.01 o                         
 -12   6   3         72.60         78.21        81.10 o                         
 -11   6   3      10804.65      10852.78       277.88 o                         
 -10   6   3       1019.68       1216.98        86.84 o                         
  -9   6   3        971.50        942.02        55.46 o                         
  -8   6   3       1277.25       1267.13        36.82 o                         
  -7   6   3       3209.61       3252.82        60.11 o                         
  -6   6   3       5836.20       5976.77        99.60 o                         
  -5   6   3      21939.94      22642.89       276.50 o                         
  -4   6   3       2134.18       2482.57        49.25 o                         
  -3   6   3      42990.16      42467.97       553.15 o                         
  -2   6   3      10266.92      10770.89       147.82 o                         
  -1   6   3      63654.04      63157.03       611.74 o                         
   0   6   3        951.83        996.94        16.42 o                         
   1   6   3       6336.31       6282.09        68.41 o                         
   2   6   3       2702.92       2447.24        35.51 o                         
   3   6   3      42543.72      42830.19       499.70 o                         
   4   6   3         42.43         28.60         9.31 o                         
   5   6   3        385.35        349.92        31.05 o                         
   6   6   3        164.25        173.72        21.92 o                         
   7   6   3      17120.86      16805.40       301.89 o                         
   8   6   3       1737.81       1519.47        74.31 o                         
   9   6   3        328.93        337.80        60.83 o                         
  10   6   3        420.14        344.28        56.47 o                         
  11   6   3       3820.96       3608.75       143.09 o                         
 -12   7   3        702.01        484.80        98.73 o                         
 -11   7   3         11.26        -13.47        43.00 o                         
 -10   7   3         79.57         72.39        43.58 o                         
  -9   7   3      15925.61      16602.56       367.61 o                         
  -8   7   3       4776.12       4517.39        95.36 o                         
  -7   7   3       7644.94       7990.03       115.48 o                         
  -6   7   3         52.35         22.81        12.58 o                         
  -5   7   3      15714.73      16239.09       204.40 o                         
  -4   7   3       1777.01       1661.26        54.83 o                         
  -3   7   3      54517.32      56060.42       725.95 o                         
  -2   7   3       1738.80       1759.05        43.13 o                         
  -1   7   3      15157.54      14814.57       151.02 o                         
   0   7   3       7726.01       7538.93        76.80 o                         
   1   7   3      10244.94       9993.69       104.61 o                         
   2   7   3         41.01         51.92         9.33 o                         
   3   7   3       3193.07       3331.36        46.86 o                         
   4   7   3       4352.15       4500.03       109.18 o                         
   5   7   3      40199.57      40047.58       615.43 o                         
   6   7   3       4331.41       4322.67        95.84 o                         
   7   7   3       1634.23       1607.54        59.91 o                         
   8   7   3        420.95        410.83        39.07 o                         
   9   7   3       7862.46       7371.79       199.86 o                         
  10   7   3       2270.40       2263.73       113.12 o                         
  11   7   3       1872.33       1932.80       238.02 o                         
 -12   8   3        293.56        367.72        74.05 o                         
 -11   8   3       9508.06       9509.25       257.33 o                         
 -10   8   3       4709.83       4585.38       155.78 o                         
  -9   8   3       1665.50       1496.22        85.59 o                         
  -8   8   3        198.88        233.55        24.70 o                         
  -7   8   3      10343.36      10745.58       147.59 o                         
  -6   8   3       1085.42       1044.92        32.27 o                         
  -5   8   3       9950.35      10222.03       136.74 o                         
  -4   8   3        144.98        146.99        23.09 o                         
  -3   8   3      23199.44      22965.21       308.51 o                         
  -2   8   3      21979.46      22096.22       295.53 o                         
  -1   8   3      37769.44      37342.48       397.55 o                         
   0   8   3        884.71        747.06        18.11 o                         
   1   8   3       3078.62       2762.54        38.44 o                         
   2   8   3       3795.45       3657.71        54.75 o                         
   3   8   3      24210.98      24754.77       294.92 o                         
   4   8   3        181.27        226.45        15.05 o                         
   5   8   3       1786.50       1793.06        53.94 o                         
   6   8   3         42.00         55.82        21.65 o                         
   7   8   3      17379.05      17811.60       300.98 o                         
   8   8   3       1482.75       1479.23        62.21 o                         
   9   8   3       2475.76       2535.57       112.57 o                         
  10   8   3       2406.80       2314.27       114.51 o                         
  11   8   3       3579.24       3561.55       146.17 o                         
 -12   9   3        176.75        227.55        62.88 o                         
 -11   9   3        614.17        595.71        72.28 o                         
 -10   9   3       2086.22       1999.50       104.52 o                         
  -9   9   3      10421.11      10522.91       258.51 o                         
  -8   9   3       4381.53       4436.41       104.91 o                         
  -7   9   3       5148.77       5128.32        83.81 o                         
  -6   9   3          4.25         14.06        12.87 o                         
  -5   9   3      11577.19      11777.03       173.27 o                         
  -4   9   3       2676.18       2577.18        55.99 o                         
  -3   9   3      26221.48      26206.54       350.84 o                         
  -2   9   3       3014.12       2797.95        51.99 o                         
  -1   9   3      13107.57      13394.01       151.60 o                         
   0   9   3      13447.96      13391.39       139.32 o                         
   1   9   3      42085.55      41838.52       443.58 o                         
   2   9   3        724.36        796.46        20.27 o                         
   3   9   3        358.64        373.76        18.69 o                         
   4   9   3       4697.22       4623.67        77.01 o                         
   5   9   3      15916.11      16254.25       269.39 o                         
   6   9   3       8243.66       8165.58       188.95 o                         
   7   9   3         99.83         92.18        25.45 o                         
   8   9   3        189.86        170.26        43.00 o                         
   9   9   3      15080.62      15265.75       348.44 o                         
  10   9   3       3634.28       3727.97       143.96 o                         
  11   9   3        980.72        985.42       104.91 o                         
 -11  10   3       6441.52       6518.04       207.17 o                         
 -10  10   3       3056.00       3180.34       130.46 o                         
  -9  10   3       1916.11       1826.12        96.47 o                         
  -8  10   3        636.22        652.44        69.00 o                         
  -7  10   3      17687.80      18202.60       261.83 o                         
  -6  10   3       1011.31       1032.54        33.37 o                         
  -5  10   3       5454.14       5550.34       136.91 o                         
  -4  10   3        818.73        824.69        30.85 o                         
  -3  10   3      11300.97      11563.32       224.45 o                         
  -2  10   3      19294.40      19204.90       234.77 o                         
  -1  10   3      27208.46      27063.45       293.77 o                         
   0  10   3       4585.12       4456.02        54.81 o                         
   1  10   3       1493.96       1284.82        23.48 o                         
   2  10   3       5735.52       5498.12        70.82 o                         
   3  10   3      30442.55      30721.29       408.46 o                         
   4  10   3       1651.17       1565.74        38.26 o                         
   5  10   3          2.64          8.82        17.96 o                         
   6  10   3        232.58        221.54        27.95 o                         
   7  10   3      12989.75      12901.46       291.73 o                         
   8  10   3       1101.76       1190.09        79.16 o                         
   9  10   3       3527.23       3524.51       135.06 o                         
  10  10   3       2112.02       2113.30       164.85 o                         
 -11  11   3       1448.08       1598.43       109.91 o                         
 -10  11   3       1271.25       1412.68        95.90 o                         
  -9  11   3      11744.54      11988.12       400.23 o                         
  -8  11   3       3028.72       2995.77        84.74 o                         
  -7  11   3       2156.24       2302.37        70.30 o                         
  -6  11   3        115.01        106.29        17.16 o                         
  -5  11   3      21584.66      22180.54       307.77 o                         
  -4  11   3      14693.05      14704.34       210.42 o                         
  -3  11   3      10734.78      10632.95       156.45 o                         
  -2  11   3       2852.58       2827.55        49.18 o                         
  -1  11   3       9165.75       9457.77       114.00 o                         
   0  11   3      13873.96      13872.93       146.44 o                         
   1  11   3      46631.14      46536.86       458.24 o                         
   2  11   3         56.21         55.84        10.28 o                         
   3  11   3       1226.35       1239.24        34.26 o                         
   4  11   3       1905.53       1904.74        43.59 o                         
   5  11   3       5365.55       5449.91       140.91 o                         
   6  11   3       5167.77       5117.77       156.04 o                         
   7  11   3        119.78        192.08        41.75 o                         
   8  11   3        766.58        710.11        67.94 o                         
   9  11   3       8664.00       9058.36       240.53 o                         
  10  11   3       1706.05       1825.18       151.63 o                         
 -11  12   3       2953.80       2894.87       139.21 o                         
 -10  12   3       2319.73       2171.56       117.25 o                         
  -9  12   3       2372.54       2427.02       111.32 o                         
  -8  12   3       1006.79        936.11        51.60 o                         
  -7  12   3      17854.38      18430.64       312.62 o                         
  -6  12   3       9890.83      10557.94       191.99 o                         
  -5  12   3      12526.51      12599.52       188.00 o                         
  -4  12   3         24.96         37.12        15.02 o                         
  -3  12   3       1148.35       1073.16        34.33 o                         
  -2  12   3      21808.82      21593.22       240.85 o                         
  -1  12   3      32467.56      32769.54       328.81 o                         
   0  12   3        967.81        902.23        23.27 o                         
   1  12   3        894.47        812.12        20.72 o                         
   2  12   3       7393.44       7513.05       103.52 o                         
   3  12   3      23893.36      24220.05       329.27 o                         
   4  12   3       5100.74       5106.37        87.24 o                         
   5  12   3        488.85        556.02        38.76 o                         
   6  12   3       2100.67       2040.02        89.76 o                         
   7  12   3      12073.86      11561.97       272.39 o                         
   8  12   3       1462.57       1388.91       176.31 o                         
   9  12   3       2005.34       2098.76       112.20 o                         
  10  12   3         98.11         68.91        50.93 o                         
 -11  13   3        820.80        872.17        87.86 o                         
 -10  13   3        563.43        474.58        67.18 o                         
  -9  13   3       6262.01       6455.65       189.88 o                         
  -8  13   3       2487.89       2547.87        80.29 o                         
  -7  13   3       1081.86       1093.73        69.13 o                         
  -6  13   3        347.14        309.25        31.63 o                         
  -5  13   3      18958.38      19253.59       273.41 o                         
  -4  13   3      10481.24      10660.88       161.73 o                         
  -3  13   3       7587.68       7519.18       119.44 o                         
  -2  13   3        436.39        368.90        18.53 o                         
  -1  13   3       3514.65       3392.59        57.23 o                         
   0  13   3       6511.52       6350.72        76.59 o                         
   1  13   3      30164.88      30111.51       327.88 o                         
   2  13   3       5403.32       5148.74        77.95 o                         
   3  13   3       1636.14       1563.43        36.81 o                         
   4  13   3       4260.83       4313.14        78.60 o                         
   5  13   3       9933.86       9864.32       230.64 o                         
   6  13   3       3883.70       3701.71       124.04 o                         
   7  13   3        861.25        761.67        67.73 o                         
   8  13   3       1210.13       1221.87        86.64 o                         
   9  13   3       3194.81       3113.01       133.33 o                         
  10  13   3       1666.92       1671.51       108.38 o                         
 -10  14   3       2832.03       3036.04       136.71 o                         
  -9  14   3       1374.72       1176.57        86.32 o                         
  -8  14   3        222.58        253.08        35.89 o                         
  -7  14   3      12851.43      12840.13       233.71 o                         
  -6  14   3      18950.44      19285.98       323.72 o                         
  -5  14   3      14577.96      14929.54       256.01 o                         
  -4  14   3         79.20         94.80        22.35 o                         
  -3  14   3       7663.83       7524.60       123.24 o                         
  -2  14   3      10864.85      11084.03       134.86 o                         
  -1  14   3       9723.83       9951.68       121.90 o                         
   0  14   3       1574.04       1427.97        33.46 o                         
   1  14   3        824.22        737.75        23.47 o                         
   2  14   3       7502.02       7569.17        98.29 o                         
   3  14   3      17430.98      17675.51       222.56 o                         
   4  14   3       6978.87       6857.56       133.89 o                         
   5  14   3         74.07        157.06        44.96 o                         
   6  14   3       8156.65       8092.22       207.57 o                         
   7  14   3       7903.37       8303.66       218.17 o                         
   8  14   3       2805.13       2431.19       127.83 o                         
   9  14   3       1502.77       1428.44        97.72 o                         
 -10  15   3        653.22        751.91       119.01 o                         
  -9  15   3       3437.88       3399.48       182.48 o                         
  -8  15   3       5591.50       5591.32       172.58 o                         
  -7  15   3       2394.43       2424.13        79.33 o                         
  -6  15   3         94.55        107.63        28.51 o                         
  -5  15   3       9907.26       9927.27       230.44 o                         
  -4  15   3       6088.67       6263.34       178.93 o                         
  -3  15   3       6599.12       6695.66       114.22 o                         
  -2  15   3       1896.88       1798.79        44.21 o                         
  -1  15   3       2768.01       2721.43        59.86 o                         
   0  15   3      11220.75      11219.75       136.00 o                         
   1  15   3      14690.39      14546.58       188.85 o                         
   2  15   3      10569.56      10531.18       130.44 o                         
   3  15   3         97.07        124.38        20.20 o                         
   4  15   3       7567.47       7668.15       127.10 o                         
   5  15   3      10146.26      10508.63       247.47 o                         
   6  15   3       2075.67       1968.01       114.60 o                         
   7  15   3         27.27         67.10        41.75 o                         
   8  15   3       1558.79       1456.13       104.02 o                         
   9  15   3       2808.45       2876.82       134.02 o                         
 -10  16   3       3030.78       3314.87       146.72 o                         
  -9  16   3        641.97        580.93        70.36 o                         
  -8  16   3        364.48        412.11        41.89 o                         
  -7  16   3       3222.99       3147.72        92.22 o                         
  -6  16   3      14591.66      15207.57       267.97 o                         
  -5  16   3       6888.57       6781.58       139.82 o                         
  -4  16   3        258.12        240.43        34.61 o                         
  -3  16   3      11261.27      11273.11       174.84 o                         
  -2  16   3       4368.69       4470.22        68.39 o                         
  -1  16   3       6466.25       6531.84        89.30 o                         
   0  16   3       1663.77       1629.99        40.61 o                         
   1  16   3        162.72        169.39        23.79 o                         
   2  16   3      11895.58      12234.36       165.31 o                         
   3  16   3      15868.41      16043.97       210.17 o                         
   4  16   3       6601.51       6650.07       117.71 o                         
   5  16   3        327.24        300.48       122.54 o                         
   6  16   3       7091.03       7183.81       195.73 o                         
   7  16   3       4661.42       4381.08       170.14 o                         
   8  16   3       3894.66       3979.16       223.92 o                         
   9  16   3        148.89        172.31        57.96 o                         
  -9  17   3       3671.40       4163.94       156.16 o                         
  -8  17   3       7551.24       7690.75       166.26 o                         
  -7  17   3       1521.23       1536.41        67.80 o                         
  -6  17   3       2455.16       2431.06        79.45 o                         
  -5  17   3       3746.69       3784.75        96.10 o                         
  -4  17   3      11222.58      11493.10       182.25 o                         
  -3  17   3       5158.75       5183.95        98.65 o                         
  -2  17   3        393.18        376.52        22.20 o                         
  -1  17   3       4536.22       4492.64        69.50 o                         
   0  17   3      18160.12      18401.22       214.18 o                         
   1  17   3       3530.49       3688.32        84.29 o                         
   2  17   3       4633.77       4643.30        87.73 o                         
   3  17   3          8.05         22.60        17.60 o                         
   4  17   3       8329.89       8555.74       142.57 o                         
   5  17   3      11055.82      11258.50       211.66 o                         
   6  17   3       1557.69       1550.26        97.85 o                         
   7  17   3        128.85        109.17        46.74 o                         
   8  17   3       1006.31       1069.60       105.79 o                         
  -9  18   3        400.44        458.39        68.54 o                         
  -8  18   3        470.85        481.57        58.65 o                         
  -7  18   3        604.91        532.90        46.40 o                         
  -6  18   3      11164.23      11421.06       215.78 o                         
  -5  18   3       3267.69       3262.42        80.66 o                         
  -4  18   3         93.59         78.86        23.61 o                         
  -3  18   3       3069.76       3051.44        64.12 o                         
  -2  18   3       7075.80       7258.30       100.42 o                         
  -1  18   3      11225.36      11276.44       141.62 o                         
   0  18   3       2650.97       2638.82        57.02 o                         
   1  18   3        299.02        268.28        27.53 o                         
   2  18   3       9886.95      10210.25       146.02 o                         
   3  18   3       9560.01       9588.74       140.10 o                         
   4  18   3       3167.94       3173.34        74.16 o                         
   5  18   3        323.03        308.87        38.13 o                         
   6  18   3       1172.46       1191.32        63.46 o                         
   7  18   3       2794.17       3183.30       133.38 o                         
   8  18   3       3203.50       3499.84       146.45 o                         
  -9  19   3       3212.21       3730.85       208.93 o                         
  -8  19   3       6653.09       6294.17       193.62 o                         
  -7  19   3       1070.41       1008.12        59.93 o                         
  -6  19   3       1181.64       1108.35        68.72 o                         
  -5  19   3       1537.67       1460.55        79.14 o                         
  -4  19   3      12082.97      12336.00       196.98 o                         
  -3  19   3       7612.02       7561.27       153.49 o                         
  -2  19   3       2378.73       2289.81        58.74 o                         
  -1  19   3       2403.29       2307.36        49.10 o                         
   0  19   3      14811.88      14975.48       200.35 o                         
   1  19   3       1727.75       1662.08        57.00 o                         
   2  19   3       1746.18       1706.29        49.42 o                         
   3  19   3       1092.37       1056.89        41.73 o                         
   4  19   3       6565.08       6587.26       109.07 o                         
   5  19   3      10014.30      10425.70       227.83 o                         
   6  19   3       5111.63       5300.72       202.20 o                         
   7  19   3       1035.06       1021.74        85.39 o                         
  -8  20   3        427.63        534.81        69.82 o                         
  -7  20   3       2119.42       2166.54        82.71 o                         
  -6  20   3       5367.00       5549.03       117.13 o                         
  -5  20   3       1627.43       1639.12        70.49 o                         
  -4  20   3          0.57         -4.68        20.55 o                         
  -3  20   3       2490.70       2403.74        60.12 o                         
  -2  20   3      15154.78      15224.85       206.10 o                         
  -1  20   3       6463.35       6612.14       106.84 o                         
   0  20   3       3488.08       3549.59        71.28 o                         
   1  20   3       2518.14       2415.35        58.90 o                         
   2  20   3       8854.18       9197.72       138.24 o                         
   3  20   3       3146.31       3140.86        69.49 o                         
   4  20   3       3624.61       3608.44       114.36 o                         
   5  20   3         60.06         69.10        28.37 o                         
   6  20   3        440.55        419.39        46.18 o                         
   7  20   3        841.58        948.05        90.80 o                         
  -7  21   3        980.49        992.69        61.86 o                         
  -6  21   3        220.78        199.51        33.65 o                         
  -5  21   3        697.05        603.03        40.56 o                         
  -4  21   3      10489.63      10509.05       158.32 o                         
  -3  21   3       5006.45       4866.22        90.77 o                         
  -2  21   3       1422.23       1483.78        51.78 o                         
  -1  21   3       1627.20       1580.17        59.28 o                         
   0  21   3      11168.56      11563.76       165.55 o                         
   1  21   3       4240.78       4288.99        82.56 o                         
   2  21   3        110.48        100.72        25.72 o                         
   3  21   3        611.25        591.40        35.23 o                         
   4  21   3       3349.77       3315.23        74.53 o                         
   5  21   3       2088.71       1973.75        79.38 o                         
   6  21   3       5763.98       5955.63       146.43 o                         
  -7  22   3       4665.73       4963.26       117.51 o                         
  -6  22   3       3928.22       3894.66       113.50 o                         
  -5  22   3        596.47        583.19        58.32 o                         
  -4  22   3         14.63         42.00        23.84 o                         
  -3  22   3        404.09        408.99        32.76 o                         
  -2  22   3      16006.46      16003.65       246.22 o                         
  -1  22   3       4859.59       4958.70       103.93 o                         
   0  22   3       1415.94       1357.05        82.04 o                         
   1  22   3       1216.23       1164.47        45.74 o                         
   2  22   3       8143.82       8309.53       131.95 o                         
   3  22   3        589.19        597.42        48.28 o                         
   4  22   3       6242.89       6386.31       124.45 o                         
   5  22   3        414.53        387.09        40.54 o                         
   6  22   3       1402.83       1425.62        66.61 o                         
  -6  23   3          7.36          8.30        26.99 o                         
  -5  23   3        699.72        578.76        40.08 o                         
  -4  23   3      13084.03      13458.96       195.65 o                         
  -3  23   3        193.58        185.74        32.30 o                         
  -2  23   3        471.21        442.78        37.97 o                         
  -1  23   3       1213.35       1213.60        54.66 o                         
   0  23   3       7973.07       8293.88       138.23 o                         
   1  23   3       5618.07       5858.04       104.95 o                         
   2  23   3        836.28        773.90        40.60 o                         
   3  23   3         58.74         44.68        28.68 o                         
   4  23   3       5209.76       5484.02       104.03 o                         
   5  23   3        380.71        350.48        55.99 o                         
  -5  24   3        480.97        407.32        36.99 o                         
  -4  24   3         67.50         50.25        28.30 o                         
  -3  24   3         36.32         79.39        30.80 o                         
  -2  24   3      12417.46      12467.31       206.31 o                         
  -1  24   3       1197.83       1252.43        57.23 o                         
   0  24   3        596.25        558.29        41.94 o                         
   1  24   3         21.66         40.35        24.90 o                         
   2  24   3       5088.91       5206.77        99.89 o                         
   3  24   3        981.66        944.96        60.45 o                         
   4  24   3       4027.02       4158.23       104.96 o                         
  -4  25   3      11317.20      11679.76       202.00 o                         
  -3  25   3         28.54        -15.81        28.95 o                         
  -2  25   3        254.65        258.46        35.81 o                         
  -1  25   3         95.11         92.99        35.37 o                         
   0  25   3       7780.79       7936.00       149.45 o                         
   1  25   3       2780.59       2627.65        80.07 o                         
   2  25   3       4210.37       4288.19       118.39 o                         
   3  25   3         27.86          6.14        25.83 o                         
  -2  26   3      10195.17      10878.35       191.53 o                         
  -1  26   3         43.46         76.87        31.57 o                         
   0  26   3        584.66        635.16        47.14 o                         
   1  26   3          7.67         41.70        31.07 o                         
 -12   0   4       6131.82       6036.58       235.38 o                         
 -10   0   4        105.22        109.55        41.75 o                         
  -8   0   4      30306.91      30826.29      1195.19 o                         
  -6   0   4          7.31         63.14        51.45 o                         
  -4   0   4      73168.01      71811.50      1072.87 o                         
  -2   0   4       6568.83       6340.16       188.65 o                         
   0   0   4      24602.61      24483.34       445.69 o                         
   2   0   4      17876.79      17475.65       270.76 o                         
   4   0   4      17636.43      18263.09       336.44 o                         
   6   0   4      11218.53      11191.94       196.87 o                         
   8   0   4       1088.64       1183.95        67.70 o                         
  10   0   4      10346.62      10046.23       375.54 o                         
 -12   1   4       1741.42       1807.56        85.00 o                         
 -11   1   4         37.37         32.76        30.05 o                         
 -10   1   4      16553.85      16412.32       315.31 o                         
  -9   1   4          2.64         -7.13        22.79 o                         
  -8   1   4       1445.83       1387.91        38.09 o                         
  -7   1   4        250.10        256.58        28.13 o                         
  -6   1   4      57936.26      56353.80       604.46 o                         
  -5   1   4        793.72        674.87        23.79 o                         
  -4   1   4       2796.81       2891.82        85.89 o                         
  -3   1   4       1660.90       1543.38        35.21 o                         
  -2   1   4      47741.34      46907.75       697.94 o                         
  -1   1   4         43.91          8.76         9.16 o                         
   0   1   4       8382.37       8452.04        93.58 o                         
   1   1   4        844.03        874.92        14.10 o                         
   2   1   4      71258.84      71591.42       749.66 o                         
   3   1   4       1617.99       1623.06        32.44 o                         
   4   1   4      16040.32      16207.31       184.32 o                         
   5   1   4       1112.00       1060.06        28.51 o                         
   6   1   4       9599.72       9822.03       124.66 o                         
   7   1   4        478.13        467.62        25.76 o                         
   8   1   4      21541.07      22485.69       288.99 o                         
   9   1   4         67.87         47.18        30.08 o                         
  10   1   4         32.28         43.49       119.01 o                         
  11   1   4        160.13         85.11        70.52 o                         
 -12   2   4       4614.72       4642.91       138.28 o                         
 -11   2   4        201.32        189.81        49.88 o                         
 -10   2   4       1260.51       1249.56        73.55 o                         
  -9   2   4        322.52        271.82        32.91 o                         
  -8   2   4      28904.57      29580.62       333.48 o                         
  -7   2   4        663.24        642.12        26.62 o                         
  -6   2   4          7.09         35.74        12.70 o                         
  -5   2   4       2459.36       2498.87        62.55 o                         
  -4   2   4      43615.52      42228.20       496.86 o                         
  -3   2   4        985.99        934.65        31.45 o                         
  -2   2   4       7761.07       7737.14       120.88 o                         
  -1   2   4        922.15       1019.69        22.47 o                         
   0   2   4      48350.51      47682.56       547.36 o                         
   1   2   4       4531.31       4764.38        67.97 o                         
   2   2   4      40408.87      40863.53       432.94 o                         
   3   2   4      23048.52      23587.38       257.89 o                         
   4   2   4      11943.10      12221.45       143.12 o                         
   5   2   4       1978.42       1956.53        38.37 o                         
   6   2   4      14997.79      14789.10       176.52 o                         
   7   2   4        653.33        679.41        29.31 o                         
   8   2   4       1096.95       1137.50        56.50 o                         
   9   2   4         78.37         82.80        31.86 o                         
  10   2   4       7587.11       7411.56       216.93 o                         
  11   2   4         84.82         83.30        55.94 o                         
 -12   3   4       2434.87       2577.31       127.56 o                         
 -11   3   4        895.84        876.53        55.10 o                         
 -10   3   4      12890.59      12785.40       213.28 o                         
  -9   3   4         67.39         57.19        25.25 o                         
  -8   3   4        599.22        654.00        28.01 o                         
  -7   3   4        174.00        142.90        17.77 o                         
  -6   3   4      30736.91      30224.04       335.22 o                         
  -5   3   4       4101.93       3834.65        63.70 o                         
  -4   3   4        239.86        321.56        36.65 o                         
  -3   3   4       3243.18       3138.01        79.20 o                         
  -2   3   4      78641.93      75824.94      1243.41 o                         
  -1   3   4       4125.12       4350.19        56.87 o                         
   0   3   4      22376.58      22649.91       265.08 o                         
   1   3   4       6197.46       6417.42        90.65 o                         
   2   3   4      42568.44      42582.33       416.46 o                         
   3   3   4       2324.31       2286.48        34.76 o                         
   4   3   4      25372.38      25884.60       267.95 o                         
   5   3   4       2181.93       2157.24        41.48 o                         
   6   3   4       9698.44       9809.88       124.65 o                         
   7   3   4       2839.47       2857.31        70.17 o                         
   8   3   4      12154.96      12391.78       198.69 o                         
   9   3   4          3.31        -21.95        27.49 o                         
  10   3   4        781.73        765.11        58.29 o                         
  11   3   4        114.92         61.87        64.35 o                         
 -12   4   4       6128.10       6082.47       476.04 o                         
 -11   4   4        153.17        135.08        56.42 o                         
 -10   4   4       6520.37       6825.32       156.10 o                         
  -9   4   4       1639.99       1512.18        77.02 o                         
  -8   4   4      24917.46      25182.42       314.45 o                         
  -7   4   4       1983.12       1982.90        45.98 o                         
  -6   4   4        786.03        819.99        29.22 o                         
  -5   4   4       6951.64       7112.85       101.63 o                         
  -4   4   4      48067.91      46337.54       606.02 o                         
  -3   4   4       4315.46       4598.28       127.56 o                         
  -2   4   4       6032.53       6353.47        83.25 o                         
  -1   4   4       1655.21       1785.01        29.15 o                         
   0   4   4      30130.16      30256.04       351.65 o                         
   1   4   4       8796.27       8880.53        93.15 o                         
   2   4   4      29817.86      30370.91       356.35 o                         
   3   4   4       7128.35       7511.91        83.65 o                         
   4   4   4      13854.37      13837.19       146.63 o                         
   5   4   4       5162.62       5292.37        70.11 o                         
   6   4   4      14836.02      14979.58       178.87 o                         
   7   4   4        336.50        337.78        29.78 o                         
   8   4   4       1720.90       1679.07        58.46 o                         
   9   4   4         27.91         30.15        30.47 o                         
  10   4   4       5381.33       5385.03       140.78 o                         
  11   4   4        160.01        162.26        59.21 o                         
 -12   5   4       2802.35       3015.66       199.23 o                         
 -11   5   4       1519.12       1517.52        99.74 o                         
 -10   5   4       8368.13       7769.69       169.31 o                         
  -9   5   4        203.58        217.55        30.29 o                         
  -8   5   4       2441.96       2526.22        55.04 o                         
  -7   5   4       1954.55       2005.21        66.70 o                         
  -6   5   4      23947.04      23944.28       295.72 o                         
  -5   5   4        813.47        699.34        30.56 o                         
  -4   5   4        851.75       1039.73        50.39 o                         
  -3   5   4       8873.08       9828.81       141.26 o                         
  -2   5   4     110629.78     108453.58      1237.11 o                         
  -1   5   4        133.45        164.36         9.38 o                         
   0   5   4       2364.70       2174.52        29.25 o                         
   1   5   4       2005.05       2048.69        31.76 o                         
   2   5   4      20770.67      21003.99       280.50 o                         
   3   5   4        141.15        101.22        14.00 o                         
   4   5   4      35104.02      35618.48       355.13 o                         
   5   5   4         10.20         10.65         8.98 o                         
   6   5   4       4368.95       4441.63        78.71 o                         
   7   5   4       1993.58       2046.06        61.33 o                         
   8   5   4       6139.98       6242.47       120.24 o                         
   9   5   4        232.51        172.68        40.75 o                         
  10   5   4        205.79        258.07        43.88 o                         
  11   5   4         26.90         -0.53        44.88 o                         
 -12   6   4       7390.07       7449.74       612.68 o                         
 -11   6   4        514.68        453.64        64.12 o                         
 -10   6   4       4460.44       4445.89       150.60 o                         
  -9   6   4        416.61        453.37        36.88 o                         
  -8   6   4      18900.75      19234.03       247.46 o                         
  -7   6   4       1328.00       1355.89        54.30 o                         
  -6   6   4        948.64       1023.39        32.98 o                         
  -5   6   4       1639.29       1639.22        45.54 o                         
  -4   6   4      59681.51      59192.54       769.11 o                         
  -3   6   4        447.68        391.96        27.45 o                         
  -2   6   4      16631.17      17644.29       211.65 o                         
  -1   6   4        223.68        263.57        10.75 o                         
   0   6   4      19549.06      18713.77       188.47 o                         
   1   6   4       3168.69       3144.99        37.12 o                         
   2   6   4       2939.14       2769.31        39.77 o                         
   3   6   4        843.81        856.86        24.48 o                         
   4   6   4      20810.21      21118.87       257.99 o                         
   5   6   4        883.38        797.74        33.99 o                         
   6   6   4      17830.85      18002.65       261.23 o                         
   7   6   4        142.87        116.05        23.41 o                         
   8   6   4       2628.26       2602.72        72.57 o                         
   9   6   4       1132.44       1115.95        77.73 o                         
  10   6   4       6818.38       6542.44       192.25 o                         
  11   6   4        613.90        451.97        78.46 o                         
 -12   7   4       2135.30       2281.90       301.49 o                         
 -11   7   4       1321.68       1184.44        91.85 o                         
 -10   7   4       9852.54       9559.08       247.19 o                         
  -9   7   4       1925.61       2007.76        64.23 o                         
  -8   7   4       1113.40       1124.52        40.41 o                         
  -7   7   4       4205.95       4105.64        96.38 o                         
  -6   7   4      25966.15      26333.82       347.87 o                         
  -5   7   4        828.22        917.51        39.95 o                         
  -4   7   4       2823.42       2998.22        57.67 o                         
  -3   7   4       5083.37       5507.29        75.28 o                         
  -2   7   4      51932.75      50402.20       582.17 o                         
  -1   7   4      20538.66      20956.21       210.92 o                         
   0   7   4       5923.42       5706.74        60.33 o                         
   1   7   4      11442.67      11870.64       123.56 o                         
   2   7   4      21890.29      21569.89       202.47 o                         
   3   7   4       1432.16       1267.36        30.07 o                         
   4   7   4      21024.63      20738.08       254.84 o                         
   5   7   4        116.53         75.25        20.47 o                         
   6   7   4       1743.86       1740.97        58.97 o                         
   7   7   4        663.04        616.98        41.23 o                         
   8   7   4       7371.36       6948.49       147.64 o                         
   9   7   4         35.43          9.38        44.96 o                         
  10   7   4        176.02        181.97        51.96 o                         
 -12   8   4       4589.83       4483.79       278.57 o                         
 -11   8   4        106.76        126.06        52.36 o                         
 -10   8   4       1441.22       1624.25        97.58 o                         
  -9   8   4       5377.82       5648.13       184.31 o                         
  -8   8   4      15466.14      16034.03       212.41 o                         
  -7   8   4        503.53        543.75        32.02 o                         
  -6   8   4         40.16         69.58        26.52 o                         
  -5   8   4        200.84        234.24        19.46 o                         
  -4   8   4      31456.04      31160.60       416.03 o                         
  -3   8   4       4474.52       4237.60        83.01 o                         
  -2   8   4      10921.76      10853.53       135.66 o                         
  -1   8   4       2233.40       2265.07        32.44 o                         
   0   8   4      38416.79      37383.69       344.23 o                         
   1   8   4       7905.54       7710.93        84.45 o                         
   2   8   4       6992.15       6797.58        77.18 o                         
   3   8   4       1857.64       1785.99        31.50 o                         
   4   8   4      13862.20      13875.53       197.68 o                         
   5   8   4       1489.09       1448.97        50.57 o                         
   6   8   4      19756.04      19417.68       321.50 o                         
   7   8   4       1186.57       1146.44        53.76 o                         
   8   8   4       2759.83       2687.82        82.42 o                         
   9   8   4       3693.34       3415.78       130.62 o                         
  10   8   4       7661.83       8082.99       279.45 o                         
 -12   9   4       1386.46       1233.77        99.06 o                         
 -11   9   4       1726.85       1939.62       178.07 o                         
 -10   9   4      11129.27      11427.09       465.46 o                         
  -9   9   4       1081.86       1138.64        77.22 o                         
  -8   9   4        585.73        647.14        33.47 o                         
  -7   9   4       2046.24       2077.59        49.32 o                         
  -6   9   4      18737.79      19751.81       312.92 o                         
  -5   9   4        161.93        178.31        19.23 o                         
  -4   9   4       1221.05       1201.94        35.73 o                         
  -3   9   4        172.42        142.91        15.08 o                         
  -2   9   4      32559.44      31596.80       340.00 o                         
  -1   9   4      32022.40      31597.74       314.13 o                         
   0   9   4      19884.90      20277.19       192.35 o                         
   1   9   4       3908.28       4089.08        50.40 o                         
   2   9   4      24272.74      23971.39       242.68 o                         
   3   9   4       4692.05       4517.05        67.07 o                         
   4   9   4       9512.34       9331.53       141.18 o                         
   5   9   4        422.87        366.82        30.55 o                         
   6   9   4       3695.57       3555.21        87.78 o                         
   7   9   4       1636.55       1492.89        59.42 o                         
   8   9   4       8009.96       7660.68       336.76 o                         
   9   9   4         19.70         -2.55        40.50 o                         
  10   9   4        376.73        279.45        57.48 o                         
 -11  10   4        206.84        155.95        55.22 o                         
 -10  10   4        533.14        559.14        67.53 o                         
  -9  10   4       5214.64       5098.15       164.85 o                         
  -8  10   4      15915.33      16464.57       244.64 o                         
  -7  10   4       1822.38       1792.23        61.44 o                         
  -6  10   4        639.27        622.70        38.93 o                         
  -5  10   4       1059.26       1046.04        36.53 o                         
  -4  10   4      23940.30      24445.35       333.38 o                         
  -3  10   4      19911.76      20216.63       277.20 o                         
  -2  10   4       2389.37       2198.86        42.01 o                         
  -1  10   4        431.50        440.53        17.20 o                         
   0  10   4      48229.25      48274.01       474.16 o                         
   1  10   4      11947.48      11850.04       135.97 o                         
   2  10   4      18460.40      18680.22       208.28 o                         
   3  10   4       3029.23       2828.10        48.76 o                         
   4  10   4       7397.86       7245.72       115.15 o                         
   5  10   4       4558.27       4611.42       100.85 o                         
   6  10   4       8318.16       8120.08       157.45 o                         
   7  10   4       2154.05       2072.58        74.93 o                         
   8  10   4       2092.24       1963.79        97.72 o                         
   9  10   4       1842.56       1759.36       101.56 o                         
  10  10   4       5201.68       5281.54       176.14 o                         
 -11  11   4       1750.38       1721.94       109.91 o                         
 -10  11   4       7561.29       7798.47       218.35 o                         
  -9  11   4        624.30        474.35        60.48 o                         
  -8  11   4        881.16        854.33        40.79 o                         
  -7  11   4       3890.33       3901.71       100.52 o                         
  -6  11   4      20606.80      21109.94       266.86 o                         
  -5  11   4        976.00       1030.84        50.73 o                         
  -4  11   4        551.27        539.04        37.66 o                         
  -3  11   4       2160.49       2126.40        51.68 o                         
  -2  11   4      10918.94      10673.92       140.11 o                         
  -1  11   4      25089.20      24902.90       273.37 o                         
   0  11   4      13419.69      13695.87       145.01 o                         
   1  11   4       1436.26       1388.86        25.63 o                         
   2  11   4      17284.51      17411.29       196.37 o                         
   3  11   4       6030.39       6052.15        79.11 o                         
   4  11   4       4655.01       4626.85        80.24 o                         
   5  11   4       1230.62       1111.48        47.41 o                         
   6  11   4       4019.33       4221.58        99.85 o                         
   7  11   4       2139.52       1977.87        93.48 o                         
   8  11   4       9726.52       9447.44       239.97 o                         
   9  11   4        148.34         79.41        46.93 o                         
  10  11   4        132.66        128.01        53.57 o                         
 -11  12   4        190.70        229.60        61.25 o                         
 -10  12   4         42.67         51.18        45.68 o                         
  -9  12   4       2792.73       2629.96       113.21 o                         
  -8  12   4      11530.16      11431.05       214.45 o                         
  -7  12   4       1850.77       1851.65        70.24 o                         
  -6  12   4       4140.66       4028.81        92.38 o                         
  -5  12   4       6902.70       6956.87       116.63 o                         
  -4  12   4      26599.10      26833.09       366.03 o                         
  -3  12   4       9222.44       9196.26       140.13 o                         
  -2  12   4       2739.41       2571.70        47.44 o                         
  -1  12   4       5367.42       5450.92        72.54 o                         
   0  12   4      41246.73      41953.33       416.46 o                         
   1  12   4       5424.55       5130.84        67.78 o                         
   2  12   4      16491.25      16551.14       188.94 o                         
   3  12   4          7.21         11.97        11.38 o                         
   4  12   4       4701.25       4738.67        82.87 o                         
   5  12   4       6608.38       6583.77       185.69 o                         
   6  12   4       6403.50       6172.29       168.93 o                         
   7  12   4       1312.48       1330.42        82.84 o                         
   8  12   4        543.55        678.03       126.94 o                         
   9  12   4       1146.64       1140.29        88.49 o                         
  10  12   4       3245.81       3306.01       186.89 o                         
 -11  13   4       3445.57       3626.61       400.23 o                         
 -10  13   4       4197.54       4136.94       152.37 o                         
  -9  13   4       1201.22       1202.32       135.76 o                         
  -8  13   4         76.90        114.95        48.96 o                         
  -7  13   4       4153.70       4027.03        85.34 o                         
  -6  13   4      31458.10      31996.12       439.08 o                         
  -5  13   4      21447.46      21778.18       342.79 o                         
  -4  13   4       1411.95       1376.35        42.96 o                         
  -3  13   4       2748.04       2748.46        70.60 o                         
  -2  13   4       7314.78       7335.10       116.43 o                         
  -1  13   4       4385.74       4505.86        64.52 o                         
   0  13   4       5155.81       5332.36        67.20 o                         
   1  13   4        359.32        369.60        17.42 o                         
   2  13   4       8731.04       8486.52       115.95 o                         
   3  13   4      11650.20      11820.00       155.45 o                         
   4  13   4       4232.53       4172.22       105.10 o                         
   5  13   4          9.98          6.77        31.09 o                         
   6  13   4       3264.29       3227.75       116.56 o                         
   7  13   4       3635.57       3505.78       129.03 o                         
   8  13   4       9040.55       9204.36       241.22 o                         
   9  13   4        334.36        411.81        65.02 o                         
 -10  14   4        584.96        592.12        73.23 o                         
  -9  14   4       1890.49       1856.24       104.68 o                         
  -8  14   4       6896.49       7155.86       351.01 o                         
  -7  14   4       1358.03       1317.36        60.52 o                         
  -6  14   4        964.02        917.67        42.15 o                         
  -5  14   4       6375.54       6410.33       142.15 o                         
  -4  14   4      20967.88      20992.99       295.25 o                         
  -3  14   4       3288.64       3223.95        60.83 o                         
  -2  14   4         46.69         57.53        13.15 o                         
  -1  14   4       7588.39       7558.45        90.53 o                         
   0  14   4      14261.77      14110.16       152.97 o                         
   1  14   4      10457.00      10190.89       125.87 o                         
   2  14   4       7868.13       8180.24       114.01 o                         
   3  14   4       3030.41       2805.20        53.79 o                         
   4  14   4       4702.24       4833.31        88.46 o                         
   5  14   4      12520.75      12548.98       634.72 o                         
   6  14   4       5088.53       4763.06       147.73 o                         
   7  14   4         14.15          1.41        40.50 o                         
   8  14   4        296.53        262.33        66.12 o                         
   9  14   4       1340.19       1352.73        97.81 o                         
 -10  15   4       3444.59       3558.74       147.36 o                         
  -9  15   4       1001.87        870.61        94.33 o                         
  -8  15   4         13.25          3.46        27.29 o                         
  -7  15   4       4763.71       4645.56       113.36 o                         
  -6  15   4      17038.19      17330.70       296.98 o                         
  -5  15   4      18621.14      18856.97       288.58 o                         
  -4  15   4        198.49        250.28        27.14 o                         
  -3  15   4        969.32        928.66        34.54 o                         
  -2  15   4      19020.75      19408.78       223.29 o                         
  -1  15   4        626.17        686.80        23.70 o                         
   0  15   4       4215.91       4244.70        59.20 o                         
   1  15   4        215.54        188.89        18.73 o                         
   2  15   4       3066.13       3089.55        53.08 o                         
   3  15   4      14327.36      14692.07       195.47 o                         
   4  15   4      11011.82      10842.90       167.94 o                         
   5  15   4        224.03        215.03        78.46 o                         
   6  15   4       2756.64       2926.39       115.92 o                         
   7  15   4       8045.10       8235.60       221.91 o                         
   8  15   4       3261.02       3123.23       132.15 o                         
   9  15   4        651.05        725.50        97.85 o                         
 -10  16   4       2207.44       2318.75       123.48 o                         
  -9  16   4       3049.38       3058.31       132.03 o                         
  -8  16   4       5703.69       5794.47       207.16 o                         
  -7  16   4       3800.52       3957.27       104.81 o                         
  -6  16   4        470.88        436.82        39.85 o                         
  -5  16   4       7043.70       7395.92       149.05 o                         
  -4  16   4      11390.37      11628.20       182.44 o                         
  -3  16   4       5368.08       5392.91       171.52 o                         
  -2  16   4        221.70        182.50        16.19 o                         
  -1  16   4       4424.04       4378.77        67.10 o                         
   0  16   4       6885.38       6733.54        92.24 o                         
   1  16   4      18744.83      19577.10       247.82 o                         
   2  16   4       3337.77       3449.97        75.30 o                         
   3  16   4          9.74          6.06        16.05 o                         
   4  16   4       5852.54       5859.80       117.60 o                         
   5  16   4      10533.13      10879.37       205.05 o                         
   6  16   4       4126.96       4186.18       142.71 o                         
   7  16   4         36.94        113.84        45.93 o                         
   8  16   4        961.25        894.58       114.60 o                         
  -9  17   4       1361.45       1301.40        96.07 o                         
  -8  17   4         16.86          6.20        29.72 o                         
  -7  17   4       5781.79       5907.21       135.83 o                         
  -6  17   4       3126.25       3046.60        88.23 o                         
  -5  17   4       6429.09       6812.67       141.99 o                         
  -4  17   4        226.76        173.48        25.57 o                         
  -3  17   4       3193.34       3084.67        70.97 o                         
  -2  17   4      13343.35      13150.19       160.86 o                         
  -1  17   4       5320.97       5316.78       119.47 o                         
   0  17   4       6047.62       6127.86        96.55 o                         
   1  17   4         90.07         99.04        17.95 o                         
   2  17   4       2814.04       3046.88        85.00 o                         
   3  17   4      10761.43      11279.10       158.16 o                         
   4  17   4       9937.63       9952.34       160.34 o                         
   5  17   4          4.70         17.07        26.90 o                         
   6  17   4       1825.98       1830.16        97.86 o                         
   7  17   4       6213.44       6191.85       209.81 o                         
   8  17   4       1569.75       1570.76       102.80 o                         
  -9  18   4       4153.50       4213.58       159.39 o                         
  -8  18   4       3722.92       3657.32       119.12 o                         
  -7  18   4       3319.31       3301.65        97.80 o                         
  -6  18   4        369.54        342.16        41.58 o                         
  -5  18   4       6440.60       6308.48       276.11 o                         
  -4  18   4       7662.95       7661.05       150.15 o                         
  -3  18   4       9280.89       9565.61       139.69 o                         
  -2  18   4       1731.63       1688.26        52.96 o                         
  -1  18   4       2141.61       2146.29        45.94 o                         
   0  18   4       4941.46       4900.52        83.93 o                         
   1  18   4      15463.12      15624.39       206.65 o                         
   2  18   4       1469.79       1436.93        58.18 o                         
   3  18   4        196.11        182.15        23.20 o                         
   4  18   4       5403.48       5449.75       104.61 o                         
   5  18   4       7615.46       7862.12       221.17 o                         
   6  18   4       6141.61       5792.92       177.02 o                         
   7  18   4       1119.08       1030.14        84.67 o                         
   8  18   4        676.71        756.17        80.41 o                         
  -9  19   4       2488.09       2680.69       134.54 o                         
  -8  19   4        211.48        220.69        52.71 o                         
  -7  19   4       5346.80       5409.54       132.57 o                         
  -6  19   4       1756.83       1758.69        71.75 o                         
  -5  19   4       5634.01       5635.69       113.76 o                         
  -4  19   4        668.38        715.19        41.36 o                         
  -3  19   4       3936.58       3840.48       103.10 o                         
  -2  19   4       9154.29       8999.42       120.73 o                         
  -1  19   4      16968.70      17154.87       225.55 o                         
   0  19   4       1558.89       1570.67        46.59 o                         
   1  19   4        642.67        641.49        41.23 o                         
   2  19   4       5190.50       5173.59        90.10 o                         
   3  19   4       9420.83       9828.15       145.31 o                         
   4  19   4       2817.35       2904.29        70.96 o                         
   5  19   4        225.33        302.49        39.09 o                         
   6  19   4        810.21        771.24        72.86 o                         
   7  19   4       2342.09       2445.50       122.16 o                         
  -8  20   4       3606.57       3770.40       113.34 o                         
  -7  20   4       3098.74       3037.44       131.64 o                         
  -6  20   4          0.29          1.41        26.40 o                         
  -5  20   4       3329.76       3391.75       127.89 o                         
  -4  20   4       5020.90       4914.75        91.55 o                         
  -3  20   4       9658.15       9509.07       142.47 o                         
  -2  20   4       2045.62       2011.04        49.54 o                         
  -1  20   4       1522.29       1570.10        61.44 o                         
   0  20   4       3029.84       2990.13        65.38 o                         
   1  20   4      11111.28      11321.46       161.83 o                         
   2  20   4        211.26        184.19        24.57 o                         
   3  20   4        836.39        877.80        40.01 o                         
   4  20   4       2023.86       1929.51        65.41 o                         
   5  20   4       5684.76       5930.93       122.18 o                         
   6  20   4       3419.52       3460.34       286.51 o                         
   7  20   4       1760.98       1509.16       197.47 o                         
  -7  21   4       5407.66       5549.34       122.91 o                         
  -6  21   4       3139.13       3083.29        86.38 o                         
  -5  21   4       1821.29       1695.04        63.72 o                         
  -4  21   4        183.62        215.12        27.35 o                         
  -3  21   4       2401.98       2409.29        62.85 o                         
  -2  21   4       5008.18       4859.02       126.77 o                         
  -1  21   4      20681.78      20831.49       271.13 o                         
   0  21   4        354.01        426.72        41.09 o                         
   1  21   4       1296.43       1364.53        47.97 o                         
   2  21   4       3869.90       3922.75        79.69 o                         
   3  21   4       7825.16       8123.06       129.31 o                         
   4  21   4        422.10        404.83        38.51 o                         
   5  21   4        979.51        893.33        52.03 o                         
   6  21   4         30.63         49.92        49.82 o                         
  -7  22   4       3726.58       3582.27        98.42 o                         
  -6  22   4        286.91        280.20        37.80 o                         
  -5  22   4       2206.85       2033.86        70.60 o                         
  -4  22   4       1319.60       1314.56        60.02 o                         
  -3  22   4      10687.88      10511.18       177.63 o                         
  -2  22   4        652.46        612.80        49.88 o                         
  -1  22   4       1433.26       1539.18        54.66 o                         
   0  22   4       6987.33       6980.45       115.70 o                         
   1  22   4       7806.65       8038.24       128.81 o                         
   2  22   4       1151.22        996.93        44.03 o                         
   3  22   4       1678.24       1588.96        64.57 o                         
   4  22   4        212.56        198.97        34.47 o                         
   5  22   4       6748.47       6998.77       140.85 o                         
  -6  23   4       2949.21       2924.07        77.94 o                         
  -5  23   4       2330.01       2283.42        67.39 o                         
  -4  23   4        170.41        189.28        29.19 o                         
  -3  23   4       2861.35       2892.02        81.15 o                         
  -2  23   4        468.41        439.87        38.63 o                         
  -1  23   4      13117.14      12952.37       209.54 o                         
   0  23   4        516.16        527.11        34.88 o                         
   1  23   4        165.96        162.72        26.98 o                         
   2  23   4       1539.45       1527.12        53.98 o                         
   3  23   4       7119.74       7455.20       141.86 o                         
   4  23   4        253.38        294.15        38.84 o                         
  -5  24   4       2988.12       2889.19        77.76 o                         
  -4  24   4        680.05        704.36        48.36 o                         
  -3  24   4       9863.37      10283.23       180.30 o                         
  -2  24   4        195.53        135.70        32.04 o                         
  -1  24   4       1440.58       1610.57        63.66 o                         
   0  24   4       2741.46       2572.07        92.63 o                         
   1  24   4       7731.18       7971.16       131.94 o                         
   2  24   4       3465.14       3472.97       106.56 o                         
   3  24   4         23.92         38.43        25.65 o                         
  -4  25   4        119.91         62.36        33.25 o                         
  -3  25   4       3422.16       3371.27       122.72 o                         
  -2  25   4        220.26        182.25        34.89 o                         
  -1  25   4       6623.02       6917.78       137.07 o                         
   0  25   4         22.73        -12.54        28.11 o                         
   1  25   4        520.70        587.94        39.88 o                         
   2  25   4        679.14        681.43        42.48 o                         
 -11   0   5       9213.23       8720.72       254.77 o                         
  -9   0   5       8970.66       8789.99       171.82 o                         
  -7   0   5      42853.14      42669.90       661.87 o                         
  -5   0   5      71761.99      71417.54      1072.53 o                         
  -3   0   5      15780.22      16158.96       444.31 o                         
  -1   0   5      35393.55      35826.77       651.94 o                         
   1   0   5       7740.89       8080.48       113.50 o                         
   3   0   5      23961.40      24471.86       378.97 o                         
   5   0   5        805.06        855.47        39.42 o                         
   7   0   5      15620.22      16156.49       276.20 o                         
   9   0   5       8788.36       9665.40       357.91 o                         
  11   0   5       2064.90       2034.64       172.79 o                         
 -12   1   5        194.56        155.65        38.46 o                         
 -11   1   5       4833.63       4736.27       114.78 o                         
 -10   1   5         28.88         14.03        27.22 o                         
  -9   1   5       7878.68       7973.00       190.58 o                         
  -8   1   5        307.39        248.59        20.82 o                         
  -7   1   5      23823.53      24115.38       276.14 o                         
  -6   1   5        224.04        146.44        17.74 o                         
  -5   1   5      20370.88      19902.56       226.76 o                         
  -4   1   5        177.26        115.84        14.63 o                         
  -3   1   5      31380.86      30825.40       407.64 o                         
  -2   1   5       2042.48       2054.74        57.88 o                         
  -1   1   5       5972.69       5834.12        85.12 o                         
   0   1   5        919.62       1044.02        18.80 o                         
   1   1   5      58893.56      57767.05       560.32 o                         
   2   1   5       1862.26       1880.25        37.86 o                         
   3   1   5        429.42        363.32        16.07 o                         
   4   1   5          1.21         -6.67         9.41 o                         
   5   1   5      16860.11      17226.09       199.52 o                         
   6   1   5         14.66         18.38        14.09 o                         
   7   1   5       3120.74       3100.36        58.80 o                         
   8   1   5        254.12        222.66        26.83 o                         
   9   1   5       8640.55       8431.18       229.35 o                         
  10   1   5        198.57        208.05        57.35 o                         
  11   1   5       1746.77       1950.57       124.01 o                         
 -12   2   5       1004.25       1061.58        70.49 o                         
 -11   2   5       8921.52       9141.30       171.89 o                         
 -10   2   5        410.37        388.55        61.33 o                         
  -9   2   5       5841.90       5764.02       111.63 o                         
  -8   2   5        666.65        658.85        30.09 o                         
  -7   2   5      19906.05      19934.81       233.04 o                         
  -6   2   5       3061.30       2979.83        52.87 o                         
  -5   2   5      46235.21      46567.61       550.31 o                         
  -4   2   5       1660.93       1780.28        56.24 o                         
  -3   2   5       1274.86       1047.84        30.38 o                         
  -2   2   5       4442.04       4542.29        80.28 o                         
  -1   2   5      46619.68      47339.79       610.02 o                         
   0   2   5         98.27         94.02         8.24 o                         
   1   2   5       2174.54       2246.49        37.65 o                         
   2   2   5        354.48        464.42        15.61 o                         
   3   2   5      63177.84      63504.66       671.07 o                         
   4   2   5       2586.66       2499.91        45.05 o                         
   5   2   5       2018.80       2025.90        40.69 o                         
   6   2   5       5622.93       5394.32        79.63 o                         
   7   2   5      19035.66      18990.80       225.99 o                         
   8   2   5         32.10        -17.94        25.96 o                         
   9   2   5       4418.43       4426.33       118.19 o                         
  10   2   5        229.76        283.63        60.22 o                         
  11   2   5       2421.48       2561.03       134.58 o                         
 -12   3   5        671.26        483.04        69.78 o                         
 -11   3   5       2102.19       1927.82       170.56 o                         
 -10   3   5        227.46        177.74        37.97 o                         
  -9   3   5      11658.39      11669.95       200.92 o                         
  -8   3   5       2536.79       2516.64        56.54 o                         
  -7   3   5      13047.66      12916.73       174.56 o                         
  -6   3   5       1817.39       1738.08        42.57 o                         
  -5   3   5      13450.00      12707.00       209.66 o                         
  -4   3   5       8591.84       8431.90       127.78 o                         
  -3   3   5      38554.58      37015.22       486.52 o                         
  -2   3   5       2577.96       2529.81        45.70 o                         
  -1   3   5        176.03        143.46        11.32 o                         
   0   3   5         43.46         67.76         7.72 o                         
   1   3   5      68567.58      69590.63       674.09 o                         
   2   3   5      16843.23      17113.70       189.46 o                         
   3   3   5        527.03        537.60        16.29 o                         
   4   3   5        480.82        462.74        14.83 o                         
   5   3   5      20592.95      20365.98       265.23 o                         
   6   3   5        322.62        311.17        20.55 o                         
   7   3   5       2942.36       2923.43        65.00 o                         
   8   3   5        925.22        900.58        46.22 o                         
   9   3   5       3835.56       3592.36        90.04 o                         
  10   3   5        150.62        187.73        54.81 o                         
 -12   4   5        800.95        666.41        78.07 o                         
 -11   4   5      11018.39      11124.41       484.35 o                         
 -10   4   5        616.53        501.27        49.17 o                         
  -9   4   5       2147.37       2100.34        53.33 o                         
  -8   4   5          5.33          7.99        15.41 o                         
  -7   4   5       9702.61       9887.37       140.30 o                         
  -6   4   5       7603.91       7590.16       111.48 o                         
  -5   4   5      18964.31      18087.59       227.87 o                         
  -4   4   5       2776.34       2382.63        58.40 o                         
  -3   4   5      11646.62      11721.61       166.76 o                         
  -2   4   5       6845.91       7355.25        95.66 o                         
  -1   4   5      65853.06      65178.35       682.56 o                         
   0   4   5      12792.36      13414.73       163.34 o                         
   1   4   5          7.79         13.08         5.51 o                         
   2   4   5         94.61         87.68         7.61 o                         
   3   4   5      65051.83      65381.86       638.17 o                         
   4   4   5       3769.93       3814.82        50.71 o                         
   5   4   5       3879.22       3917.00        61.16 o                         
   6   4   5       3521.67       3304.61        65.92 o                         
   7   4   5      15470.62      15305.34       208.00 o                         
   8   4   5        198.99        157.15        27.97 o                         
   9   4   5        959.83        962.81        52.10 o                         
  10   4   5         82.71         -1.60        37.02 o                         
 -12   5   5        478.09        425.89        68.26 o                         
 -11   5   5        518.63        487.46        65.93 o                         
 -10   5   5       1008.56        962.09        62.96 o                         
  -9   5   5      17066.47      17270.11       229.48 o                         
  -8   5   5         63.41         74.80        17.70 o                         
  -7   5   5      10420.94      10340.54       145.72 o                         
  -6   5   5        243.27        265.00        20.32 o                         
  -5   5   5       3103.14       2836.75        77.36 o                         
  -4   5   5       7794.37       7560.31       116.91 o                         
  -3   5   5      53599.44      53281.55       692.61 o                         
  -2   5   5       2783.58       3115.67        47.48 o                         
  -1   5   5        763.04        656.44        16.42 o                         
   0   5   5       1720.47       1770.02        27.94 o                         
   1   5   5      33794.12      33866.68       334.00 o                         
   2   5   5       7757.21       7665.20        91.51 o                         
   3   5   5        368.63        381.90        17.96 o                         
   4   5   5        854.37        887.63        21.21 o                         
   5   5   5      35403.30      35305.18       387.00 o                         
   6   5   5        774.57        740.88        40.06 o                         
   7   5   5       2993.44       2898.07        72.91 o                         
   8   5   5          7.14        -15.62        22.57 o                         
   9   5   5       3467.43       3279.92       135.64 o                         
  10   5   5        944.45        978.30        66.42 o                         
 -12   6   5        135.31         75.25        51.07 o                         
 -11   6   5      10611.08      10621.70       527.17 o                         
 -10   6   5       2822.52       2506.55        89.27 o                         
  -9   6   5       6406.44       6352.39       129.42 o                         
  -8   6   5        143.89        174.56        32.27 o                         
  -7   6   5      10770.92      11130.34       166.28 o                         
  -6   6   5       9331.04       9400.00       132.59 o                         
  -5   6   5      18817.58      18193.83       255.48 o                         
  -4   6   5         34.98         29.76        12.35 o                         
  -3   6   5      39105.29      40452.67       472.51 o                         
  -2   6   5       3919.04       4172.90        65.98 o                         
  -1   6   5      60082.00      58763.55       618.03 o                         
   0   6   5        809.63        932.19        18.99 o                         
   1   6   5         64.50         61.38         7.53 o                         
   2   6   5        492.36        359.72        14.19 o                         
   3   6   5      15712.94      15350.29       191.93 o                         
   4   6   5        251.38        198.11        15.92 o                         
   5   6   5       2546.99       2606.69        61.81 o                         
   6   6   5         67.29         79.78        19.17 o                         
   7   6   5       8632.67       8497.33       146.25 o                         
   8   6   5        807.88        789.04        49.13 o                         
   9   6   5       1403.51       1331.59        68.30 o                         
  10   6   5        286.88        236.11        52.92 o                         
 -12   7   5        203.25        121.42        56.47 o                         
 -11   7   5        584.34        500.86        66.46 o                         
 -10   7   5         99.94         45.33        42.67 o                         
  -9   7   5      15013.73      15330.84       212.45 o                         
  -8   7   5       4922.18       5020.41        95.02 o                         
  -7   7   5      18995.27      19099.76       272.30 o                         
  -6   7   5        847.07        760.22        30.55 o                         
  -5   7   5      10105.04      10102.56       153.31 o                         
  -4   7   5        375.67        361.78        21.07 o                         
  -3   7   5      52468.87      53015.14       614.93 o                         
  -2   7   5       2633.03       2506.41        38.37 o                         
  -1   7   5       3398.11       3297.03        45.45 o                         
   0   7   5       4583.68       4635.15        51.62 o                         
   1   7   5      30561.61      29806.26       277.58 o                         
   2   7   5        531.07        542.63        13.73 o                         
   3   7   5          7.57         21.12        10.90 o                         
   4   7   5        692.77        653.02        39.96 o                         
   5   7   5      25791.31      26715.81       407.43 o                         
   6   7   5       1449.61       1317.79        54.68 o                         
   7   7   5       4343.19       4279.20       103.80 o                         
   8   7   5        607.39        619.72        46.47 o                         
   9   7   5       6617.67       6458.88       147.44 o                         
  10   7   5       2212.85       1876.02       179.84 o                         
 -12   8   5         11.44        -66.12        59.06 o                         
 -11   8   5       7244.13       7278.39       350.86 o                         
 -10   8   5       5004.81       4974.11       260.06 o                         
  -9   8   5      10395.64      10295.11       151.55 o                         
  -8   8   5        119.30         79.61        19.26 o                         
  -7   8   5       7630.57       7879.14       118.54 o                         
  -6   8   5        793.78        840.97        32.63 o                         
  -5   8   5      18583.20      18644.24       322.43 o                         
  -4   8   5        711.31        751.49        23.39 o                         
  -3   8   5       7366.62       7448.17        99.59 o                         
  -2   8   5       3859.60       3587.00        50.27 o                         
  -1   8   5      57274.06      56347.56       550.80 o                         
   0   8   5      11397.47      11113.28       110.50 o                         
   1   8   5        479.29        448.06        16.31 o                         
   2   8   5       5717.91       5577.20        60.85 o                         
   3   8   5      21075.59      20967.76       257.72 o                         
   4   8   5        123.33        126.99        19.75 o                         
   5   8   5       1176.58       1154.78        48.13 o                         
   6   8   5        648.59        556.58        38.32 o                         
   7   8   5       6980.70       7017.27       145.91 o                         
   8   8   5       1741.91       1591.96        66.28 o                         
   9   8   5       2081.39       2123.18       105.77 o                         
  10   8   5        898.23        890.93        92.56 o                         
 -12   9   5        217.18        186.91        57.72 o                         
 -11   9   5       3164.43       3000.18       133.67 o                         
 -10   9   5        770.16        812.93        77.02 o                         
  -9   9   5      11391.43      11483.18       184.62 o                         
  -8   9   5       7054.43       7038.62       111.59 o                         
  -7   9   5      11749.63      12117.98       167.52 o                         
  -6   9   5        864.15        772.60        35.03 o                         
  -5   9   5      11760.79      11907.02       177.80 o                         
  -4   9   5        248.17        284.92        20.84 o                         
  -3   9   5      26999.65      26791.36       319.10 o                         
  -2   9   5      28964.99      29887.02       323.31 o                         
  -1   9   5       5158.20       5066.55        61.50 o                         
   0   9   5      10481.37      10606.13       106.69 o                         
   1   9   5      29445.54      28978.26       289.63 o                         
   2   9   5       4144.09       4300.11        52.44 o                         
   3   9   5          5.36         41.79        13.54 o                         
   4   9   5       5657.46       5510.63        85.45 o                         
   5   9   5      13438.39      13493.47       233.91 o                         
   6   9   5       2936.87       2945.84        80.77 o                         
   7   9   5       1666.46       1681.86        65.98 o                         
   8   9   5        107.52         93.02        34.00 o                         
   9   9   5       6616.94       6369.38       187.94 o                         
  10   9   5        980.05       1118.61        89.12 o                         
 -11  10   5       6287.59       6167.92       197.28 o                         
 -10  10   5       5341.54       5374.29       253.89 o                         
  -9  10   5       4229.86       4304.77       100.52 o                         
  -8  10   5        529.25        550.30        33.44 o                         
  -7  10   5      12037.40      12835.95       264.42 o                         
  -6  10   5        673.57        734.54        34.97 o                         
  -5  10   5       8538.51       8685.22       137.69 o                         
  -4  10   5         14.97         30.86        19.85 o                         
  -3  10   5       1057.86        960.17        62.35 o                         
  -2  10   5       8864.93       8680.01       104.87 o                         
  -1  10   5      47515.63      47244.45       465.50 o                         
   0  10   5      15852.96      15584.84       152.20 o                         
   1  10   5        172.20        151.78        10.70 o                         
   2  10   5      13563.11      13640.62       174.33 o                         
   3  10   5      29509.57      29861.64       301.90 o                         
   4  10   5       1321.96       1373.37        41.60 o                         
   5  10   5        754.61        850.89        45.12 o                         
   6  10   5        451.26        449.44        58.56 o                         
   7  10   5       5743.96       5556.07       125.55 o                         
   8  10   5       1699.10       1695.63        93.97 o                         
   9  10   5       2512.16       2543.71       116.87 o                         
  10  10   5        468.62        442.35        65.93 o                         
 -11  11   5       3219.69       3177.68       138.30 o                         
 -10  11   5         95.49         86.39        47.18 o                         
  -9  11   5       5514.54       5311.29       133.58 o                         
  -8  11   5       7250.17       7496.71       134.62 o                         
  -7  11   5       4794.05       4818.27       103.53 o                         
  -6  11   5        119.92         78.99        19.93 o                         
  -5  11   5       5525.50       5578.73        99.06 o                         
  -4  11   5       5784.41       5783.20       112.48 o                         
  -3  11   5      17703.87      17814.70       224.00 o                         
  -2  11   5       3842.29       3840.80        76.27 o                         
  -1  11   5        500.53        491.48        17.51 o                         
   0  11   5      10609.34      10513.08       107.68 o                         
   1  11   5      42332.84      41660.16       386.03 o                         
   2  11   5       2675.20       2639.70        51.14 o                         
   3  11   5        553.25        515.03        19.53 o                         
   4  11   5       4194.48       4274.96        92.46 o                         
   5  11   5      11561.83      11448.21       205.94 o                         
   6  11   5       3476.98       3506.88        91.43 o                         
   7  11   5        557.54        684.35        71.41 o                         
   8  11   5         20.37         33.02        40.63 o                         
   9  11   5       4899.15       4846.49       224.80 o                         
 -11  12   5       3613.88       3705.15       151.83 o                         
 -10  12   5       3388.49       3355.55       201.00 o                         
  -9  12   5       3174.65       3154.95        97.42 o                         
  -8  12   5          5.54         -7.02        29.77 o                         
  -7  12   5      11753.20      11431.45       181.35 o                         
  -6  12   5       7762.28       8121.48       135.95 o                         
  -5  12   5      10387.51      10557.89       163.71 o                         
  -4  12   5        609.91        678.82        32.00 o                         
  -3  12   5       1934.15       1818.00        47.42 o                         
  -2  12   5      13005.17      13013.03       168.61 o                         
  -1  12   5      20197.74      19858.27       206.71 o                         
   0  12   5       4227.00       4148.86        54.98 o                         
   1  12   5         29.54         59.34        11.17 o                         
   2  12   5       5132.94       5202.12        72.14 o                         
   3  12   5      17441.88      17517.32       200.29 o                         
   4  12   5       4563.46       4492.74        83.92 o                         
   5  12   5        186.75        236.97        29.69 o                         
   6  12   5        171.26        227.37        44.25 o                         
   7  12   5       7052.21       7088.86       195.08 o                         
   8  12   5       2214.52       2170.99       107.13 o                         
   9  12   5       4583.71       4819.67       165.69 o                         
 -11  13   5       1136.82       1111.21        95.89 o                         
 -10  13   5        339.11        302.04        56.22 o                         
  -9  13   5       3340.69       3306.21       135.98 o                         
  -8  13   5       5532.74       5287.44       106.08 o                         
  -7  13   5       5355.50       5512.93       137.01 o                         
  -6  13   5        359.14        396.39        41.65 o                         
  -5  13   5       9624.56       9443.52       166.43 o                         
  -4  13   5      22069.79      22147.49       309.14 o                         
  -3  13   5      17599.43      17311.76       221.00 o                         
  -2  13   5        870.84        833.66        28.99 o                         
  -1  13   5       2221.11       2151.64        37.59 o                         
   0  13   5       8802.22       8872.91       101.88 o                         
   1  13   5      32890.66      32440.84       392.07 o                         
   2  13   5       3654.62       3447.73        55.85 o                         
   3  13   5       1504.45       1588.00        35.30 o                         
   4  13   5        996.88       1067.98        40.28 o                         
   5  13   5       7635.35       7362.60       190.12 o                         
   6  13   5       5831.14       5596.46       412.57 o                         
   7  13   5        771.19        656.57        64.79 o                         
   8  13   5        349.78        318.66        57.35 o                         
   9  13   5       3106.99       3178.26       138.12 o                         
 -10  14   5       2635.37       2593.31       122.99 o                         
  -9  14   5       2251.37       2036.15        79.76 o                         
  -8  14   5        202.52        148.67        27.52 o                         
  -7  14   5       4074.75       4055.09        88.90 o                         
  -6  14   5      15832.68      15981.42       239.09 o                         
  -5  14   5      18310.48      18154.76       263.18 o                         
  -4  14   5       5387.05       5214.66        86.78 o                         
  -3  14   5       3112.92       3034.62        59.41 o                         
  -2  14   5       7544.46       7506.15       108.95 o                         
  -1  14   5       8296.83       8487.22       100.18 o                         
   0  14   5        157.22        137.90        13.21 o                         
   1  14   5        114.43        114.13        14.42 o                         
   2  14   5        359.65        381.25        20.38 o                         
   3  14   5      11493.39      11780.42       157.38 o                         
   4  14   5       8020.88       8058.66       133.60 o                         
   5  14   5       1579.87       1534.31        82.90 o                         
   6  14   5       3010.54       3126.22       119.61 o                         
   7  14   5       5984.52       5986.04       310.31 o                         
   8  14   5       4242.22       4078.66       213.34 o                         
   9  14   5       1976.55       2024.97       119.02 o                         
 -10  15   5        665.67        591.46        73.05 o                         
  -9  15   5       5115.21       5259.65       131.49 o                         
  -8  15   5       2961.25       2970.76        95.56 o                         
  -7  15   5       5648.56       5859.29       113.20 o                         
  -6  15   5       1213.75       1191.78        51.15 o                         
  -5  15   5       9658.38       9503.47       154.55 o                         
  -4  15   5      19847.86      20011.62       257.05 o                         
  -3  15   5      15523.87      15454.08       202.67 o                         
  -2  15   5        126.23        102.90        16.66 o                         
  -1  15   5      10959.08      10770.61       123.43 o                         
   0  15   5       6080.37       6138.42        80.14 o                         
   1  15   5       6369.72       6483.51        89.30 o                         
   2  15   5       9425.81       9624.55       124.49 o                         
   3  15   5        464.72        450.88        24.90 o                         
   4  15   5       2198.55       2149.65        92.35 o                         
   5  15   5       7804.91       7855.57       344.69 o                         
   6  15   5       5291.53       5245.50       160.83 o                         
   7  15   5        660.41        631.86        66.48 o                         
   8  15   5       1249.20       1235.33        90.98 o                         
 -10  16   5       2437.61       2498.13       128.78 o                         
  -9  16   5       1713.35       1706.70        96.41 o                         
  -8  16   5         13.77         21.99        30.21 o                         
  -7  16   5       1093.39       1076.74        57.94 o                         
  -6  16   5      15963.39      16173.71       243.98 o                         
  -5  16   5      11729.29      11845.87       197.22 o                         
  -4  16   5       1383.18       1386.71        47.87 o                         
  -3  16   5       2791.63       2652.88        57.51 o                         
  -2  16   5       3960.83       3965.27        64.74 o                         
  -1  16   5       5839.54       5933.36        77.96 o                         
   0  16   5       1374.46       1313.69        35.99 o                         
   1  16   5         59.76         59.35        15.46 o                         
   2  16   5       2350.26       2479.64        48.58 o                         
   3  16   5       8524.12       8863.25       136.11 o                         
   4  16   5       7266.35       7631.84       155.41 o                         
   5  16   5       2391.04       2294.56       219.51 o                         
   6  16   5       3196.67       2986.67       121.55 o                         
   7  16   5       2679.48       2503.77       119.61 o                         
   8  16   5       4113.43       4328.37       158.92 o                         
  -9  17   5       4403.63       4235.31       171.97 o                         
  -8  17   5       4485.59       4530.49       138.14 o                         
  -7  17   5       4723.68       4773.41       119.32 o                         
  -6  17   5        227.95        276.84        35.93 o                         
  -5  17   5       2699.04       2493.47        84.32 o                         
  -4  17   5      12636.42      12686.48       177.21 o                         
  -3  17   5      12128.08      12224.94       169.40 o                         
  -2  17   5       1812.99       1744.96        42.45 o                         
  -1  17   5       1017.83        938.30        29.68 o                         
   0  17   5       7830.55       7824.12       116.50 o                         
   1  17   5       6828.72       6951.48       106.70 o                         
   2  17   5       8280.92       8375.80       201.25 o                         
   3  17   5         20.71         42.02        17.56 o                         
   4  17   5       3358.25       3316.55       171.60 o                         
   5  17   5      11492.57      10972.06       268.03 o                         
   6  17   5       3947.85       4119.40       151.63 o                         
   7  17   5        840.94        705.15       122.54 o                         
   8  17   5        545.06        484.58        69.12 o                         
  -9  18   5       1150.96       1093.76        90.37 o                         
  -8  18   5          2.02        -28.94        29.31 o                         
  -7  18   5        679.20        613.55        51.12 o                         
  -6  18   5       8789.27       9094.61       182.44 o                         
  -5  18   5       2744.92       2644.00        78.64 o                         
  -4  18   5        747.30        727.32        40.56 o                         
  -3  18   5       1236.15       1194.43        42.04 o                         
  -2  18   5       7560.14       7800.62       142.34 o                         
  -1  18   5       9588.47       9715.11       181.11 o                         
   0  18   5       4842.64       4826.72       130.36 o                         
   1  18   5          1.71         -9.33        21.21 o                         
   2  18   5       8004.63       8251.89       124.39 o                         
   3  18   5       5818.25       5929.97        98.71 o                         
   4  18   5       6151.55       6143.61       118.93 o                         
   5  18   5        150.28        181.40        48.57 o                         
   6  18   5        978.19       1043.51       141.05 o                         
   7  18   5       2257.29       2303.42       119.61 o                         
  -8  19   5       9983.37      10369.95       211.58 o                         
  -7  19   5       2133.58       2163.58       135.00 o                         
  -6  19   5         14.09         32.33        26.45 o                         
  -5  19   5        613.30        496.08        38.47 o                         
  -4  19   5      10527.41      10734.15       208.42 o                         
  -3  19   5       7041.81       6853.33       117.28 o                         
  -2  19   5       3684.16       3516.85        71.14 o                         
  -1  19   5        151.99        145.61        22.36 o                         
   0  19   5      12385.22      12634.55       174.87 o                         
   1  19   5       5222.85       5168.01        90.35 o                         
   2  19   5       4766.09       4779.94        86.11 o                         
   3  19   5        123.12        143.46        22.81 o                         
   4  19   5       3095.46       3352.55       107.13 o                         
   5  19   5       6056.90       6011.13       181.37 o                         
   6  19   5       5714.02       5878.23       185.76 o                         
   7  19   5        673.18        585.43        73.98 o                         
  -8  20   5         10.59         -2.19        34.60 o                         
  -7  20   5       2384.01       2365.42       109.43 o                         
  -6  20   5       7271.44       7234.27       217.33 o                         
  -5  20   5        997.08        973.45        58.79 o                         
  -4  20   5        273.68        242.78        27.49 o                         
  -3  20   5        157.09        122.20        23.43 o                         
  -2  20   5      10379.78      10317.62       169.88 o                         
  -1  20   5      10636.01      10494.01       152.46 o                         
   0  20   5       6664.87       6435.05       135.15 o                         
   1  20   5        168.83        145.93        23.34 o                         
   2  20   5       9511.21       9603.52       143.54 o                         
   3  20   5       3863.99       4053.23        80.19 o                         
   4  20   5       2693.32       2625.40        77.58 o                         
   5  20   5        153.54        187.89        40.83 o                         
   6  20   5         44.00         69.26        77.58 o                         
  -7  21   5        881.65        849.29        53.48 o                         
  -6  21   5          3.64         11.13        28.27 o                         
  -5  21   5       1360.27       1251.19        58.28 o                         
  -4  21   5       7295.00       7259.01       121.07 o                         
  -3  21   5       1823.67       1746.54        60.70 o                         
  -2  21   5       4926.37       4860.05       101.67 o                         
  -1  21   5         28.30          6.60        20.79 o                         
   0  21   5       8573.65       8730.45       161.02 o                         
   1  21   5       4555.47       4441.78        85.20 o                         
   2  21   5       1960.36       1930.15        55.72 o                         
   3  21   5        186.67        154.26        25.50 o                         
   4  21   5       4922.93       5327.66       142.26 o                         
   5  21   5        561.75        602.31        56.15 o                         
  -7  22   5       3580.62       3634.06       100.32 o                         
  -6  22   5       5808.00       5976.01       175.85 o                         
  -5  22   5       1749.34       1759.87        60.42 o                         
  -4  22   5         87.44         74.38        25.05 o                         
  -3  22   5         19.39         48.34        26.20 o                         
  -2  22   5       9966.93      10092.57       171.46 o                         
  -1  22   5       2927.11       2831.32        67.49 o                         
   0  22   5       6874.68       6772.23       113.87 o                         
   1  22   5        543.09        482.00        47.49 o                         
   2  22   5       5447.50       5809.51       105.09 o                         
   3  22   5       2362.75       2324.67        66.65 o                         
   4  22   5       2696.00       2645.71        80.88 o                         
   5  22   5        281.43        250.64        40.85 o                         
  -6  23   5         73.83         42.77        28.61 o                         
  -5  23   5        983.76        904.84        46.91 o                         
  -4  23   5       7103.52       7320.34       159.27 o                         
  -3  23   5        759.28        751.54        46.92 o                         
  -2  23   5       3753.23       3706.32        97.21 o                         
  -1  23   5          8.57         -7.43        24.74 o                         
   0  23   5       5370.63       5422.28       100.20 o                         
   1  23   5       7442.38       7519.86       124.95 o                         
   2  23   5       2810.97       2702.45        69.51 o                         
   3  23   5        103.97         78.25        30.66 o                         
   4  23   5       3002.39       3092.43        89.80 o                         
  -5  24   5       2167.60       2083.58        75.43 o                         
  -4  24   5        879.95        831.79        51.53 o                         
  -3  24   5        141.29        115.20        32.30 o                         
  -2  24   5       9671.12      10128.27       177.43 o                         
  -1  24   5        469.71        414.02        48.61 o                         
   0  24   5       3810.57       3637.95        81.28 o                         
   1  24   5        139.29        201.71        29.36 o                         
   2  24   5       3501.02       3601.17        81.93 o                         
   3  24   5        801.51        783.67        53.48 o                         
  -3  25   5        637.37        620.78        47.32 o                         
  -2  25   5       1187.67       1205.69        59.47 o                         
  -1  25   5         53.44         40.32        29.72 o                         
   0  25   5       5380.36       5702.67       124.71 o                         
   1  25   5       1553.35       1555.58        65.17 o                         
 -12   0   6       7798.36       7992.89       230.02 o                         
 -10   0   6        153.21        130.86        97.85 o                         
  -8   0   6      27831.63      28065.72       454.11 o                         
  -6   0   6         81.86        116.30        22.68 o                         
  -4   0   6      40078.49      39364.14       742.35 o                         
  -2   0   6      13399.70      13799.91       384.36 o                         
   0   0   6      33790.41      34591.37       518.04 o                         
   2   0   6      25205.47      25562.71       354.04 o                         
   4   0   6       2001.79       2069.43       116.89 o                         
   6   0   6      12949.55      13004.99       227.38 o                         
   8   0   6        599.68        524.76        59.13 o                         
  10   0   6       8007.40       8233.75       333.23 o                         
 -12   1   6       1486.96       1574.22        80.23 o                         
 -11   1   6        788.00        731.43        52.08 o                         
 -10   1   6      18669.90      19250.14       281.97 o                         
  -9   1   6       1354.90       1258.55        40.51 o                         
  -8   1   6          1.61         29.88        16.94 o                         
  -7   1   6         11.53         39.06        14.91 o                         
  -6   1   6      52379.97      52556.81       568.10 o                         
  -5   1   6       2666.86       2617.56        52.10 o                         
  -4   1   6      13426.89      13350.71       192.15 o                         
  -3   1   6        692.36        511.12        33.02 o                         
  -2   1   6      44290.14      44545.86       820.95 o                         
  -1   1   6       1745.39       1726.19        33.82 o                         
   0   1   6      16239.45      16150.35       176.09 o                         
   1   1   6        121.62        107.13         8.21 o                         
   2   1   6      13639.13      13413.90       129.81 o                         
   3   1   6          8.86         11.41         9.44 o                         
   4   1   6      15245.32      15627.76       181.55 o                         
   5   1   6        221.47        244.88        19.71 o                         
   6   1   6       1945.97       1848.77        43.32 o                         
   7   1   6        196.27        189.55        20.92 o                         
   8   1   6      13841.25      14200.50       200.47 o                         
   9   1   6         32.03         42.02        35.25 o                         
  10   1   6         95.80         71.35        52.97 o                         
 -12   2   6       8683.32       8570.59       196.69 o                         
 -11   2   6         14.16        -48.43        33.56 o                         
 -10   2   6          9.11         34.03        24.48 o                         
  -9   2   6       1862.79       1749.59        46.65 o                         
  -8   2   6      26107.45      26846.46       308.14 o                         
  -7   2   6        887.02        867.17        35.01 o                         
  -6   2   6       2343.35       2313.07        58.55 o                         
  -5   2   6       1015.61       1036.50        32.67 o                         
  -4   2   6      44502.60      43653.04       574.70 o                         
  -3   2   6       5588.91       5448.14        98.60 o                         
  -2   2   6      19163.57      19308.57       476.04 o                         
  -1   2   6       4149.46       4109.27        65.41 o                         
   0   2   6      26105.85      25722.99       302.87 o                         
   1   2   6        819.11        827.11        24.79 o                         
   2   2   6      23496.62      23309.57       233.95 o                         
   3   2   6       2376.46       2442.91        35.85 o                         
   4   2   6       7818.27       8029.37       102.66 o                         
   5   2   6        826.91        776.81        27.55 o                         
   6   2   6      15941.05      15875.88       190.76 o                         
   7   2   6        205.50        173.96        23.82 o                         
   8   2   6        108.58        136.08        25.56 o                         
   9   2   6         36.17        -29.43        33.53 o                         
  10   2   6       5858.75       5810.54       243.31 o                         
 -12   3   6       1286.62       1158.45       151.29 o                         
 -11   3   6       2097.48       2042.07        94.42 o                         
 -10   3   6      11280.59      11582.53       194.95 o                         
  -9   3   6        182.94        183.59        23.28 o                         
  -8   3   6         16.28         86.96        19.59 o                         
  -7   3   6       1479.71       1364.71        41.10 o                         
  -6   3   6      31500.79      31544.21       401.61 o                         
  -5   3   6      13260.44      13344.47       175.58 o                         
  -4   3   6       7970.52       7864.09       121.88 o                         
  -3   3   6       4161.38       4079.80        81.86 o                         
  -2   3   6      44397.48      43968.24       643.08 o                         
  -1   3   6        451.64        524.09        19.93 o                         
   0   3   6      37854.47      38704.83       450.50 o                         
   1   3   6       1270.50       1287.96        27.86 o                         
   2   3   6      17486.79      17450.32       178.72 o                         
   3   3   6        459.09        467.29        20.56 o                         
   4   3   6      43028.31      44131.21       475.97 o                         
   5   3   6        131.51        168.89        16.49 o                         
   6   3   6       2523.21       2537.94        59.13 o                         
   7   3   6       2987.57       2935.63        70.70 o                         
   8   3   6      12586.53      12815.24       185.67 o                         
   9   3   6         35.53         29.40        33.59 o                         
  10   3   6        135.85        235.56        58.56 o                         
 -12   4   6       9243.51       8916.59       249.26 o                         
 -11   4   6          5.82         22.88        35.51 o                         
 -10   4   6        636.91        586.01        44.35 o                         
  -9   4   6         18.45        -17.71        18.17 o                         
  -8   4   6      18718.50      18957.63       271.99 o                         
  -7   4   6         38.07         22.05        15.89 o                         
  -6   4   6       4389.20       4463.43        76.63 o                         
  -5   4   6         35.98         37.07        14.52 o                         
  -4   4   6      20830.58      19010.27       263.35 o                         
  -3   4   6       3033.80       2845.45        54.43 o                         
  -2   4   6      17029.91      17422.29       192.56 o                         
  -1   4   6       9495.73       9894.00       140.12 o                         
   0   4   6      18425.74      18322.41       201.94 o                         
   1   4   6         58.81         70.00         8.99 o                         
   2   4   6      14752.13      14673.86       152.63 o                         
   3   4   6      11000.10      11033.88       130.78 o                         
   4   4   6      11569.04      11552.85       149.16 o                         
   5   4   6         41.95         23.78        12.77 o                         
   6   4   6      22539.29      22825.62       290.91 o                         
   7   4   6         71.68         61.26        21.54 o                         
   8   4   6         69.87         78.38        40.99 o                         
   9   4   6         40.34         28.79        27.75 o                         
  10   4   6       4893.91       4993.33       193.06 o                         
 -12   5   6        558.91        446.16        95.21 o                         
 -11   5   6       1461.67       1421.20       108.49 o                         
 -10   5   6      13402.96      14019.94       426.51 o                         
  -9   5   6       2155.92       1987.93        53.84 o                         
  -8   5   6         84.81         52.93        18.87 o                         
  -7   5   6        621.49        617.34        41.81 o                         
  -6   5   6      32024.38      31719.82       531.97 o                         
  -5   5   6      10313.95       9935.40       151.92 o                         
  -4   5   6       2317.93       2018.81        46.14 o                         
  -3   5   6       6472.02       6883.86        94.11 o                         
  -2   5   6      73124.34      73487.67       771.68 o                         
  -1   5   6       6310.61       6519.19        78.99 o                         
   0   5   6      31645.28      31753.85       339.19 o                         
   1   5   6        458.68        463.85        13.79 o                         
   2   5   6      10291.55      10387.99       121.60 o                         
   3   5   6       1611.93       1571.06        34.62 o                         
   4   5   6      37836.75      38207.22       457.32 o                         
   5   5   6         85.67         53.66        17.61 o                         
   6   5   6        848.97        840.28        37.35 o                         
   7   5   6       2419.24       2332.83        59.93 o                         
   8   5   6       5657.78       5431.34       112.66 o                         
   9   5   6         29.89        -23.72        31.02 o                         
  10   5   6          8.85         71.21        40.40 o                         
 -12   6   6       6977.56       7078.23       432.84 o                         
 -11   6   6        111.83         80.99        47.33 o                         
 -10   6   6       1553.89       1533.94        79.40 o                         
  -9   6   6        789.39        746.75        45.94 o                         
  -8   6   6      21343.21      21392.28       276.02 o                         
  -7   6   6       2009.98       2109.78        67.28 o                         
  -6   6   6       3932.26       3974.92        71.18 o                         
  -5   6   6        120.60         96.01        16.64 o                         
  -4   6   6      24214.79      23734.19       323.55 o                         
  -3   6   6        594.15        522.08        19.30 o                         
  -2   6   6      13520.77      13528.28       153.43 o                         
  -1   6   6        510.43        570.39        16.54 o                         
   0   6   6      15202.92      14932.47       154.47 o                         
   1   6   6       4369.80       4422.31        54.08 o                         
   2   6   6      13034.19      13099.76       150.45 o                         
   3   6   6        159.77        162.74        11.71 o                         
   4   6   6       6164.07       5951.39        94.59 o                         
   5   6   6        102.51         55.45        19.96 o                         
   6   6   6      16480.03      16820.33       249.21 o                         
   7   6   6        966.49        902.16        45.65 o                         
   8   6   6        369.95        441.74        72.54 o                         
   9   6   6        429.42        432.54        45.41 o                         
  10   6   6       6829.53       6589.34       195.50 o                         
 -12   7   6        145.81        102.04        55.22 o                         
 -11   7   6        845.86        727.87        84.63 o                         
 -10   7   6      13848.78      13757.18       329.81 o                         
  -9   7   6       2566.62       2479.07        60.93 o                         
  -8   7   6        629.13        590.63        32.51 o                         
  -7   7   6       3574.17       3293.04        66.04 o                         
  -6   7   6      27778.73      27653.01       380.65 o                         
  -5   7   6        573.48        532.04        28.76 o                         
  -4   7   6       1833.99       1742.84        36.21 o                         
  -3   7   6        662.97        697.94        23.59 o                         
  -2   7   6      45751.99      46414.62       493.46 o                         
  -1   7   6       6542.69       6096.26        75.99 o                         
   0   7   6      22512.59      21853.78       206.80 o                         
   1   7   6       2977.82       3012.35        68.02 o                         
   2   7   6      12507.32      12359.36       143.88 o                         
   3   7   6       4807.08       4630.29        64.35 o                         
   4   7   6      16657.88      16684.02       212.12 o                         
   5   7   6        214.22        189.99        24.45 o                         
   6   7   6        671.56        675.73        38.67 o                         
   7   7   6        439.94        454.94        40.37 o                         
   8   7   6       4563.56       4389.82       112.73 o                         
   9   7   6        137.49        141.92        36.89 o                         
  10   7   6         59.43        114.60        79.34 o                         
 -12   8   6       5921.96       5643.70       310.31 o                         
 -11   8   6        811.61        711.26        73.98 o                         
 -10   8   6        596.07        605.64        55.06 o                         
  -9   8   6       3237.95       3131.83        73.51 o                         
  -8   8   6      28977.84      29112.82       534.07 o                         
  -7   8   6       2101.58       2259.14        65.00 o                         
  -6   8   6       2092.72       2039.64        53.72 o                         
  -5   8   6        861.01        786.18        33.02 o                         
  -4   8   6      37369.88      37614.41       444.82 o                         
  -3   8   6       5322.87       5514.18        78.85 o                         
  -2   8   6      10965.21      10625.96       124.72 o                         
  -1   8   6       9170.58       9263.60       102.06 o                         
   0   8   6      17554.31      17148.10       165.34 o                         
   1   8   6      10088.15       9904.79       101.58 o                         
   2   8   6      20048.29      20151.26       192.89 o                         
   3   8   6       4019.67       3821.95        72.60 o                         
   4   8   6       5684.08       5578.17        86.80 o                         
   5   8   6       2073.36       2061.47        57.48 o                         
   6   8   6       9189.21       9074.64       174.60 o                         
   7   8   6       1293.99       1331.17        66.90 o                         
   8   8   6        122.42        111.86        32.82 o                         
   9   8   6        998.72        978.69        79.06 o                         
  10   8   6       4962.59       4831.53       168.15 o                         
 -12   9   6        373.81        410.03        71.29 o                         
 -11   9   6        314.59        350.95        95.21 o                         
 -10   9   6      11667.88      11672.53       287.34 o                         
  -9   9   6       3883.47       3991.46        96.95 o                         
  -8   9   6          0.95         56.05        19.76 o                         
  -7   9   6       6686.24       6687.39       107.17 o                         
  -6   9   6      18754.38      19006.83       272.54 o                         
  -5   9   6        158.10        152.33        19.14 o                         
  -4   9   6       5130.78       5210.12        97.51 o                         
  -3   9   6         80.61         54.97        11.14 o                         
  -2   9   6      13563.42      13141.16       151.52 o                         
  -1   9   6      24434.35      24653.65       250.30 o                         
   0   9   6      18120.21      17807.81       171.98 o                         
   1   9   6        337.14        282.52        12.71 o                         
   2   9   6      16110.37      16314.43       159.33 o                         
   3   9   6      12482.78      12493.69       148.50 o                         
   4   9   6       9644.21       9873.43       136.97 o                         
   5   9   6        531.28        513.05        33.16 o                         
   6   9   6        833.53        776.38        79.52 o                         
   7   9   6        596.23        555.14        63.94 o                         
   8   9   6       6750.15       6582.46       178.46 o                         
   9   9   6        343.68        279.16        56.98 o                         
 -11  10   6        668.84        618.61        74.98 o                         
 -10  10   6          7.21         30.13        41.92 o                         
  -9  10   6       5331.97       5279.40       182.21 o                         
  -8  10   6      16687.06      17123.13       281.54 o                         
  -7  10   6       3827.75       3854.30       100.33 o                         
  -6  10   6         64.88         79.54        19.51 o                         
  -5  10   6       1695.00       1623.85        54.85 o                         
  -4  10   6      17673.95      17356.87       245.94 o                         
  -3  10   6        697.45        726.51        24.56 o                         
  -2  10   6       7678.73       7748.55        96.45 o                         
  -1  10   6       2814.30       2964.76        42.87 o                         
   0  10   6      19359.65      19012.52       183.66 o                         
   1  10   6      10867.86      10987.09       105.69 o                         
   2  10   6      21977.48      21687.59       224.13 o                         
   3  10   6        703.76        705.17        24.78 o                         
   4  10   6       2969.10       3016.76        58.94 o                         
   5  10   6       3015.30       2937.85        80.65 o                         
   6  10   6      10010.93      10132.59       192.12 o                         
   7  10   6       1803.69       1733.52       121.02 o                         
   8  10   6         47.80         86.80        45.19 o                         
   9  10   6        947.82        826.75        78.42 o                         
 -11  11   6       1306.21       1140.53        92.37 o                         
 -10  11   6      10595.57      10815.88       297.08 o                         
  -9  11   6       3039.37       2909.72        76.25 o                         
  -8  11   6          2.20         34.21        21.11 o                         
  -7  11   6       2956.93       3060.77        65.48 o                         
  -6  11   6      19936.09      19863.34       285.76 o                         
  -5  11   6       2415.48       2460.16        59.09 o                         
  -4  11   6       5741.42       5932.44       101.43 o                         
  -3  11   6       2455.14       2320.81        47.49 o                         
  -2  11   6       7634.04       7374.07       122.87 o                         
  -1  11   6      15423.39      15628.01       165.35 o                         
   0  11   6      10774.00      10534.37       119.45 o                         
   1  11   6         41.22         68.74         8.93 o                         
   2  11   6      12759.33      12387.91       136.18 o                         
   3  11   6       8460.76       8588.25       110.31 o                         
   4  11   6       7982.69       8060.66       131.80 o                         
   5  11   6        212.40        233.73        31.03 o                         
   6  11   6        492.92        508.06        51.88 o                         
   7  11   6        680.73        618.89       156.04 o                         
   8  11   6       9690.12       9370.50       243.02 o                         
   9  11   6        972.39        935.39        83.75 o                         
 -11  12   6        769.18        563.61        72.54 o                         
 -10  12   6         78.14         76.99        47.43 o                         
  -9  12   6       3103.29       3075.48        79.30 o                         
  -8  12   6       6847.44       7065.62       129.53 o                         
  -7  12   6       7432.13       7625.78       120.20 o                         
  -6  12   6         51.78         83.10        21.81 o                         
  -5  12   6       3708.01       3746.58        98.07 o                         
  -4  12   6      23955.70      24332.28       336.40 o                         
  -3  12   6       6613.06       6878.86       101.71 o                         
  -2  12   6       6570.90       6344.65        83.61 o                         
  -1  12   6       3057.46       2973.57        41.75 o                         
   0  12   6      16347.99      16222.98       160.64 o                         
   1  12   6      11054.86      10872.01       121.52 o                         
   2  12   6      27997.06      28334.08       312.63 o                         
   3  12   6        798.01        625.68        27.29 o                         
   4  12   6        629.64        621.57        33.62 o                         
   5  12   6       4607.31       4560.10       107.83 o                         
   6  12   6       6109.92       5954.79       143.55 o                         
   7  12   6        897.85        852.71        75.81 o                         
   8  12   6        228.74        275.41        52.97 o                         
   9  12   6        553.37        377.84        63.76 o                         
 -11  13   6       2570.33       2523.60       261.82 o                         
 -10  13   6       6651.44       6532.87       420.50 o                         
  -9  13   6       1177.25       1139.86        72.53 o                         
  -8  13   6        480.66        394.66        33.84 o                         
  -7  13   6        846.19        782.38        41.91 o                         
  -6  13   6      15309.15      15368.03       253.47 o                         
  -5  13   6      11960.77      12034.49       200.53 o                         
  -4  13   6       3097.81       3002.16        60.62 o                         
  -3  13   6        200.70        175.54        22.84 o                         
  -2  13   6       8697.84       8852.44       123.44 o                         
  -1  13   6       2012.41       1968.50        38.73 o                         
   0  13   6       4525.46       4510.71        60.36 o                         
   1  13   6        525.63        439.54        21.16 o                         
   2  13   6       4903.94       4767.40        69.81 o                         
   3  13   6       3886.05       3903.34        68.95 o                         
   4  13   6       8563.66       8859.82       232.60 o                         
   5  13   6       1109.83       1171.79       117.45 o                         
   6  13   6        649.01        546.94        58.56 o                         
   7  13   6       3705.21       3542.46       132.77 o                         
   8  13   6       8822.73       8888.24       238.68 o                         
 -10  14   6          6.80         -9.17        46.44 o                         
  -9  14   6       1307.76       1154.53        55.48 o                         
  -8  14   6       6663.55       6510.76       124.73 o                         
  -7  14   6       3972.71       3862.47        87.23 o                         
  -6  14   6       1553.51       1454.83        57.00 o                         
  -5  14   6       3836.17       3721.22        80.00 o                         
  -4  14   6      29820.52      29060.52       358.95 o                         
  -3  14   6      36065.40      35870.52       433.13 o                         
  -2  14   6       2757.78       2754.67        69.62 o                         
  -1  14   6       2194.62       2114.73        38.73 o                         
   0  14   6      18658.37      18598.06       199.48 o                         
   1  14   6      10133.30      10284.06       127.93 o                         
   2  14   6      11856.34      12609.86       141.36 o                         
   3  14   6       3921.91       3814.45        69.39 o                         
   4  14   6        581.97        622.80        34.66 o                         
   5  14   6       7889.22       7403.25       196.35 o                         
   6  14   6       5232.31       5338.06       162.69 o                         
   7  14   6        160.82        135.76        67.88 o                         
   8  14   6        164.36        152.15        52.97 o                         
 -10  15   6       3706.10       3573.31       144.85 o                         
  -9  15   6        574.29        488.80        48.05 o                         
  -8  15   6         27.82         33.99        25.42 o                         
  -7  15   6       1020.39       1017.23        48.93 o                         
  -6  15   6       7302.05       7446.98       132.31 o                         
  -5  15   6      22197.31      23125.41       403.61 o                         
  -4  15   6       2731.94       2622.85        58.47 o                         
  -3  15   6         38.14         70.52        18.07 o                         
  -2  15   6      11171.53      10989.22       150.88 o                         
  -1  15   6       2385.75       2412.14        42.80 o                         
   0  15   6       2383.28       2310.47        45.70 o                         
   1  15   6        185.63        171.68        19.25 o                         
   2  15   6        575.10        626.25        25.46 o                         
   3  15   6       6058.26       5941.24       127.75 o                         
   4  15   6       7014.16       7021.99       183.98 o                         
   5  15   6        470.68        413.98        54.22 o                         
   6  15   6        661.07        642.94        64.79 o                         
   7  15   6       7189.26       7207.60       206.91 o                         
   8  15   6       3133.01       3442.62       310.31 o                         
 -10  16   6        865.83        784.41        82.61 o                         
  -9  16   6       1504.59       1469.58       147.74 o                         
  -8  16   6       6653.75       6522.26       127.43 o                         
  -7  16   6       2188.84       2252.53        68.08 o                         
  -6  16   6       2160.80       2113.83        77.15 o                         
  -5  16   6       1966.17       1837.13        52.60 o                         
  -4  16   6      15203.81      15078.23       203.50 o                         
  -3  16   6      17085.93      16949.59       222.06 o                         
  -2  16   6       2501.83       2513.94        50.07 o                         
  -1  16   6        994.61        879.38        28.44 o                         
   0  16   6       6604.38       6483.83        91.73 o                         
   1  16   6       8559.34       8693.42       114.74 o                         
   2  16   6       3903.23       3959.72        70.58 o                         
   3  16   6       3112.51       3094.25        73.55 o                         
   4  16   6       2780.52       2679.97        81.46 o                         
   5  16   6       6257.70       6320.04       193.06 o                         
   6  16   6       7693.62       7786.95       348.22 o                         
   7  16   6        580.96        621.53        70.23 o                         
   8  16   6         18.39         47.90        48.43 o                         
  -9  17   6       2117.27       2142.88        88.12 o                         
  -8  17   6         60.69         75.46        40.39 o                         
  -7  17   6       2665.67       2469.93        72.41 o                         
  -6  17   6       3855.27       3793.76        87.32 o                         
  -5  17   6      12825.04      12966.86       183.47 o                         
  -4  17   6       1388.90       1345.25        73.35 o                         
  -3  17   6        664.41        653.79        37.06 o                         
  -2  17   6       9792.37       9534.50       125.28 o                         
  -1  17   6       8874.38       8943.97       140.70 o                         
   0  17   6       4145.18       3989.74        66.69 o                         
   1  17   6         39.09         52.76        16.12 o                         
   2  17   6       1665.32       1625.42        41.54 o                         
   3  17   6       7453.86       7694.03       135.23 o                         
   4  17   6       5470.57       5398.04       125.28 o                         
   5  17   6        482.68        374.86        56.06 o                         
   6  17   6        610.11        438.28        61.05 o                         
   7  17   6       5012.97       5121.60       173.28 o                         
  -9  18   6       3521.95       3634.01       160.36 o                         
  -8  18   6       5878.40       5819.83       142.50 o                         
  -7  18   6       5567.33       5643.67       134.80 o                         
  -6  18   6       1044.16        973.30        44.58 o                         
  -5  18   6       1813.37       1714.96        53.42 o                         
  -4  18   6       5559.97       5434.88        95.99 o                         
  -3  18   6       9161.11       9029.04       123.25 o                         
  -2  18   6       5098.69       4974.54        79.61 o                         
  -1  18   6       1316.39       1228.80        38.55 o                         
   0  18   6        955.25        941.43        45.85 o                         
   1  18   6      11789.56      11908.15       165.85 o                         
   2  18   6       3459.37       3492.55        99.42 o                         
   3  18   6        494.43        452.82        35.24 o                         
   4  18   6       3549.33       3469.74        84.57 o                         
   5  18   6       4245.54       4231.11       147.11 o                         
   6  18   6       4548.07       4880.62       166.43 o                         
   7  18   6       1533.83       1541.78       117.25 o                         
  -8  19   6         21.89        112.49        73.89 o                         
  -7  19   6       4215.39       4359.34       123.64 o                         
  -6  19   6       2505.71       2516.89        92.90 o                         
  -5  19   6       3123.58       3073.00        80.25 o                         
  -4  19   6        227.62        228.33        26.36 o                         
  -3  19   6       1104.14       1056.84        38.40 o                         
  -2  19   6       5657.55       5597.90        96.65 o                         
  -1  19   6      14669.60      14591.90       197.75 o                         
   0  19   6       5932.99       5912.79       112.91 o                         
   1  19   6         94.96        145.38        22.64 o                         
   2  19   6       1707.65       1744.02        50.68 o                         
   3  19   6       7410.39       7689.34       139.36 o                         
   4  19   6       3188.38       3166.91        82.42 o                         
   5  19   6       1442.17       1391.30       176.31 o                         
   6  19   6         63.55         58.01        50.48 o                         
  -8  20   6       6239.59       6713.99       160.42 o                         
  -7  20   6       7095.47       6954.12       140.65 o                         
  -6  20   6         18.87          4.30        26.92 o                         
  -5  20   6       3741.29       3659.10        90.60 o                         
  -4  20   6       1773.73       1659.63        53.35 o                         
  -3  20   6       9560.25       9419.50       159.90 o                         
  -2  20   6       2556.15       2406.31        70.14 o                         
  -1  20   6         46.67         61.06        20.81 o                         
   0  20   6       2341.16       2313.13        58.65 o                         
   1  20   6      11989.41      12088.05       171.77 o                         
   2  20   6       1310.10       1257.21        47.26 o                         
   3  20   6        257.23        261.63        33.54 o                         
   4  20   6        957.68        974.05        54.51 o                         
   5  20   6       5902.15       6177.01       191.34 o                         
   6  20   6       1992.91       2146.80       161.33 o                         
  -7  21   6       4119.94       4223.62       106.09 o                         
  -6  21   6       3964.08       3933.62        98.85 o                         
  -5  21   6       3078.64       2958.49       103.83 o                         
  -4  21   6        175.25        125.99        25.89 o                         
  -3  21   6       1045.71        974.13        62.09 o                         
  -2  21   6       1193.90       1142.44        51.56 o                         
  -1  21   6      16652.81      16854.28       227.36 o                         
   0  21   6       3249.58       3196.44        70.93 o                         
   1  21   6         49.16         49.50        22.50 o                         
   2  21   6       1853.26       1718.99        57.17 o                         
   3  21   6       7635.69       8115.69       174.94 o                         
   4  21   6       1206.96       1261.22        80.07 o                         
   5  21   6        388.47        341.41       122.54 o                         
  -6  22   6        311.11        293.62        41.02 o                         
  -5  22   6       2446.38       2474.67        82.44 o                         
  -4  22   6       1343.91       1211.64        67.18 o                         
  -3  22   6       6270.05       6267.21       140.03 o                         
  -2  22   6       1223.10       1200.33        58.63 o                         
  -1  22   6        487.53        482.13        38.11 o                         
   0  22   6       2228.38       2192.12        69.15 o                         
   1  22   6       9418.13       9678.61       166.89 o                         
   2  22   6       2424.83       2501.89        73.40 o                         
   3  22   6         23.42         57.77        34.25 o                         
   4  22   6        121.55         54.84        37.74 o                         
  -5  23   6       4011.55       4201.65       108.83 o                         
  -4  23   6        724.93        731.99        55.65 o                         
  -3  23   6        611.22        590.62        51.39 o                         
  -2  23   6        244.19        221.12        51.77 o                         
  -1  23   6      14746.82      15103.41       238.06 o                         
   0  23   6        480.56        459.85        39.54 o                         
   1  23   6        404.14        445.13        39.47 o                         
   2  23   6       3024.46       2975.33       100.01 o                         
   3  23   6       7482.08       8000.77       179.26 o                         
  -4  24   6        774.53        607.93        54.59 o                         
  -3  24   6       7959.73       8233.42       180.49 o                         
  -2  24   6        967.21        850.15        58.88 o                         
  -1  24   6        177.23        179.00        38.81 o                         
   0  24   6       1167.86       1097.53        72.02 o                         
   1  24   6       9268.46       9564.88       170.22 o                         
   2  24   6       1915.67       1821.03        72.80 o                         
  -2  25   6        475.18        357.31        46.95 o                         
  -1  25   6       6289.79       6747.13       158.49 o                         
   0  25   6         74.39         99.98        32.19 o                         
 -11   0   7       7079.75       7476.62       261.82 o                         
  -9   0   7      11367.54      11540.05       216.65 o                         
  -7   0   7      17093.71      17368.45       294.32 o                         
  -5   0   7      59085.05      58969.43      1100.77 o                         
  -3   0   7         42.53        -10.58        28.21 o                         
  -1   0   7      48246.41      49175.60       902.49 o                         
   1   0   7        128.44        142.12        15.21 o                         
   3   0   7      15995.77      15601.88       254.74 o                         
   5   0   7       5141.94       5483.09       113.96 o                         
   7   0   7       8119.50       8145.96       163.25 o                         
   9   0   7      10283.68      10495.16       267.05 o                         
 -12   1   7        421.66        390.38        53.78 o                         
 -11   1   7       7870.92       8063.05       222.67 o                         
 -10   1   7        105.47         86.19        20.92 o                         
  -9   1   7       6446.71       6696.90       102.03 o                         
  -8   1   7       3795.68       3885.81        69.18 o                         
  -7   1   7      18840.71      18806.82       244.75 o                         
  -6   1   7         15.37         28.14        15.01 o                         
  -5   1   7       6539.73       6533.58        99.84 o                         
  -4   1   7         29.36         46.72        17.11 o                         
  -3   1   7      44714.51      43792.63       814.72 o                         
  -2   1   7         66.27         95.64        16.16 o                         
  -1   1   7       1161.76       1095.76        26.18 o                         
   0   1   7        198.00        177.58         9.51 o                         
   1   1   7      41389.21      41021.09       435.52 o                         
   2   1   7        554.93        547.45        19.28 o                         
   3   1   7       5597.20       5642.63        80.79 o                         
   4   1   7          2.89         15.94        12.09 o                         
   5   1   7       4196.85       4202.22        67.12 o                         
   6   1   7         36.40         22.26        15.85 o                         
   7   1   7       4413.73       4554.38        87.25 o                         
   8   1   7        226.92        191.49        32.71 o                         
   9   1   7       5065.07       4998.59       116.43 o                         
  10   1   7         85.94        110.01        53.57 o                         
 -12   2   7        594.51        547.57        58.48 o                         
 -11   2   7       8838.59       8996.81       231.56 o                         
 -10   2   7         55.30         64.16        21.33 o                         
  -9   2   7      10699.88      11100.16       162.56 o                         
  -8   2   7       1378.82       1274.20        50.37 o                         
  -7   2   7      11170.54      11421.01       160.92 o                         
  -6   2   7          7.03         38.35        16.88 o                         
  -5   2   7      58644.58      58167.45       684.48 o                         
  -4   2   7       7986.98       8059.00       125.81 o                         
  -3   2   7        716.46        638.04        38.59 o                         
  -2   2   7        965.93       1026.44        28.31 o                         
  -1   2   7      45245.64      44779.36       581.57 o                         
   0   2   7       1554.18       1379.99        28.44 o                         
   1   2   7        165.94        189.98        10.59 o                         
   2   2   7        413.41        426.43        19.83 o                         
   3   2   7      33104.56      33409.61       335.28 o                         
   4   2   7       2149.05       2104.03        42.88 o                         
   5   2   7       4902.89       4846.12        74.02 o                         
   6   2   7        202.15        173.94        19.99 o                         
   7   2   7       6999.50       6889.11       144.46 o                         
   8   2   7        387.87        342.61        40.96 o                         
   9   2   7       6712.91       6958.37       191.42 o                         
  10   2   7        385.81        300.09        67.88 o                         
 -12   3   7       2017.11       1889.17        90.45 o                         
 -11   3   7       4746.23       4859.08       145.02 o                         
 -10   3   7        383.48        418.80        31.21 o                         
  -9   3   7       6168.95       6566.94       110.31 o                         
  -8   3   7       2429.08       2478.02        61.97 o                         
  -7   3   7      13531.75      14041.89       190.96 o                         
  -6   3   7         42.00         30.82        14.91 o                         
  -5   3   7       1890.81       1750.41        73.19 o                         
  -4   3   7        795.76        601.49        27.07 o                         
  -3   3   7      54797.89      52102.41       679.75 o                         
  -2   3   7        125.88        217.62        15.53 o                         
  -1   3   7       1178.48       1247.34        30.90 o                         
   0   3   7       2931.82       2741.82        49.49 o                         
   1   3   7      34354.93      33582.91       333.41 o                         
   2   3   7        317.54        307.78        20.11 o                         
   3   3   7       1445.07       1379.81        30.35 o                         
   4   3   7       2438.33       2409.97        45.31 o                         
   5   3   7      24926.99      24728.96       280.94 o                         
   6   3   7         66.82         68.42        19.85 o                         
   7   3   7       5502.38       5670.18       102.26 o                         
   8   3   7       1178.77       1133.80        79.68 o                         
   9   3   7       3387.46       3449.13       127.05 o                         
  10   3   7         67.76         -6.77        47.18 o                         
 -12   4   7        247.21        341.30        53.89 o                         
 -11   4   7       9135.03       9203.80       240.54 o                         
 -10   4   7        632.10        524.55        34.11 o                         
  -9   4   7      10681.51      11059.75       162.24 o                         
  -8   4   7        822.20        811.87        53.86 o                         
  -7   4   7       6225.36       5992.43        98.53 o                         
  -6   4   7        295.05        284.78        22.58 o                         
  -5   4   7      35498.87      34530.57       464.43 o                         
  -4   4   7      13644.67      13855.26       202.31 o                         
  -3   4   7        870.72        732.06        44.28 o                         
  -2   4   7       5958.66       6056.73       102.92 o                         
  -1   4   7      47635.50      46232.60       601.42 o                         
   0   4   7        248.08        229.73        13.76 o                         
   1   4   7       2632.90       2661.36        44.95 o                         
   2   4   7       2940.16       3089.11        42.63 o                         
   3   4   7      41073.10      41042.23       442.72 o                         
   4   4   7       6359.90       6340.81        97.59 o                         
   5   4   7       5535.14       5305.26        89.51 o                         
   6   4   7        539.60        506.57        31.29 o                         
   7   4   7       7381.46       7260.12       119.98 o                         
   8   4   7       1125.25       1133.02        49.65 o                         
   9   4   7       1969.09       1861.58        70.45 o                         
  10   4   7         81.25         63.45        39.34 o                         
 -12   5   7       1152.09       1101.07        94.53 o                         
 -11   5   7       2509.73       2565.72       155.10 o                         
 -10   5   7        294.85        312.03        28.56 o                         
  -9   5   7      10201.31      10353.36       154.28 o                         
  -8   5   7        785.93        697.01        36.55 o                         
  -7   5   7      17451.17      17859.17       234.53 o                         
  -6   5   7        532.60        561.90        45.26 o                         
  -5   5   7       3695.07       3344.76        67.84 o                         
  -4   5   7       3189.39       3010.94        60.57 o                         
  -3   5   7      30559.97      29591.87       352.88 o                         
  -2   5   7         40.40         28.49        10.50 o                         
  -1   5   7        331.09        369.45        19.01 o                         
   0   5   7       4262.76       4467.88        54.65 o                         
   1   5   7      31936.30      32101.22       319.64 o                         
   2   5   7        341.99        392.73        19.19 o                         
   3   5   7       1456.14       1459.11        40.50 o                         
   4   5   7       3620.86       3758.20        68.24 o                         
   5   5   7      24472.34      24428.71       307.50 o                         
   6   5   7         60.99         58.50        20.38 o                         
   7   5   7       5711.38       5687.16       102.35 o                         
   8   5   7        126.87        120.31        29.52 o                         
   9   5   7       1760.18       1564.08        66.97 o                         
  10   5   7        144.23        169.99        52.89 o                         
 -12   6   7          0.92        -23.01        48.43 o                         
 -11   6   7       5291.27       5407.50       143.12 o                         
 -10   6   7       2275.56       2183.44        60.08 o                         
  -9   6   7      10808.82      11012.80       162.39 o                         
  -8   6   7       1504.53       1412.08        67.86 o                         
  -7   6   7       2767.24       2741.50        60.35 o                         
  -6   6   7       4303.58       4229.04        82.97 o                         
  -5   6   7      20475.04      20103.51       282.48 o                         
  -4   6   7       1252.27       1270.99        42.24 o                         
  -3   6   7       4910.42       4860.13        72.32 o                         
  -2   6   7       2911.56       2877.32        43.30 o                         
  -1   6   7      53574.34      53078.42       618.14 o                         
   0   6   7        980.12        916.41        18.79 o                         
   1   6   7       9468.19       9632.70       105.54 o                         
   2   6   7       1944.53       1917.54        36.64 o                         
   3   6   7      23564.89      24270.74       269.23 o                         
   4   6   7       2142.01       2096.78        55.47 o                         
   5   6   7       4397.11       4318.12       120.63 o                         
   6   6   7        360.04        384.40        32.69 o                         
   7   6   7       7753.32       7697.27       159.82 o                         
   8   6   7       1064.99       1055.37        60.73 o                         
   9   6   7       1295.32       1155.52        69.24 o                         
 -12   7   7         96.96         25.60        50.39 o                         
 -11   7   7       2727.34       2733.57       125.25 o                         
 -10   7   7          0.03        -25.39        20.06 o                         
  -9   7   7      11058.86      10679.47       158.62 o                         
  -8   7   7       5195.89       5287.47       121.11 o                         
  -7   7   7      33408.12      32366.22       399.89 o                         
  -6   7   7        142.87        212.73        22.84 o                         
  -5   7   7       5273.30       5113.88        91.63 o                         
  -4   7   7       3101.52       3110.14        62.94 o                         
  -3   7   7      34320.95      34223.96       405.73 o                         
  -2   7   7       5939.39       6229.87        79.45 o                         
  -1   7   7        240.88        254.30        12.99 o                         
   0   7   7       2732.15       2690.62        35.47 o                         
   1   7   7      27415.73      27745.52       279.86 o                         
   2   7   7       2661.87       2673.12        44.02 o                         
   3   7   7       2974.08       3065.59        53.95 o                         
   4   7   7        189.34        143.96        21.96 o                         
   5   7   7      13840.20      13669.00       208.43 o                         
   6   7   7        607.09        545.37        36.63 o                         
   7   7   7       3316.52       3188.02        81.33 o                         
   8   7   7        221.62        270.48        39.52 o                         
   9   7   7       1247.63       1228.19        68.54 o                         
 -12   8   7        463.23        353.69        66.48 o                         
 -11   8   7       4171.99       4161.13       152.60 o                         
 -10   8   7       2786.58       2598.79        66.09 o                         
  -9   8   7      11066.31      10740.86       159.72 o                         
  -8   8   7        485.86        447.94        30.94 o                         
  -7   8   7       3930.71       4023.87        77.06 o                         
  -6   8   7       6073.03       6024.48       107.43 o                         
  -5   8   7      20696.77      20726.81       257.87 o                         
  -4   8   7       1336.85       1349.10        35.89 o                         
  -3   8   7       6892.87       7088.92        90.94 o                         
  -2   8   7        475.88        456.95        17.17 o                         
  -1   8   7      42533.04      42272.05       451.70 o                         
   0   8   7      14924.36      14590.34       143.61 o                         
   1   8   7       2246.17       2213.14        33.32 o                         
   2   8   7       3077.89       2963.68        44.94 o                         
   3   8   7      16825.37      16788.92       193.57 o                         
   4   8   7       1528.00       1502.44        48.32 o                         
   5   8   7       3046.38       3190.16        74.54 o                         
   6   8   7         45.03         31.37        23.24 o                         
   7   8   7       3729.42       3643.99       135.81 o                         
   8   8   7       1347.67       1304.56        66.60 o                         
   9   8   7       2207.61       2256.22        93.96 o                         
 -12   9   7        131.32         26.61        53.34 o                         
 -11   9   7       4522.69       4559.62       223.03 o                         
 -10   9   7         35.26         17.95        25.44 o                         
  -9   9   7       5093.22       5014.33        94.17 o                         
  -8   9   7      13022.47      13105.56       193.03 o                         
  -7   9   7      17887.94      17212.93       236.93 o                         
  -6   9   7        533.72        470.21        30.41 o                         
  -5   9   7       5243.94       5148.52       108.62 o                         
  -4   9   7       1156.08       1031.98        28.72 o                         
  -3   9   7      23768.52      24033.51       266.90 o                         
  -2   9   7       7808.02       7891.28        98.26 o                         
  -1   9   7       1931.30       1942.31        34.83 o                         
   0   9   7        899.92        833.43        19.64 o                         
   1   9   7      26849.27      26484.69       252.05 o                         
   2   9   7       3167.65       2948.38        42.77 o                         
   3   9   7       1491.66       1485.86        34.33 o                         
   4   9   7       2988.06       2993.70        69.98 o                         
   5   9   7      11460.25      11639.88       185.04 o                         
   6   9   7       2162.53       2060.51        63.50 o                         
   7   9   7       4538.31       4651.49       115.85 o                         
   8   9   7        213.33        232.27        42.28 o                         
   9   9   7       1451.80       1454.86        98.73 o                         
 -11  10   7       5260.69       5317.22       179.73 o                         
 -10  10   7       3381.22       3182.65        98.93 o                         
  -9  10   7       9207.24       9157.17       144.79 o                         
  -8  10   7       1253.33       1216.74        45.52 o                         
  -7  10   7       8359.02       8295.27       127.98 o                         
  -6  10   7       4286.64       4117.48       110.19 o                         
  -5  10   7      17532.79      17493.91       252.43 o                         
  -4  10   7        336.88        293.78        24.24 o                         
  -3  10   7        179.12        204.36        14.39 o                         
  -2  10   7       1829.64       1753.60        34.20 o                         
  -1  10   7      29322.42      29057.94       294.36 o                         
   0  10   7      15700.39      15263.54       151.13 o                         
   1  10   7         39.17         64.33         9.16 o                         
   2  10   7       5274.20       5460.60        68.92 o                         
   3  10   7      12620.39      12361.60       150.01 o                         
   4  10   7       4111.10       4087.81       108.66 o                         
   5  10   7       3671.35       3685.64        83.35 o                         
   6  10   7         13.24        -15.61        25.92 o                         
   7  10   7       2662.70       2545.74        84.85 o                         
   8  10   7       1137.17       1144.85       141.93 o                         
   9  10   7       3062.60       2916.36       126.87 o                         
 -11  11   7       5418.59       5327.49       181.24 o                         
 -10  11   7         10.37         51.90        32.18 o                         
  -9  11   7       3020.15       2996.14        95.69 o                         
  -8  11   7       8289.68       8361.08       163.13 o                         
  -7  11   7       8536.19       8544.77       145.64 o                         
  -6  11   7         52.38         17.69        19.23 o                         
  -5  11   7       4268.79       4131.19       104.08 o                         
  -4  11   7       3663.49       3597.40        73.29 o                         
  -3  11   7      14767.25      14812.89       191.92 o                         
  -2  11   7        679.74        753.62        43.10 o                         
  -1  11   7          2.54         19.41         9.63 o                         
   0  11   7        550.64        582.07        18.62 o                         
   1  11   7      32570.23      31825.77       306.04 o                         
   2  11   7       6326.11       6143.01        76.95 o                         
   3  11   7       1755.09       1696.85        38.79 o                         
   4  11   7       1908.57       1901.32        48.30 o                         
   5  11   7       6117.25       5839.96       128.03 o                         
   6  11   7       4189.62       4058.30       104.76 o                         
   7  11   7       3234.80       3328.78       246.84 o                         
   8  11   7         84.17         27.77        47.60 o                         
   9  11   7       2327.56       2232.88       118.42 o                         
 -11  12   7       4220.48       4225.43       355.27 o                         
 -10  12   7       4183.75       4297.88       119.23 o                         
  -9  12   7       5360.54       5414.76       115.79 o                         
  -8  12   7        437.87        401.82        32.79 o                         
  -7  12   7       4615.42       4594.15       108.05 o                         
  -6  12   7       5631.02       5746.98       107.48 o                         
  -5  12   7      15264.83      15241.52       225.99 o                         
  -4  12   7        797.99        769.23        35.84 o                         
  -3  12   7        145.32        168.26        17.85 o                         
  -2  12   7       7473.74       7357.89       103.88 o                         
  -1  12   7      20035.07      19679.48       193.04 o                         
   0  12   7       1525.46       1452.25        27.96 o                         
   1  12   7        339.47        395.80        17.13 o                         
   2  12   7       1012.39       1038.55        27.29 o                         
   3  12   7      13034.29      12808.60       157.01 o                         
   4  12   7       4154.82       3986.36       122.39 o                         
   5  12   7       3249.77       3147.69        89.13 o                         
   6  12   7        187.92        196.06        46.63 o                         
   7  12   7       4643.39       4773.70       156.37 o                         
   8  12   7       2407.55       2224.32       112.12 o                         
 -11  13   7       3827.79       3580.04       149.60 o                         
 -10  13   7         36.31         21.23        41.54 o                         
  -9  13   7       2035.58       1912.39        66.17 o                         
  -8  13   7       3340.34       3159.69        80.38 o                         
  -7  13   7       9593.26       9434.94       176.36 o                         
  -6  13   7       4105.23       4057.67       122.96 o                         
  -5  13   7       1100.77       1035.43        62.35 o                         
  -4  13   7      14247.90      14416.47       192.23 o                         
  -3  13   7      23589.52      23175.71       289.18 o                         
  -2  13   7       6428.57       6269.72        94.58 o                         
  -1  13   7       2079.28       1971.23        34.19 o                         
   0  13   7       4532.80       4549.93        58.32 o                         
   1  13   7      28061.14      28177.21       271.21 o                         
   2  13   7       8167.15       8191.82        98.26 o                         
   3  13   7       4073.43       4119.26        73.23 o                         
   4  13   7        398.02        368.27        29.97 o                         
   5  13   7       3487.33       3214.08        91.77 o                         
   6  13   7       4792.66       4703.51       152.08 o                         
   7  13   7       1316.07       1392.44        92.03 o                         
   8  13   7        147.70        128.91        67.00 o                         
 -10  14   7       2588.84       2642.51        95.03 o                         
  -9  14   7       3450.98       3299.73        86.71 o                         
  -8  14   7         54.63         14.92        24.82 o                         
  -7  14   7       2558.83       2492.64        72.27 o                         
  -6  14   7       7247.98       7190.43       128.65 o                         
  -5  14   7      11620.58      11662.30       183.21 o                         
  -4  14   7       7859.33       8028.87       191.44 o                         
  -3  14   7       1055.73       1004.92        35.96 o                         
  -2  14   7      11380.62      11241.81       153.28 o                         
  -1  14   7      11812.60      11723.50       132.98 o                         
   0  14   7        748.85        733.33        27.16 o                         
   1  14   7         84.89        115.22        14.39 o                         
   2  14   7       1165.22       1119.31        30.12 o                         
   3  14   7       5713.92       6096.22        97.59 o                         
   4  14   7       4967.86       5034.74       132.84 o                         
   5  14   7       2157.19       2014.13        96.00 o                         
   6  14   7       1197.23       1080.05        96.97 o                         
   7  14   7       3552.86       3563.34       139.63 o                         
   8  14   7       4023.30       4138.12       157.07 o                         
 -10  15   7         39.12         81.81        37.20 o                         
  -9  15   7       1848.92       1762.79        72.78 o                         
  -8  15   7       1484.00       1418.83        58.80 o                         
  -7  15   7       6744.34       6512.40       146.74 o                         
  -6  15   7       3036.26       2897.92        74.01 o                         
  -5  15   7        420.76        406.12        29.19 o                         
  -4  15   7      18736.16      18628.72       242.94 o                         
  -3  15   7      24263.96      24146.72       302.91 o                         
  -2  15   7       8023.68       7841.31       115.53 o                         
  -1  15   7        230.61        194.28        16.03 o                         
   0  15   7       6655.47       6603.67        91.94 o                         
   1  15   7      11264.74      11499.25       132.68 o                         
   2  15   7       6696.50       6836.28        87.96 o                         
   3  15   7       2767.13       2785.67        60.38 o                         
   4  15   7        108.63         79.68        48.49 o                         
   5  15   7       5520.20       5390.20       164.57 o                         
   6  15   7       3465.23       3265.38       129.03 o                         
   7  15   7       2840.01       2842.93       126.54 o                         
 -10  16   7       3798.89       3517.96       145.66 o                         
  -9  16   7       1338.48       1258.95        66.93 o                         
  -8  16   7         85.81         78.66        28.02 o                         
  -7  16   7        771.48        706.34        43.21 o                         
  -6  16   7       6821.98       6781.58       126.02 o                         
  -5  16   7       8760.90       8579.55       147.77 o                         
  -4  16   7      13006.66      13178.79       182.49 o                         
  -3  16   7        803.39        743.05        33.65 o                         
  -2  16   7       6583.58       6580.78        93.42 o                         
  -1  16   7       7331.73       7230.73       105.95 o                         
   0  16   7       2678.27       2632.56        51.37 o                         
   1  16   7         31.30         34.73        15.25 o                         
   2  16   7       1526.84       1547.48        37.13 o                         
   3  16   7       4110.93       4094.91        71.10 o                         
   4  16   7       6318.47       6420.77       190.42 o                         
   5  16   7       1369.41       1190.70        82.90 o                         
   6  16   7       1076.79       1037.57        81.01 o                         
   7  16   7       1832.18       1814.14       109.69 o                         
  -9  17   7       4438.03       4316.82       171.80 o                         
  -8  17   7       4032.97       3992.65        96.19 o                         
  -7  17   7       7257.82       7175.88       135.44 o                         
  -6  17   7        701.77        679.73        38.40 o                         
  -5  17   7        403.07        308.74        33.20 o                         
  -4  17   7       8966.77       8860.76       134.46 o                         
  -3  17   7      14671.82      14601.11       197.92 o                         
  -2  17   7       3161.14       3005.51        57.23 o                         
  -1  17   7        277.21        264.71        21.89 o                         
   0  17   7       6518.25       6615.03        96.44 o                         
   1  17   7       3707.01       3696.10        62.14 o                         
   2  17   7       7334.87       7527.68       105.51 o                         
   3  17   7        981.62        981.12        70.45 o                         
   4  17   7        327.84        356.29        54.22 o                         
   5  17   7       7188.45       7388.06       253.89 o                         
   6  17   7       4195.35       4631.81       161.45 o                         
   7  17   7       1373.70       1291.22        95.32 o                         
  -9  18   7        867.18        859.92        77.52 o                         
  -8  18   7         75.24         41.90        37.62 o                         
  -7  18   7        440.01        426.36        38.44 o                         
  -6  18   7       6855.12       6907.71       142.79 o                         
  -5  18   7       4148.96       3992.09        83.12 o                         
  -4  18   7       2504.85       2392.98        61.83 o                         
  -3  18   7        662.70        571.13        30.87 o                         
  -2  18   7       4255.14       3965.32        87.14 o                         
  -1  18   7       7639.67       7667.78       120.23 o                         
   0  18   7       4881.23       4836.31        87.22 o                         
   1  18   7       1303.85       1266.05        39.75 o                         
   2  18   7       2973.88       2886.18        84.49 o                         
   3  18   7       5434.22       5380.98       127.32 o                         
   4  18   7       4541.59       4591.37       152.10 o                         
   5  18   7        943.70        763.45        72.92 o                         
   6  18   7         17.83          1.35        47.33 o                         
  -8  19   7      12368.27      12991.38       313.10 o                         
  -7  19   7       5372.64       5183.48       137.56 o                         
  -6  19   7        767.98        661.27        46.09 o                         
  -5  19   7        630.02        562.03        42.38 o                         
  -4  19   7       5514.55       5515.48       113.42 o                         
  -3  19   7       3508.98       3454.46        78.33 o                         
  -2  19   7       5551.44       5572.71       110.70 o                         
  -1  19   7        559.65        488.80        31.52 o                         
   0  19   7       5646.93       5577.02        98.01 o                         
   1  19   7       4846.35       4914.57        99.83 o                         
   2  19   7       6381.50       6408.92       156.25 o                         
   3  19   7        197.44        176.96        36.04 o                         
   4  19   7       1840.30       1876.96       136.64 o                         
   5  19   7       3465.27       3643.27       143.31 o                         
   6  19   7       5194.33       5282.15       240.67 o                         
  -8  20   7        320.82        400.95        53.08 o                         
  -7  20   7       2054.20       2038.67        89.95 o                         
  -6  20   7       6921.27       7200.83       166.81 o                         
  -5  20   7       1561.79       1510.54        63.27 o                         
  -4  20   7        196.80        172.06        27.24 o                         
  -3  20   7        323.64        291.55        33.48 o                         
  -2  20   7       5886.09       5823.42       116.15 o                         
  -1  20   7       5535.07       5592.78        99.64 o                         
   0  20   7       8771.01       8675.06       150.87 o                         
   1  20   7        949.38        839.24        52.17 o                         
   2  20   7       3027.71       3292.10        98.49 o                         
   3  20   7       2828.83       2880.15        93.18 o                         
   4  20   7       3254.83       3456.46       187.77 o                         
   5  20   7        533.04        522.23        71.03 o                         
  -7  21   7       1799.64       1553.99        82.72 o                         
  -6  21   7        519.21        513.15        83.55 o                         
  -5  21   7       1801.12       1725.99        89.79 o                         
  -4  21   7       7246.64       6808.68       153.74 o                         
  -3  21   7       1409.68       1340.23        66.76 o                         
  -2  21   7       3983.23       3978.47       106.97 o                         
  -1  21   7        734.49        685.02        42.31 o                         
   0  21   7       2209.52       2249.49        74.82 o                         
   1  21   7       3818.83       3785.66       108.66 o                         
   2  21   7       5505.84       5448.95       134.57 o                         
   3  21   7         74.20         95.68        36.31 o                         
   4  21   7       2780.56       2847.79       143.69 o                         
  -6  22   7       6434.95       6358.81       157.62 o                         
  -5  22   7       2438.17       2325.68        88.81 o                         
  -4  22   7        991.10        902.65        89.36 o                         
  -3  22   7         28.98        -11.27        31.15 o                         
  -2  22   7       6330.73       6131.05       142.35 o                         
  -1  22   7       1910.98       1891.50        65.40 o                         
   0  22   7      10257.40      10230.98       174.71 o                         
   1  22   7          7.01         -0.75        26.07 o                         
   2  22   7       2186.74       2253.49        92.20 o                         
   3  22   7       4198.10       4382.09       123.25 o                         
  -5  23   7        997.81        944.92        65.00 o                         
  -4  23   7       5443.92       5557.47       140.75 o                         
  -3  23   7       2554.75       2543.90        92.62 o                         
  -2  23   7       3667.11       3628.20       156.74 o                         
  -1  23   7         79.03        115.54        34.60 o                         
   0  23   7       2431.31       2469.84        75.41 o                         
   1  23   7       1600.93       1476.96        62.95 o                         
   2  23   7       5893.41       6006.85       147.88 o                         
  -3  24   7        222.79        215.81        51.28 o                         
  -2  24   7       5827.30       6100.20       147.63 o                         
  -1  24   7        881.86        731.50        55.90 o                         
   0  24   7       5437.85       5657.27       120.35 o                         
   1  24   7         29.57         22.68        28.75 o                         
 -12   0   8       9283.18       9418.56       366.73 o                         
 -10   0   8       2101.46       2051.31        77.80 o                         
  -8   0   8      16309.41      16448.46       286.41 o                         
  -6   0   8        169.25        251.25        37.28 o                         
  -4   0   8      27115.93      28407.32       774.01 o                         
  -2   0   8      39047.32      38561.93       707.87 o                         
   0   0   8      21412.54      21582.03       332.95 o                         
   2   0   8      30790.67      31305.51       478.53 o                         
   4   0   8         81.12         88.02        21.24 o                         
   6   0   8       9713.73       9501.36       180.83 o                         
   8   0   8        530.27        550.20        64.12 o                         
 -12   1   8        328.06        436.66        56.24 o                         
 -11   1   8        518.62        529.70        54.59 o                         
 -10   1   8      19693.74      20214.60       270.27 o                         
  -9   1   8          3.83         31.41        20.43 o                         
  -8   1   8       1141.87       1097.87        43.86 o                         
  -7   1   8       1684.49       1611.19        61.97 o                         
  -6   1   8      33168.11      33385.75       408.62 o                         
  -5   1   8        618.94        631.10        42.78 o                         
  -4   1   8      26376.93      26061.09       652.35 o                         
  -3   1   8        799.90        829.78        45.49 o                         
  -2   1   8      11914.21      11449.75       163.18 o                         
  -1   1   8         51.22         29.70         9.19 o                         
   0   1   8      40588.52      41086.16       437.04 o                         
   1   1   8        286.70        286.36        17.57 o                         
   2   1   8       7470.49       7309.12        83.83 o                         
   3   1   8         56.33         47.65        12.64 o                         
   4   1   8      14279.97      14470.56       173.00 o                         
   5   1   8        184.65        205.78        19.61 o                         
   6   1   8         12.12         48.34        17.64 o                         
   7   1   8        191.63        165.58        27.64 o                         
   8   1   8      12966.03      12955.34       216.57 o                         
   9   1   8          7.49          0.69        32.78 o                         
 -12   2   8      10344.03      10642.43       373.95 o                         
 -11   2   8        388.12        459.82        51.99 o                         
 -10   2   8        414.54        426.50        43.14 o                         
  -9   2   8         14.94          7.66        19.42 o                         
  -8   2   8      15910.09      16069.34       218.12 o                         
  -7   2   8       5411.25       5316.86        91.28 o                         
  -6   2   8       2914.74       2891.61        83.73 o                         
  -5   2   8          2.12         13.28        14.79 o                         
  -4   2   8      21879.09      20911.15       664.69 o                         
  -3   2   8       5017.62       4906.20       121.51 o                         
  -2   2   8      29129.06      28853.07       383.82 o                         
  -1   2   8       3247.27       3253.40        52.57 o                         
   0   2   8      15649.87      15725.73       194.39 o                         
   1   2   8        195.25        218.59        13.54 o                         
   2   2   8      24566.37      24184.39       245.94 o                         
   3   2   8       2453.34       2258.06        47.32 o                         
   4   2   8        854.01        830.58        33.38 o                         
   5   2   8         36.05         22.99        14.58 o                         
   6   2   8      14713.79      14736.98       202.40 o                         
   7   2   8          2.12          9.73        21.69 o                         
   8   2   8        180.36        185.41        34.56 o                         
   9   2   8         17.21        -25.54        29.95 o                         
 -12   3   8         35.77         74.38        40.37 o                         
 -11   3   8       1503.26       1256.90        74.48 o                         
 -10   3   8      17919.44      18732.32       254.06 o                         
  -9   3   8          9.01         18.66        20.05 o                         
  -8   3   8       2950.27       2870.22        65.17 o                         
  -7   3   8       1882.93       1915.64        50.81 o                         
  -6   3   8      36513.41      36309.97       441.89 o                         
  -5   3   8       3168.61       3072.97        65.15 o                         
  -4   3   8      25574.60      25074.26       343.44 o                         
  -3   3   8       2317.60       2261.89        61.75 o                         
  -2   3   8      31892.14      32154.18       426.17 o                         
  -1   3   8        435.15        377.19        19.05 o                         
   0   3   8      29231.80      28927.29       344.47 o                         
   1   3   8       1107.21       1012.15        31.54 o                         
   2   3   8       6504.70       6409.68        81.00 o                         
   3   3   8        110.40         97.90        15.59 o                         
   4   3   8      15273.97      15775.77       206.54 o                         
   5   3   8       1268.44       1251.59        42.29 o                         
   6   3   8        368.92        365.12        35.45 o                         
   7   3   8       1291.06       1275.06        49.39 o                         
   8   3   8       6889.43       6633.32       118.43 o                         
   9   3   8        313.91        263.11        49.13 o                         
 -12   4   8       9012.04       9449.92       310.76 o                         
 -11   4   8       1296.40       1346.50        76.90 o                         
 -10   4   8         16.61         30.01        22.23 o                         
  -9   4   8        891.92        941.63        42.61 o                         
  -8   4   8      16916.34      17241.56       231.63 o                         
  -7   4   8         31.40         22.63        25.66 o                         
  -6   4   8      10036.31       9810.98       141.35 o                         
  -5   4   8        224.35        254.63        22.64 o                         
  -4   4   8      24236.76      23166.31       318.78 o                         
  -3   4   8       5796.90       5616.79        96.13 o                         
  -2   4   8      10603.51      10188.45       148.66 o                         
  -1   4   8       3102.48       3223.75        58.55 o                         
   0   4   8      13369.14      13584.08       171.54 o                         
   1   4   8       2038.12       2034.38        36.27 o                         
   2   4   8      15640.84      15757.21       180.28 o                         
   3   4   8       1159.53       1125.34        34.73 o                         
   4   4   8       2831.74       2797.52        76.11 o                         
   5   4   8        118.59         85.40        19.69 o                         
   6   4   8      20231.52      20964.83       274.19 o                         
   7   4   8         37.56         42.10        23.26 o                         
   8   4   8         88.62        128.10        28.09 o                         
   9   4   8         68.54         37.84        36.62 o                         
 -12   5   8         33.57         63.90        48.63 o                         
 -11   5   8       1192.97       1152.48        71.84 o                         
 -10   5   8      12614.09      13095.16       189.85 o                         
  -9   5   8        570.09        525.88        38.39 o                         
  -8   5   8       2725.30       2786.90        70.99 o                         
  -7   5   8        180.10        178.82        22.18 o                         
  -6   5   8      22730.87      22047.63       311.79 o                         
  -5   5   8       2707.02       2677.04        60.15 o                         
  -4   5   8       8695.08       8759.78       135.79 o                         
  -3   5   8        779.06        715.00        21.95 o                         
  -2   5   8      17538.79      17005.82       212.86 o                         
  -1   5   8       1741.01       1620.92        38.57 o                         
   0   5   8      30684.55      31377.91       339.51 o                         
   1   5   8         43.20         54.26        10.27 o                         
   2   5   8        710.11        726.54        23.05 o                         
   3   5   8       2010.47       2138.82        54.30 o                         
   4   5   8      25260.60      25301.26       315.38 o                         
   5   5   8        798.38        724.23        34.68 o                         
   6   5   8         75.20        124.33        32.00 o                         
   7   5   8       1259.94       1165.76        48.64 o                         
   8   5   8       4526.33       4547.70        95.02 o                         
   9   5   8        663.84        672.44        67.49 o                         
 -12   6   8       8877.70       9197.77       256.24 o                         
 -11   6   8        652.79        628.94        57.64 o                         
 -10   6   8         10.59         45.66        23.31 o                         
  -9   6   8       1636.46       1476.42        50.75 o                         
  -8   6   8      23510.33      23671.12       305.22 o                         
  -7   6   8        797.56        719.96        34.72 o                         
  -6   6   8      13110.03      13025.03       197.48 o                         
  -5   6   8         31.80         14.49        24.68 o                         
  -4   6   8      29943.76      29714.20       358.35 o                         
  -3   6   8       2829.40       2742.24        44.40 o                         
  -2   6   8       6668.12       6344.59        91.96 o                         
  -1   6   8        113.26        103.01        13.54 o                         
   0   6   8       7136.53       7315.06        91.45 o                         
   1   6   8       1420.77       1389.10        26.54 o                         
   2   6   8      16191.65      16310.71       187.51 o                         
   3   6   8        476.88        493.73        44.53 o                         
   4   6   8       2899.16       2857.83        67.79 o                         
   5   6   8        448.55        434.04        33.01 o                         
   6   6   8      16259.17      16568.63       252.08 o                         
   7   6   8        124.37        101.36        28.03 o                         
   8   6   8          5.40         30.18        30.99 o                         
   9   6   8         45.33         34.05        35.17 o                         
 -12   7   8          5.16        -25.75        48.29 o                         
 -11   7   8        142.55        103.49        41.29 o                         
 -10   7   8       9527.60       9684.66       151.09 o                         
  -9   7   8       4156.72       4041.30        83.05 o                         
  -8   7   8       1355.31       1421.87        48.55 o                         
  -7   7   8       1369.57       1297.02        44.57 o                         
  -6   7   8      17929.42      17764.77       258.31 o                         
  -5   7   8       1709.67       1691.93        44.00 o                         
  -4   7   8       4235.90       4097.99        66.74 o                         
  -3   7   8        289.07        303.10        15.79 o                         
  -2   7   8      25245.46      25186.66       306.33 o                         
  -1   7   8      10303.06      10381.40       137.81 o                         
   0   7   8      30724.81      30726.73       272.81 o                         
   1   7   8       3297.34       3176.42        56.10 o                         
   2   7   8        275.11        283.79        18.12 o                         
   3   7   8       5539.03       5283.11        98.74 o                         
   4   7   8      32666.76      33203.65       454.87 o                         
   5   7   8        208.20        196.64        27.33 o                         
   6   7   8         35.15         70.55        26.34 o                         
   7   7   8         75.06         63.82        28.06 o                         
   8   7   8       3820.71       3688.32       106.81 o                         
   9   7   8        395.97        380.65        82.66 o                         
 -12   8   8       7817.07       7968.93       640.89 o                         
 -11   8   8        303.12        267.32        57.61 o                         
 -10   8   8         29.00         65.52        23.73 o                         
  -9   8   8        749.38        724.22        39.30 o                         
  -8   8   8      23427.34      23008.04       299.15 o                         
  -7   8   8       8031.61       7876.98       123.15 o                         
  -6   8   8       8251.22       7732.11       130.88 o                         
  -5   8   8       1271.63       1163.11        43.85 o                         
  -4   8   8      14975.60      14861.04       190.25 o                         
  -3   8   8       1282.58       1321.81        29.61 o                         
  -2   8   8      13623.53      13427.78       156.02 o                         
  -1   8   8       1186.72       1178.74        26.15 o                         
   0   8   8       1964.08       1879.60        29.59 o                         
   1   8   8       3195.88       3059.10        42.19 o                         
   2   8   8      25461.54      24811.27       277.07 o                         
   3   8   8        409.20        349.15        32.45 o                         
   4   8   8       1543.82       1560.18        52.13 o                         
   5   8   8        974.89       1012.86        46.71 o                         
   6   8   8      10812.66      10995.57       182.13 o                         
   7   8   8       1310.69       1251.84        56.89 o                         
   8   8   8          4.47         31.77        31.86 o                         
   9   8   8        164.14        186.84        42.26 o                         
 -11   9   8        165.31        196.69        74.05 o                         
 -10   9   8       8898.51       8952.02       145.66 o                         
  -9   9   8       5817.81       5631.33       103.11 o                         
  -8   9   8       1892.55       1850.00        56.82 o                         
  -7   9   8       1266.77       1149.75        59.24 o                         
  -6   9   8      20251.32      19806.59       286.04 o                         
  -5   9   8       2365.25       2331.11        57.77 o                         
  -4   9   8       8883.29       8907.51       139.31 o                         
  -3   9   8       1659.68       1653.25        33.96 o                         
  -2   9   8      13175.61      13200.39       154.68 o                         
  -1   9   8      13843.71      13605.00       157.80 o                         
   0   9   8      18635.35      18273.83       178.50 o                         
   1   9   8       3411.86       3158.85        43.71 o                         
   2   9   8       4158.47       3926.97        61.47 o                         
   3   9   8       7101.77       7016.64       111.55 o                         
   4   9   8      13486.61      13464.40       207.36 o                         
   5   9   8        483.92        460.43        42.68 o                         
   6   9   8          0.79          0.99        24.00 o                         
   7   9   8         68.94         34.64        30.67 o                         
   8   9   8       5443.15       5113.41       132.34 o                         
 -11  10   8        349.24        347.77        62.69 o                         
 -10  10   8        359.92        356.75        35.01 o                         
  -9  10   8       1128.38       1101.36        79.81 o                         
  -8  10   8      16797.41      16771.92       229.43 o                         
  -7  10   8      14031.23      13662.65       212.17 o                         
  -6  10   8       1821.58       1773.86        53.95 o                         
  -5  10   8        545.05        574.18        31.31 o                         
  -4  10   8      11221.36      11106.34       152.45 o                         
  -3  10   8       1577.89       1554.15        41.13 o                         
  -2  10   8      18425.69      18164.46       206.76 o                         
  -1  10   8        365.21        369.57        20.89 o                         
   0  10   8       9527.73       9385.62        99.81 o                         
   1  10   8       6057.72       5994.64        66.12 o                         
   2  10   8      27503.31      27253.12       304.24 o                         
   3  10   8         23.48         21.18        16.56 o                         
   4  10   8        407.53        411.03        33.39 o                         
   5  10   8       3053.41       3166.47        78.88 o                         
   6  10   8       5052.81       4791.77       118.61 o                         
   7  10   8       1748.65       1764.64        75.59 o                         
   8  10   8        434.78        373.14        59.69 o                         
 -11  11   8        316.10        293.50        61.74 o                         
 -10  11   8       9885.29       9780.85       172.27 o                         
  -9  11   8       3273.86       3175.87        77.94 o                         
  -8  11   8       1254.71       1197.23        79.69 o                         
  -7  11   8        591.26        496.23        35.64 o                         
  -6  11   8      11265.83      11278.47       178.62 o                         
  -5  11   8       7053.62       7005.32       158.29 o                         
  -4  11   8      11860.90      12121.11       164.96 o                         
  -3  11   8        869.18        729.03        28.73 o                         
  -2  11   8       2710.57       2615.75        55.33 o                         
  -1  11   8       3523.37       3552.85        59.14 o                         
   0  11   8       8042.14       8136.60        96.63 o                         
   1  11   8        619.47        528.93        20.68 o                         
   2  11   8       6874.21       6703.66        93.01 o                         
   3  11   8       3826.94       3979.82        73.44 o                         
   4  11   8       6907.41       6805.53       124.18 o                         
   5  11   8       1185.64       1124.39        51.56 o                         
   6  11   8        156.03        173.00        35.10 o                         
   7  11   8        958.05        987.84        93.62 o                         
   8  11   8       6236.63       6271.67       192.54 o                         
 -11  12   8        896.22        783.09        81.27 o                         
 -10  12   8       1332.57       1212.98        57.77 o                         
  -9  12   8       1843.13       1890.84        82.96 o                         
  -8  12   8      11420.49      11416.56       169.78 o                         
  -7  12   8       5854.92       5624.42       118.59 o                         
  -6  12   8       1917.87       1803.63        56.28 o                         
  -5  12   8        180.36        192.22        24.15 o                         
  -4  12   8      17242.82      16573.21       217.06 o                         
  -3  12   8       6613.78       6813.54       104.25 o                         
  -2  12   8      17189.90      17301.45       246.84 o                         
  -1  12   8        410.22        327.54        29.63 o                         
   0  12   8      17922.88      18225.58       194.58 o                         
   1  12   8       4284.19       4284.27        61.17 o                         
   2  12   8      15041.65      15174.35       182.29 o                         
   3  12   8       3869.23       3759.06        72.12 o                         
   4  12   8         63.78         55.93        23.79 o                         
   5  12   8       4151.99       4156.22       108.03 o                         
   6  12   8       2853.63       2692.90       186.03 o                         
   7  12   8       1110.47       1025.25        81.04 o                         
   8  12   8        319.16        263.53        58.56 o                         
 -10  13   8      10298.23      10315.86       183.71 o                         
  -9  13   8       1790.89       1727.08        94.16 o                         
  -8  13   8        421.14        365.33        34.50 o                         
  -7  13   8        634.62        587.68        49.88 o                         
  -6  13   8       6914.59       6987.84       140.98 o                         
  -5  13   8      11325.81      11316.97       161.22 o                         
  -4  13   8       7581.11       7582.04       125.60 o                         
  -3  13   8        395.13        347.27        28.55 o                         
  -2  13   8       8634.65       8804.47       143.17 o                         
  -1  13   8       6655.49       6861.72        86.60 o                         
   0  13   8       4502.46       4348.90        67.38 o                         
   1  13   8         24.78         36.72        13.05 o                         
   2  13   8       5505.33       5424.77        81.97 o                         
   3  13   8       5858.75       5687.18        95.82 o                         
   4  13   8       7560.13       7823.76       160.96 o                         
   5  13   8       1691.13       1637.71        69.22 o                         
   6  13   8          1.13        -45.30        41.43 o                         
   7  13   8       4364.40       3829.32       143.96 o                         
 -10  14   8        391.26        419.49        61.41 o                         
  -9  14   8       1143.48       1136.54        65.90 o                         
  -8  14   8       5043.82       4819.19       136.66 o                         
  -7  14   8       2667.63       2462.60        74.31 o                         
  -6  14   8       1921.97       1642.55        61.36 o                         
  -5  14   8        444.33        424.04        55.48 o                         
  -4  14   8       8067.74       7874.69       138.15 o                         
  -3  14   8      20955.94      20909.59       301.19 o                         
  -2  14   8      12191.81      12281.21       192.39 o                         
  -1  14   8        619.22        604.20        26.50 o                         
   0  14   8       5538.61       5411.44        79.69 o                         
   1  14   8       6033.38       6125.39        81.53 o                         
   2  14   8       9693.66       9665.25       139.51 o                         
   3  14   8       4065.37       4017.46        86.23 o                         
   4  14   8         47.76         36.60        27.75 o                         
   5  14   8       1982.70       1973.69        98.49 o                         
   6  14   8       5262.75       5027.73       162.06 o                         
   7  14   8        413.74        425.15        64.12 o                         
 -10  15   8       6780.83       6838.07       322.65 o                         
  -9  15   8        924.47        873.16        60.03 o                         
  -8  15   8        105.56        132.08        34.78 o                         
  -7  15   8        851.02        762.88        54.63 o                         
  -6  15   8       6409.46       6039.62       137.44 o                         
  -5  15   8      10881.35      10937.22       181.41 o                         
  -4  15   8       3655.49       3701.32        84.33 o                         
  -3  15   8        136.65        134.95        24.25 o                         
  -2  15   8       8516.48       8305.12       123.80 o                         
  -1  15   8       9750.46       9675.52       155.55 o                         
   0  15   8       5088.53       5119.09        86.22 o                         
   1  15   8         34.93         45.11        15.96 o                         
   2  15   8       1713.06       1673.80        52.30 o                         
   3  15   8       5536.87       5582.26       108.28 o                         
   4  15   8       5830.43       5870.66       136.95 o                         
   5  15   8       1656.54       1561.92        93.50 o                         
   6  15   8        258.46        234.55        53.61 o                         
   7  15   8       3612.85       3618.92       146.39 o                         
  -9  16   8       1576.05       1591.12        79.54 o                         
  -8  16   8       4034.30       3856.06       112.59 o                         
  -7  16   8       2423.78       2325.11        84.83 o                         
  -6  16   8       3802.81       3722.12       121.13 o                         
  -5  16   8        272.39        268.47        32.08 o                         
  -4  16   8       4480.05       4425.34       137.70 o                         
  -3  16   8      23758.69      24073.62       343.93 o                         
  -2  16   8       8419.98       8414.12       135.81 o                         
  -1  16   8         67.82         82.17        19.41 o                         
   0  16   8        475.35        456.27        28.30 o                         
   1  16   8      10119.87      10360.72       135.25 o                         
   2  16   8       6883.07       7061.39       123.96 o                         
   3  16   8       3256.90       3022.55        77.12 o                         
   4  16   8         95.31        165.50        46.74 o                         
   5  16   8       1350.91       1366.11        91.47 o                         
   6  16   8       6609.87       6993.41       205.71 o                         
  -9  17   8       2791.01       2723.14        98.77 o                         
  -8  17   8         20.54         57.59        35.23 o                         
  -7  17   8       1691.55       1609.84        76.62 o                         
  -6  17   8       3550.45       3419.13        89.10 o                         
  -5  17   8       8703.14       8485.17       152.73 o                         
  -4  17   8       2191.77       2216.29        66.56 o                         
  -3  17   8        662.70        611.14        54.21 o                         
  -2  17   8       7766.34       7431.30       131.49 o                         
  -1  17   8       7385.80       7335.20       119.43 o                         
   0  17   8       5866.67       5629.94        95.37 o                         
   1  17   8         22.61         17.41        16.80 o                         
   2  17   8         30.78         22.57        20.41 o                         
   3  17   8       3583.62       3792.07       105.65 o                         
   4  17   8       7826.87       7674.21       210.69 o                         
   5  17   8       1421.77       1443.98        95.37 o                         
   6  17   8        117.30        139.18        52.89 o                         
  -8  18   8       6364.57       6485.97       157.25 o                         
  -7  18   8       7805.50       7719.31       150.66 o                         
  -6  18   8       4158.45       4228.88       101.78 o                         
  -5  18   8        618.25        588.77        41.73 o                         
  -4  18   8       5657.03       5446.73       111.96 o                         
  -3  18   8      10130.86      10383.46       156.34 o                         
  -2  18   8       4080.02       3834.20        87.03 o                         
  -1  18   8        483.00        421.23        35.07 o                         
   0  18   8        248.73        253.29        25.94 o                         
   1  18   8      10669.20      10904.38       144.23 o                         
   2  18   8       3357.32       3275.73       109.13 o                         
   3  18   8        441.10        465.07        52.06 o                         
   4  18   8        962.41        888.25        74.80 o                         
   5  18   8       2243.84       2417.55       119.61 o                         
  -8  19   8        881.17        846.49        75.78 o                         
  -7  19   8       1911.71       1857.98        74.47 o                         
  -6  19   8       4334.99       4229.21       102.78 o                         
  -5  19   8       5318.04       5076.48       111.82 o                         
  -4  19   8        440.57        491.62        39.93 o                         
  -3  19   8        143.24        106.74        27.70 o                         
  -2  19   8       4106.93       3929.84        95.73 o                         
  -1  19   8      12685.03      12654.39       180.48 o                         
   0  19   8       5337.05       5345.45        95.85 o                         
   1  19   8        451.43        422.84        29.35 o                         
   2  19   8         63.91         81.76        32.42 o                         
   3  19   8       5593.16       5694.66       147.99 o                         
   4  19   8       3314.96       3574.07       159.56 o                         
   5  19   8       1388.19       1528.45       124.30 o                         
  -7  20   8      11033.31      11248.73       200.29 o                         
  -6  20   8        296.29        264.63        38.14 o                         
  -5  20   8       1278.08       1185.67        58.60 o                         
  -4  20   8       3251.37       2969.64        82.83 o                         
  -3  20   8       6367.48       6272.47       130.75 o                         
  -2  20   8       1309.27       1221.76        68.18 o                         
  -1  20   8       1731.56       1590.32        59.69 o                         
   0  20   8        233.09        226.12        27.72 o                         
   1  20   8       7622.86       7729.52       185.26 o                         
   2  20   8       3069.26       3015.90        97.18 o                         
   3  20   8         51.56         79.89        35.78 o                         
   4  20   8        303.59        243.04        56.06 o                         
  -6  21   8       4443.14       4499.56       202.40 o                         
  -5  21   8       4101.40       4279.20       105.69 o                         
  -4  21   8        170.83        165.22        44.79 o                         
  -3  21   8        781.55        712.05        49.12 o                         
  -2  21   8        675.84        687.64        50.90 o                         
  -1  21   8      12153.96      12503.88       204.40 o                         
   0  21   8       3054.03       3070.27        80.58 o                         
   1  21   8       2432.81       2303.46        71.45 o                         
   2  21   8        787.85        700.69        55.58 o                         
   3  21   8       5657.58       5996.81       148.51 o                         
  -5  22   8        710.86        624.75        69.13 o                         
  -4  22   8       1926.76       1706.72        79.69 o                         
  -3  22   8       7063.83       7372.20       164.36 o                         
  -2  22   8       1460.73       1344.25        97.90 o                         
  -1  22   8        522.77        492.47        47.42 o                         
   0  22   8        547.56        570.37        42.17 o                         
   1  22   8       8023.12       8413.40       182.61 o                         
   2  22   8       1752.45       1795.97       116.10 o                         
   3  22   8        809.48        919.92        64.48 o                         
  -4  23   8        959.60        976.51        65.68 o                         
  -3  23   8        441.11        388.40        46.25 o                         
  -2  23   8         33.88        -47.01        31.38 o                         
  -1  23   8       7803.74       7982.64       207.13 o                         
   0  23   8       1733.77       1725.30        67.45 o                         
   1  23   8       1348.78       1322.31        73.04 o                         
 -11   0   9       3168.80       3329.86       151.63 o                         
  -9   0   9      21936.83      23440.61       485.06 o                         
  -7   0   9       9551.90       9477.46       226.53 o                         
  -5   0   9      36376.21      36729.86       710.46 o                         
  -3   0   9       7930.90       7967.32       238.02 o                         
  -1   0   9      41904.97      42952.10       802.84 o                         
   1   0   9       5096.14       5201.31        97.61 o                         
   3   0   9      24055.20      23759.76       540.40 o                         
   5   0   9       7846.78       7675.49       152.63 o                         
   7   0   9       2037.74       1856.72        94.73 o                         
   9   0   9       8562.08       8792.09       275.05 o                         
 -12   1   9        630.14        628.20       135.76 o                         
 -11   1   9      10230.65      10182.11       177.47 o                         
 -10   1   9         36.98         37.31        22.94 o                         
  -9   1   9       2919.21       3116.48        72.16 o                         
  -8   1   9          8.60         26.99        22.18 o                         
  -7   1   9      12277.39      12191.62       195.21 o                         
  -6   1   9         54.08         40.73        20.36 o                         
  -5   1   9       2521.72       2378.62        71.78 o                         
  -4   1   9         20.97         13.48        25.57 o                         
  -3   1   9      31031.46      31362.97       546.63 o                         
  -2   1   9          6.69          7.69         9.33 o                         
  -1   1   9       5953.53       6038.27        86.16 o                         
   0   1   9       2176.88       2234.54        38.00 o                         
   1   1   9      42744.05      43078.12       460.56 o                         
   2   1   9        226.72        217.31        16.87 o                         
   3   1   9       5991.08       5958.29       102.26 o                         
   4   1   9       1014.50       1017.77        33.07 o                         
   5   1   9       3703.61       3521.41        63.45 o                         
   6   1   9         38.03         49.76        21.19 o                         
   7   1   9       4239.48       4098.78       102.42 o                         
   8   1   9        244.52        206.81        35.98 o                         
   9   1   9       1437.75       1505.91       186.28 o                         
 -12   2   9          6.69          9.28        40.32 o                         
 -11   2   9       3513.35       3797.57        84.08 o                         
 -10   2   9        478.68        527.51        51.87 o                         
  -9   2   9      21568.44      22098.28       296.85 o                         
  -8   2   9         38.22         58.85        20.50 o                         
  -7   2   9       4115.24       3913.19       104.65 o                         
  -6   2   9       2291.32       2243.04        73.61 o                         
  -5   2   9      36307.72      37243.79       623.29 o                         
  -4   2   9       6009.48       5904.95       144.55 o                         
  -3   2   9       4353.02       4130.60       142.21 o                         
  -2   2   9        181.65        172.37        16.54 o                         
  -1   2   9      52063.11      51867.47       756.54 o                         
   0   2   9        142.19        150.10        13.51 o                         
   1   2   9       4607.22       4474.12        61.61 o                         
   2   2   9        309.05        339.30        26.37 o                         
   3   2   9      17920.80      18211.52       232.20 o                         
   4   2   9       1261.73       1263.90        40.12 o                         
   5   2   9       5957.28       6026.07        92.12 o                         
   6   2   9         32.56         36.71        24.48 o                         
   7   2   9       2923.58       2779.47        70.25 o                         
   8   2   9        556.50        484.62        44.46 o                         
   9   2   9       5414.20       5739.54       159.30 o                         
 -12   3   9       2605.90       2837.98       164.30 o                         
 -11   3   9       7134.70       7232.12       125.32 o                         
 -10   3   9          1.06         35.94        22.52 o                         
  -9   3   9       5959.00       6057.47       106.80 o                         
  -8   3   9         10.71         -8.64        18.71 o                         
  -7   3   9      22155.05      22331.65       288.00 o                         
  -6   3   9        242.77        211.57        21.96 o                         
  -5   3   9        471.46        394.17        35.14 o                         
  -4   3   9         86.99         63.77        20.59 o                         
  -3   3   9      44192.82      43336.28       572.08 o                         
  -2   3   9        741.52        709.80        30.79 o                         
  -1   3   9        288.51        310.64        28.35 o                         
   0   3   9       3879.38       3786.30        61.26 o                         
   1   3   9      22709.99      22387.21       272.94 o                         
   2   3   9        881.22        872.05        26.17 o                         
   3   3   9       5105.37       5010.68        91.27 o                         
   4   3   9        259.95        199.64        22.08 o                         
   5   3   9       8551.72       8581.68       130.68 o                         
   6   3   9         37.88         38.83        21.37 o                         
   7   3   9       4794.17       4678.20        93.75 o                         
   8   3   9       1028.41        878.77        57.89 o                         
   9   3   9        936.27        880.29        66.75 o                         
 -12   4   9         12.56        -42.26        37.21 o                         
 -11   4   9       4401.54       4530.76        93.44 o                         
 -10   4   9       2204.89       2068.93        60.87 o                         
  -9   4   9      14560.23      14913.89       208.82 o                         
  -8   4   9        317.24        273.20        26.54 o                         
  -7   4   9         86.52        100.85        20.97 o                         
  -6   4   9        989.04        891.01        45.04 o                         
  -5   4   9      30797.29      30231.68       413.34 o                         
  -4   4   9       3241.71       3120.31       139.95 o                         
  -3   4   9         17.94         33.07        13.52 o                         
  -2   4   9         84.23         55.93        17.30 o                         
  -1   4   9      30870.94      30532.46       366.21 o                         
   0   4   9         76.32         99.39        10.22 o                         
   1   4   9       6159.31       5784.42        97.11 o                         
   2   4   9        321.93        324.43        21.01 o                         
   3   4   9      10623.55      10528.93       145.90 o                         
   4   4   9       1835.06       1782.41        47.76 o                         
   5   4   9       4959.40       4945.33        89.20 o                         
   6   4   9        671.13        596.40        36.39 o                         
   7   4   9       3942.68       3775.53       100.74 o                         
   8   4   9        750.29        686.26        47.36 o                         
   9   4   9       2778.30       2578.80       122.68 o                         
 -12   5   9        972.28        910.28        68.98 o                         
 -11   5   9       3654.23       3516.12        81.37 o                         
 -10   5   9          2.11         -7.95        21.50 o                         
  -9   5   9       4030.19       4105.40        84.55 o                         
  -8   5   9        929.60        912.40        51.04 o                         
  -7   5   9      30905.53      30958.03       386.42 o                         
  -6   5   9        292.26        275.10        24.83 o                         
  -5   5   9        107.69        115.82        19.27 o                         
  -4   5   9       1094.98       1018.30        30.47 o                         
  -3   5   9      42904.79      42445.05       504.68 o                         
  -2   5   9       2251.86       2207.88        76.39 o                         
  -1   5   9         78.47         74.98        16.02 o                         
   0   5   9        437.27        395.19        19.84 o                         
   1   5   9      12298.90      12374.00       171.76 o                         
   2   5   9        492.14        474.27        24.08 o                         
   3   5   9       9653.06       9624.19       153.97 o                         
   4   5   9         48.30         24.86        21.07 o                         
   5   5   9      13101.03      13061.29       189.07 o                         
   6   5   9        686.15        665.49        50.36 o                         
   7   5   9       7503.66       7512.75       142.47 o                         
   8   5   9        273.86        269.54        36.99 o                         
 -12   6   9         52.43          2.64        69.64 o                         
 -11   6   9       4183.97       4168.80        90.81 o                         
 -10   6   9       1450.90       1403.44        53.61 o                         
  -9   6   9       8403.83       8629.53       152.43 o                         
  -8   6   9         31.43         13.74        20.43 o                         
  -7   6   9        225.55        264.12        35.23 o                         
  -6   6   9       1229.55       1166.45        77.11 o                         
  -5   6   9      31361.74      32130.22       437.75 o                         
  -4   6   9        753.53        812.25        43.01 o                         
  -3   6   9       2301.16       2196.47        47.00 o                         
  -2   6   9         92.23        128.31        15.43 o                         
  -1   6   9      17894.54      17727.15       246.77 o                         
   0   6   9       3712.95       3584.34        53.44 o                         
   1   6   9       8707.72       8858.63       111.51 o                         
   2   6   9        356.15        303.34        21.52 o                         
   3   6   9       9165.21       8872.37       145.39 o                         
   4   6   9       2532.77       2452.46        65.15 o                         
   5   6   9       9610.56       9691.97       162.84 o                         
   6   6   9        774.60        777.24        45.93 o                         
   7   6   9       3685.37       3604.04        91.21 o                         
   8   6   9        640.82        631.70        46.98 o                         
 -12   7   9        308.00        267.22        63.25 o                         
 -11   7   9       6496.98       6374.99       122.89 o                         
 -10   7   9         18.36        -12.22        22.16 o                         
  -9   7   9       2778.60       2746.84        68.76 o                         
  -8   7   9       6298.23       6204.94       107.46 o                         
  -7   7   9      28662.04      28787.85       362.43 o                         
  -6   7   9        727.26        702.20        35.61 o                         
  -5   7   9        114.09        103.27        18.06 o                         
  -4   7   9       2367.78       2229.38        54.83 o                         
  -3   7   9      32162.63      31517.25       381.82 o                         
  -2   7   9        388.77        417.95        31.92 o                         
  -1   7   9        180.49        152.99        15.81 o                         
   0   7   9        440.09        460.37        19.37 o                         
   1   7   9       9948.60       9569.56       119.91 o                         
   2   7   9       1426.79       1400.23        37.24 o                         
   3   7   9       8783.76       8625.93       143.20 o                         
   4   7   9          2.12         -5.54        20.43 o                         
   5   7   9      13814.80      13762.04       215.52 o                         
   6   7   9        286.90        280.61        33.64 o                         
   7   7   9       7040.14       7164.77       139.52 o                         
   8   7   9        139.47        145.71        38.31 o                         
 -11   8   9       3482.10       3761.04       117.95 o                         
 -10   8   9        236.30        250.00        30.11 o                         
  -9   8   9       9579.38      10049.05       155.36 o                         
  -8   8   9       3578.78       3419.85       103.38 o                         
  -7   8   9        853.81        794.95        41.13 o                         
  -6   8   9       2303.63       2379.27        62.74 o                         
  -5   8   9      32090.01      32147.58       439.77 o                         
  -4   8   9         54.90         39.40        15.16 o                         
  -3   8   9        987.67       1025.28        34.09 o                         
  -2   8   9       2061.91       1995.43        44.78 o                         
  -1   8   9      28728.16      28339.75       344.04 o                         
   0   8   9      16847.55      16880.79       180.15 o                         
   1   8   9       7434.89       7242.20        89.74 o                         
   2   8   9       1804.60       1759.32        41.17 o                         
   3   8   9      10007.05       9773.81       158.65 o                         
   4   8   9       1934.43       1925.89        59.66 o                         
   5   8   9       9229.24       9124.50       157.54 o                         
   6   8   9        113.56         60.97        28.15 o                         
   7   8   9       2235.90       2246.99        73.68 o                         
   8   8   9        368.58        350.30        45.64 o                         
 -11   9   9       5707.01       5687.08       177.06 o                         
 -10   9   9         50.23         64.21        25.55 o                         
  -9   9   9       1788.68       1760.76        58.28 o                         
  -8   9   9       7891.80       7516.67       125.32 o                         
  -7   9   9      20202.58      19571.31       458.07 o                         
  -6   9   9       5749.04       5653.73       128.00 o                         
  -5   9   9        567.14        559.28        62.42 o                         
  -4   9   9       3116.87       3177.76        77.87 o                         
  -3   9   9      23968.96      24047.51       311.86 o                         
  -2   9   9       1215.74       1123.44        34.31 o                         
  -1   9   9       3122.90       2943.77        56.06 o                         
   0   9   9        370.52        342.31        16.52 o                         
   1   9   9      23318.04      22800.79       239.50 o                         
   2   9   9       4707.47       4630.71        83.83 o                         
   3   9   9       3522.13       3517.34        79.30 o                         
   4   9   9       1826.83       1650.60        55.89 o                         
   5   9   9       5647.52       5504.23       133.35 o                         
   6   9   9        989.69       1071.81        82.15 o                         
   7   9   9       4331.31       4231.94       116.25 o                         
   8   9   9        453.58        434.06        49.11 o                         
 -11  10   9       3734.62       3815.14       141.90 o                         
 -10  10   9       1034.15        922.26        59.30 o                         
  -9  10   9      11353.09      11439.61       247.87 o                         
  -8  10   9       3600.05       3290.04        86.38 o                         
  -7  10   9       1117.81       1179.87        66.99 o                         
  -6  10   9       5168.72       5029.00       142.68 o                         
  -5  10   9      19440.95      19757.06       333.97 o                         
  -4  10   9        164.06        155.21        23.65 o                         
  -3  10   9        501.74        480.11        25.88 o                         
  -2  10   9       3798.77       3638.01        65.51 o                         
  -1  10   9      16982.02      16823.64       215.04 o                         
   0  10   9       6893.86       7034.46        82.08 o                         
   1  10   9       2539.38       2532.42        72.67 o                         
   2  10   9        663.18        685.04        27.71 o                         
   3  10   9      11207.69      11275.47       180.24 o                         
   4  10   9       2665.47       2653.93        70.81 o                         
   5  10   9       2662.79       2577.86        73.54 o                         
   6  10   9         17.17         42.35        27.49 o                         
   7  10   9       1024.03       1001.24        63.21 o                         
   8  10   9        872.12        860.94        80.23 o                         
 -11  11   9       6234.34       5833.75       182.95 o                         
 -10  11   9         38.21         22.02        31.78 o                         
  -9  11   9        955.99        898.97        51.55 o                         
  -8  11   9       4148.08       4122.73        98.03 o                         
  -7  11   9      12274.47      11468.69       285.17 o                         
  -6  11   9       3347.53       3180.49        92.68 o                         
  -5  11   9        268.39        298.16        34.47 o                         
  -4  11   9       3947.38       3957.88        95.18 o                         
  -3  11   9      17735.27      17895.25       261.07 o                         
  -2  11   9       6799.77       6822.32       118.04 o                         
  -1  11   9       5188.40       5052.27        79.37 o                         
   0  11   9         80.08         86.83        12.97 o                         
   1  11   9      35066.96      35496.39       392.45 o                         
   2  11   9       3532.88       3418.02        60.17 o                         
   3  11   9       2746.12       2772.68        91.41 o                         
   4  11   9       1092.03       1137.81        76.17 o                         
   5  11   9       1210.59       1166.27        54.08 o                         
   6  11   9       4666.83       4689.85       122.05 o                         
   7  11   9       3107.98       3079.77       129.75 o                         
 -10  12   9       2978.32       2829.05        97.12 o                         
  -9  12   9       9572.08       9294.31       195.38 o                         
  -8  12   9        916.50        885.30        49.79 o                         
  -7  12   9       4307.57       4239.62       112.70 o                         
  -6  12   9       4977.98       4614.42       115.11 o                         
  -5  12   9      12012.20      12094.93       194.41 o                         
  -4  12   9       4846.08       4889.25       112.23 o                         
  -3  12   9       2512.52       2460.38        63.76 o                         
  -2  12   9       4663.55       4638.66        78.94 o                         
  -1  12   9      12844.92      12533.46       152.56 o                         
   0  12   9       2734.30       2889.79        51.93 o                         
   1  12   9         93.90        117.47        19.22 o                         
   2  12   9         50.76         48.84        16.49 o                         
   3  12   9      10640.02      10807.36       176.50 o                         
   4  12   9       7532.12       7397.42       142.33 o                         
   5  12   9       1634.26       1618.47        68.71 o                         
   6  12   9         50.85         50.68        33.46 o                         
   7  12   9       1016.07        930.30       123.42 o                         
 -10  13   9        178.82        158.47        37.99 o                         
  -9  13   9       1172.49       1177.85        67.75 o                         
  -8  13   9       2259.07       2057.88        81.18 o                         
  -7  13   9       6709.20       6508.06       223.48 o                         
  -6  13   9       1159.41       1114.34        60.63 o                         
  -5  13   9         87.13        102.06        26.13 o                         
  -4  13   9       5656.12       5586.31       108.49 o                         
  -3  13   9      11107.95      10853.10       173.97 o                         
  -2  13   9       4084.25       4170.83        93.40 o                         
  -1  13   9       1333.84       1316.51        45.15 o                         
   0  13   9        340.25        319.57        22.47 o                         
   1  13   9      17138.03      17409.75       210.13 o                         
   2  13   9       2904.90       2893.15        68.20 o                         
   3  13   9       3284.53       3123.23        68.04 o                         
   4  13   9        134.41        138.09        28.74 o                         
   5  13   9        899.08        851.67        70.63 o                         
   6  13   9       2930.70       3094.45       127.16 o                         
   7  13   9       3481.93       3528.41       139.61 o                         
 -10  14   9       4945.47       4733.07       130.38 o                         
  -9  14   9       6441.09       6122.39       149.06 o                         
  -8  14   9        126.16         87.22        37.21 o                         
  -7  14   9       1994.94       1681.29        87.44 o                         
  -6  14   9       5517.90       5210.77       110.44 o                         
  -5  14   9       9599.11       9168.69       205.26 o                         
  -4  14   9       9547.71       9533.77       160.53 o                         
  -3  14   9       1063.76        996.25        49.88 o                         
  -2  14   9       7833.96       7881.24       134.91 o                         
  -1  14   9      10894.85      10717.75       167.71 o                         
   0  14   9       5175.62       5347.72        80.54 o                         
   1  14   9        399.62        384.40        25.03 o                         
   2  14   9        421.67        466.20        34.41 o                         
   3  14   9       7478.20       7356.60       137.61 o                         
   4  14   9       7345.37       7558.15       161.65 o                         
   5  14   9       2404.52       2430.32        89.89 o                         
   6  14   9         85.54        112.41        48.43 o                         
   7  14   9       1473.71       1426.89       149.86 o                         
  -9  15   9       1597.65       1437.42        76.20 o                         
  -8  15   9       1530.32       1519.26        76.03 o                         
  -7  15   9       5738.11       5564.64       136.65 o                         
  -6  15   9       1321.92       1161.63        54.97 o                         
  -5  15   9          3.45         20.47        24.45 o                         
  -4  15   9       5264.49       5325.90       165.53 o                         
  -3  15   9       9948.85      10304.71       169.54 o                         
  -2  15   9       8081.88       8202.72       124.71 o                         
  -1  15   9       1005.25        932.01        46.83 o                         
   0  15   9       4961.08       4948.92        85.53 o                         
   1  15   9       5263.27       5319.25        84.62 o                         
   2  15   9       6340.94       6279.44       124.20 o                         
   3  15   9       3990.23       4019.43        90.23 o                         
   4  15   9        887.41        776.93        53.91 o                         
   5  15   9       1723.24       1562.09        95.90 o                         
   6  15   9       1732.39       1574.13       100.78 o                         
  -9  16   9       2889.46       2658.63        99.18 o                         
  -8  16   9         42.04         95.21        35.86 o                         
  -7  16   9        179.65        172.48        32.77 o                         
  -6  16   9       3865.93       3743.06       123.18 o                         
  -5  16   9       8848.21       8899.86       215.55 o                         
  -4  16   9       7380.75       7433.36       201.30 o                         
  -3  16   9        190.95        233.82        28.83 o                         
  -2  16   9       3570.37       3469.58        79.93 o                         
  -1  16   9      10384.80      10543.87       169.60 o                         
   0  16   9       3054.70       3063.17        64.74 o                         
   1  16   9       1840.80       1780.82        52.21 o                         
   2  16   9       1151.48       1188.92        45.32 o                         
   3  16   9       2848.89       2770.37        75.02 o                         
   4  16   9       3722.07       3529.50       134.02 o                         
   5  16   9       2889.06       2852.00       125.29 o                         
   6  16   9         11.47          1.93        45.49 o                         
  -9  17   9       1710.82       1519.38        80.72 o                         
  -8  17   9       4928.99       4873.16       132.92 o                         
  -7  17   9       7916.18       7765.11       151.82 o                         
  -6  17   9       1257.81       1263.77        60.27 o                         
  -5  17   9        637.37        590.03        42.62 o                         
  -4  17   9       4595.86       4525.09       100.21 o                         
  -3  17   9      11997.92      11933.93       220.46 o                         
  -2  17   9      15490.86      15331.25       234.19 o                         
  -1  17   9        208.49        165.59        25.75 o                         
   0  17   9       3285.25       3192.40        68.54 o                         
   1  17   9       2351.97       2268.29        59.81 o                         
   2  17   9       8105.11       7984.19       127.12 o                         
   3  17   9       2597.62       2370.32        85.62 o                         
   4  17   9          9.00        -23.05        41.75 o                         
   5  17   9       3228.32       3284.20       137.12 o                         
  -8  18   9        461.84        441.70        45.30 o                         
  -7  18   9        116.57        141.26        39.19 o                         
  -6  18   9       5893.29       5661.76       122.39 o                         
  -5  18   9       8749.03       8534.62       157.13 o                         
  -4  18   9       3447.10       3320.89        85.48 o                         
  -3  18   9       1341.50       1152.09        78.86 o                         
  -2  18   9        985.46       1064.01        49.83 o                         
  -1  18   9       9343.70       9294.79       157.64 o                         
   0  18   9       7476.71       7589.59       121.65 o                         
   1  18   9       1562.22       1508.22        52.41 o                         
   2  18   9       1728.75       1817.23        64.00 o                         
   3  18   9       1427.26       1344.24        69.26 o                         
   4  18   9       3296.27       3421.90       253.89 o                         
   5  18   9       2023.58       2156.57       117.19 o                         
  -7  19   9       7148.72       7303.01       148.90 o                         
  -6  19   9       2102.30       2105.82        76.39 o                         
  -5  19   9         33.50         22.89        33.34 o                         
  -4  19   9       3468.54       3412.05       103.06 o                         
  -3  19   9       5319.77       5035.21       107.26 o                         
  -2  19   9       6895.37       6784.71       129.31 o                         
  -1  19   9        227.29        167.23        28.61 o                         
   0  19   9       1041.26       1079.37        44.58 o                         
   1  19   9       1405.02       1364.85        52.52 o                         
   2  19   9       7014.40       7240.67       137.81 o                         
   3  19   9       1112.03       1111.58        84.67 o                         
   4  19   9        947.25        905.55        82.25 o                         
  -7  20   9         29.90          9.58        32.80 o                         
  -6  20   9       6191.54       6060.48       131.06 o                         
  -5  20   9       3852.27       3662.44        97.72 o                         
  -4  20   9       1451.22       1326.98        65.66 o                         
  -3  20   9        385.77        313.50        34.89 o                         
  -2  20   9       2762.66       2664.60        76.48 o                         
  -1  20   9       2695.13       2641.77       105.36 o                         
   0  20   9      11224.48      11438.28       169.54 o                         
   1  20   9       1602.03       1529.04        68.71 o                         
   2  20   9        449.89        491.44        49.00 o                         
   3  20   9       2051.87       1957.22       112.12 o                         
  -6  21   9       3858.77       3888.33       118.34 o                         
  -5  21   9        559.81        454.78        50.44 o                         
  -4  21   9       2461.02       2305.19        76.82 o                         
  -3  21   9       1952.57       1761.59        67.55 o                         
  -2  21   9       4467.36       4354.24       101.57 o                         
  -1  21   9        947.44        909.61        87.54 o                         
   0  21   9       1500.63       1463.50        54.19 o                         
   1  21   9       1040.43        992.09        63.07 o                         
   2  21   9       7657.47       7812.91       178.57 o                         
   3  21   9        336.17        282.20        61.70 o                         
  -5  22   9       1022.76        902.36        55.09 o                         
  -4  22   9       1556.82       1509.28       109.43 o                         
  -3  22   9         93.48        102.63        31.37 o                         
  -2  22   9       5313.76       5238.53       120.37 o                         
  -1  22   9       1711.47       1603.84        73.55 o                         
   0  22   9       6243.60       6510.95       151.61 o                         
   1  22   9        890.35        976.75        64.98 o                         
  -3  23   9       1831.18       1762.54       102.93 o                         
  -2  23   9       4205.44       4387.45       121.72 o                         
  -1  23   9        402.50        388.39        45.80 o                         
 -12   0  10       9854.00       9998.63       387.89 o                         
 -10   0  10       3449.74       3307.85       126.06 o                         
  -8   0  10      17208.41      16764.41       364.88 o                         
  -6   0  10       1028.79        950.38        66.46 o                         
  -4   0  10      17648.16      18285.27       527.17 o                         
  -2   0  10      31771.48      31958.41       613.32 o                         
   0   0  10        702.71        722.82        72.29 o                         
   2   0  10      45725.68      45791.64      1228.89 o                         
   4   0  10         75.94        109.71        38.41 o                         
   6   0  10       6328.47       5872.94       241.55 o                         
   8   0  10       1971.52       1496.89       135.76 o                         
 -12   1  10       1218.42       1211.64        97.81 o                         
 -11   1  10        101.98        128.67        30.14 o                         
 -10   1  10      18843.41      19104.08       292.15 o                         
  -9   1  10        197.55        137.11        28.82 o                         
  -8   1  10       9539.06       9488.79       165.14 o                         
  -7   1  10       1177.79       1197.38        51.89 o                         
  -6   1  10      22153.58      22394.94       325.40 o                         
  -5   1  10        142.45        191.28        28.32 o                         
  -4   1  10      18728.62      18931.06       384.61 o                         
  -3   1  10        589.47        557.87        25.52 o                         
  -2   1  10        186.43        205.65        28.32 o                         
  -1   1  10        251.94        232.31        21.22 o                         
   0   1  10      36692.20      37466.98       480.00 o                         
   1   1  10       1593.84       1463.15        39.30 o                         
   2   1  10       3076.61       3071.83        77.98 o                         
   3   1  10         10.11         11.76        21.78 o                         
   4   1  10      16204.73      16049.20       239.62 o                         
   5   1  10         57.97         99.25        25.08 o                         
   6   1  10        249.85        229.94        31.52 o                         
   7   1  10        194.13        166.12        47.89 o                         
   8   1  10       7292.96       7336.82       210.00 o                         
 -12   2  10       9304.68       9560.12       265.47 o                         
 -11   2  10        935.76        831.18        49.23 o                         
 -10   2  10       4038.46       3937.27        96.00 o                         
  -9   2  10         38.96         36.55        25.14 o                         
  -8   2  10      18268.83      18294.81       277.84 o                         
  -7   2  10          9.90         39.08        25.96 o                         
  -6   2  10       3479.99       3522.19        85.25 o                         
  -5   2  10        571.68        584.52        40.68 o                         
  -4   2  10      19025.65      18865.80       383.35 o                         
  -3   2  10       5053.55       5044.63        87.62 o                         
  -2   2  10      31222.84      31251.78       376.50 o                         
  -1   2  10        189.33        171.96        15.13 o                         
   0   2  10       7385.91       7475.16       105.58 o                         
   1   2  10       2100.68       1961.91        43.95 o                         
   2   2  10      30466.03      31401.52       566.94 o                         
   3   2  10        193.85        166.41        22.93 o                         
   4   2  10         27.35         69.25        22.47 o                         
   5   2  10        277.27        289.29        30.84 o                         
   6   2  10       5356.33       5134.76       107.84 o                         
   7   2  10        126.68         84.10        36.62 o                         
   8   2  10        792.23        850.73        77.02 o                         
 -12   3  10        196.77        169.70        47.86 o                         
 -11   3  10        921.77        893.59        45.79 o                         
 -10   3  10      12243.09      12317.40       237.99 o                         
  -9   3  10        914.43        897.70        42.65 o                         
  -8   3  10       5682.67       5582.54       100.56 o                         
  -7   3  10         58.37         40.45        22.56 o                         
  -6   3  10      12194.85      12381.69       226.83 o                         
  -5   3  10       1144.23       1020.13       101.15 o                         
  -4   3  10      26986.10      26935.04       434.82 o                         
  -3   3  10       1851.35       1843.63        46.27 o                         
  -2   3  10       5414.08       5436.26        91.39 o                         
  -1   3  10        113.54        114.45        14.33 o                         
   0   3  10      28956.29      28909.74       349.30 o                         
   1   3  10       3215.97       3014.38        54.78 o                         
   2   3  10        190.42        283.21        37.56 o                         
   3   3  10         78.68         77.35        20.22 o                         
   4   3  10      10014.34      10023.93       191.63 o                         
   5   3  10        291.22        261.90        30.25 o                         
   6   3  10        178.16        202.06        30.68 o                         
   7   3  10        458.03        423.13        48.61 o                         
   8   3  10       6606.69       6354.58       206.20 o                         
 -12   4  10       8863.92       9564.39       267.24 o                         
 -11   4  10       1902.84       1946.06        73.21 o                         
 -10   4  10        748.90        733.81        41.68 o                         
  -9   4  10         93.17         85.64        24.06 o                         
  -8   4  10      11957.05      11726.28       172.58 o                         
  -7   4  10        104.85         93.83        23.96 o                         
  -6   4  10      28050.54      27654.66       501.13 o                         
  -5   4  10        179.64        158.08        26.99 o                         
  -4   4  10      18195.41      18300.36       265.35 o                         
  -3   4  10       3886.91       3745.23        79.66 o                         
  -2   4  10      23107.75      22689.69       311.27 o                         
  -1   4  10        110.93         96.89        14.17 o                         
   0   4  10       6087.26       6105.92        80.84 o                         
   1   4  10       1370.51       1267.35        34.31 o                         
   2   4  10      15583.72      16226.07       237.25 o                         
   3   4  10        793.85        790.09        39.35 o                         
   4   4  10         90.12        101.25        24.21 o                         
   5   4  10        272.36        272.15        30.96 o                         
   6   4  10       9032.35       9307.41       163.24 o                         
   7   4  10         18.42         -5.75        27.08 o                         
   8   4  10        463.43        392.27        51.51 o                         
 -12   5  10        339.78        401.95        80.22 o                         
 -11   5  10        469.87        380.16        38.35 o                         
 -10   5  10       8674.71       8605.46       158.98 o                         
  -9   5  10       1328.34       1317.47        58.51 o                         
  -8   5  10       5741.72       5761.39       117.96 o                         
  -7   5  10       2498.39       2454.27        71.61 o                         
  -6   5  10       7163.33       7216.55       151.33 o                         
  -5   5  10       1540.79       1550.49        60.37 o                         
  -4   5  10      27075.37      27342.80       337.95 o                         
  -3   5  10       2967.06       2817.36        59.41 o                         
  -2   5  10      21834.69      21578.29       298.08 o                         
  -1   5  10         56.20         55.68        13.32 o                         
   0   5  10      18000.97      17764.16       201.99 o                         
   1   5  10         32.60         44.60        13.28 o                         
   2   5  10        154.98        185.48        23.46 o                         
   3   5  10        348.09        362.55        35.12 o                         
   4   5  10      13378.77      13617.90       211.27 o                         
   5   5  10       1895.08       1792.87        60.69 o                         
   6   5  10        222.87        299.08        35.44 o                         
   7   5  10        151.48        174.56        33.26 o                         
   8   5  10       3850.11       3714.57       117.32 o                         
 -11   6  10        750.06        697.28        53.70 o                         
 -10   6  10         66.31        110.20        30.30 o                         
  -9   6  10        360.50        290.23        40.21 o                         
  -8   6  10       9495.13       9617.33       202.06 o                         
  -7   6  10       1524.42       1414.49        57.77 o                         
  -6   6  10      24530.64      24008.30       399.14 o                         
  -5   6  10       1312.17       1206.83        45.72 o                         
  -4   6  10      11866.71      12175.17       165.91 o                         
  -3   6  10        758.33        755.79        33.09 o                         
  -2   6  10      12832.97      12718.97       168.92 o                         
  -1   6  10        824.08        678.66        28.11 o                         
   0   6  10        667.36        655.34        30.83 o                         
   1   6  10       1334.07       1295.02        40.46 o                         
   2   6  10      10846.27      11140.72       179.41 o                         
   3   6  10       1216.65       1219.59        48.20 o                         
   4   6  10        104.46        159.65        27.16 o                         
   5   6  10       1056.67       1020.17        49.28 o                         
   6   6  10      20876.69      21498.14       320.62 o                         
   7   6  10        696.83        661.30        46.98 o                         
   8   6  10        745.25        715.81        51.75 o                         
 -11   7  10         63.38         64.21        30.26 o                         
 -10   7  10      11132.35      11203.91       194.22 o                         
  -9   7  10       1866.90       1737.92        89.83 o                         
  -8   7  10       3305.54       3216.75        85.62 o                         
  -7   7  10        185.54        121.13        30.03 o                         
  -6   7  10      13484.46      13141.94       268.80 o                         
  -5   7  10        320.52        285.57        26.64 o                         
  -4   7  10      16164.61      16546.74       216.26 o                         
  -3   7  10        462.47        431.18        25.30 o                         
  -2   7  10      18841.17      18724.49       237.96 o                         
  -1   7  10       4060.35       4186.25        71.11 o                         
   0   7  10      15921.25      15685.09       182.32 o                         
   1   7  10       4067.21       3778.42        63.48 o                         
   2   7  10        459.65        533.07        33.62 o                         
   3   7  10       1924.82       1837.35        56.73 o                         
   4   7  10      17128.68      17594.85       263.77 o                         
   5   7  10       1811.85       1767.18        62.74 o                         
   6   7  10        704.63        802.83        48.54 o                         
   7   7  10         26.49         -1.02        29.01 o                         
   8   7  10       2634.35       2544.35       114.72 o                         
 -11   8  10        299.72        197.87        35.10 o                         
 -10   8  10        852.56        768.71        48.65 o                         
  -9   8  10        115.19         84.71        29.36 o                         
  -8   8  10      14051.29      14128.96       228.65 o                         
  -7   8  10      12082.01      11735.94       223.46 o                         
  -6   8  10      13899.90      14058.40       254.18 o                         
  -5   8  10          3.11        -18.60        19.62 o                         
  -4   8  10       8633.11       8625.54       126.36 o                         
  -3   8  10        780.13        765.25        31.80 o                         
  -2   8  10      13186.80      13202.77       175.96 o                         
  -1   8  10         64.59         78.06        16.24 o                         
   0   8  10       4393.93       4439.94        76.73 o                         
   1   8  10       3383.46       3466.03        58.87 o                         
   2   8  10      15572.89      15492.45       207.01 o                         
   3   8  10        168.60        128.15        25.41 o                         
   4   8  10         10.21         44.39        24.09 o                         
   5   8  10       1777.28       1724.24        63.14 o                         
   6   8  10      12811.78      13216.89       217.02 o                         
   7   8  10        772.05        825.06        52.22 o                         
 -11   9  10         18.22         -7.24        31.58 o                         
 -10   9  10       8276.00       8606.39       185.26 o                         
  -9   9  10       2320.92       2388.67        76.67 o                         
  -8   9  10       3098.79       3031.60        95.66 o                         
  -7   9  10        191.80        241.39        60.71 o                         
  -6   9  10      13580.68      13413.22       245.71 o                         
  -5   9  10       6598.78       6665.21       142.73 o                         
  -4   9  10       8999.50       9106.51       132.38 o                         
  -3   9  10        986.80        976.99        35.46 o                         
  -2   9  10       4366.58       4372.71        75.45 o                         
  -1   9  10      11138.64      11021.26       155.15 o                         
   0   9  10      16068.44      16038.44       174.30 o                         
   1   9  10       3521.87       3480.00        59.95 o                         
   2   9  10         56.56         70.94        19.30 o                         
   3   9  10       2604.39       2504.85        68.30 o                         
   4   9  10      12457.50      12376.81       201.30 o                         
   5   9  10        263.81        226.66        32.88 o                         
   6   9  10        361.62        431.04        40.51 o                         
   7   9  10         27.05         50.24        31.27 o                         
 -11  10  10        600.86        568.10        74.89 o                         
 -10  10  10       1687.98       1624.09        69.43 o                         
  -9  10  10        199.70        200.98        33.97 o                         
  -8  10  10      12191.49      12025.08       203.14 o                         
  -7  10  10      11379.57      11177.84       217.42 o                         
  -6  10  10       8331.47       7848.73       164.14 o                         
  -5  10  10        728.94        686.93        40.54 o                         
  -4  10  10       5506.61       5670.22       108.12 o                         
  -3  10  10       4129.46       4039.33        73.45 o                         
  -2  10  10      22699.70      22616.25       369.63 o                         
  -1  10  10        369.44        412.35        21.92 o                         
   0  10  10       2930.86       3034.38        49.74 o                         
   1  10  10       2489.23       2458.01        53.22 o                         
   2  10  10      23712.91      23966.60       303.62 o                         
   3  10  10         67.24         79.82        28.36 o                         
   4  10  10          9.34         -2.45        24.85 o                         
   5  10  10       1848.09       1931.03        67.33 o                         
   6  10  10       2241.01       2168.51        74.55 o                         
   7  10  10        794.37        841.46        60.36 o                         
 -10  11  10       7201.70       7444.43       171.50 o                         
  -9  11  10       1998.24       1863.32        71.32 o                         
  -8  11  10       5011.50       5002.18       112.50 o                         
  -7  11  10         13.31         -5.73        28.91 o                         
  -6  11  10      12008.77      12184.80       430.14 o                         
  -5  11  10      10020.71       9632.15       163.33 o                         
  -4  11  10       7828.72       8249.53       142.65 o                         
  -3  11  10          4.39          2.22        18.75 o                         
  -2  11  10       1038.67       1049.58        52.77 o                         
  -1  11  10       6428.97       6505.57        90.85 o                         
   0  11  10      14731.93      14814.24       177.44 o                         
   1  11  10       1341.05       1262.54        37.64 o                         
   2  11  10       5395.40       5308.80        92.35 o                         
   3  11  10       1644.10       1587.45        74.82 o                         
   4  11  10       7081.32       7233.34       135.49 o                         
   5  11  10       1825.43       1791.73        66.46 o                         
   6  11  10         51.85         84.74        31.13 o                         
   7  11  10        915.76        806.93        61.32 o                         
 -10  12  10       3854.81       3844.19       183.96 o                         
  -9  12  10       1313.20       1341.28        68.97 o                         
  -8  12  10       9711.07       9845.36       285.53 o                         
  -7  12  10       4549.08       4360.40       117.05 o                         
  -6  12  10       1504.62       1386.10        66.88 o                         
  -5  12  10         31.29         56.11        23.94 o                         
  -4  12  10       1952.39       1868.19        85.00 o                         
  -3  12  10       9072.54       8860.94       149.26 o                         
  -2  12  10      20860.82      20863.29       299.23 o                         
  -1  12  10        556.05        583.78        26.05 o                         
   0  12  10        757.86        740.03        28.87 o                         
   1  12  10       1368.55       1398.58        57.43 o                         
   2  12  10      13352.06      13332.12       185.36 o                         
   3  12  10       1315.31       1299.27        58.53 o                         
   4  12  10        101.46        111.42        29.62 o                         
   5  12  10       1286.93       1245.48        58.64 o                         
   6  12  10       2513.67       2402.21        92.06 o                         
   7  12  10        966.51        912.58       129.59 o                         
 -10  13  10       9508.40       9755.79       292.87 o                         
  -9  13  10       2464.39       2254.67        99.65 o                         
  -8  13  10       2443.58       2610.67       104.43 o                         
  -7  13  10         57.08         21.25        31.26 o                         
  -6  13  10      10148.40      10001.90       173.45 o                         
  -5  13  10       9012.67       8996.46       157.59 o                         
  -4  13  10       6783.36       6568.78       123.45 o                         
  -3  13  10        286.67        310.12        30.49 o                         
  -2  13  10        247.80        226.14        32.71 o                         
  -1  13  10       4769.24       4735.61        89.20 o                         
   0  13  10      11639.30      11801.38       138.45 o                         
   1  13  10       2159.08       2161.75        49.77 o                         
   2  13  10       4212.25       4143.35        81.46 o                         
   3  13  10       2304.10       2382.41       134.11 o                         
   4  13  10       6723.55       6785.84       131.94 o                         
   5  13  10       4101.92       3962.34       112.70 o                         
   6  13  10        181.44        179.84        53.61 o                         
 -10  14  10       2483.73       2515.92        97.93 o                         
  -9  14  10       1045.43        979.51        64.32 o                         
  -8  14  10       7035.77       6906.91       193.05 o                         
  -7  14  10       1992.18       1778.24        77.73 o                         
  -6  14  10       1647.35       1640.28        76.85 o                         
  -5  14  10          3.69         -1.00        24.08 o                         
  -4  14  10       2775.01       2622.10        83.73 o                         
  -3  14  10       9767.50       9973.45       166.27 o                         
  -2  14  10       9169.54       9043.15       134.34 o                         
  -1  14  10         33.83         34.38        19.29 o                         
   0  14  10        393.13        371.92        22.25 o                         
   1  14  10       4076.82       4113.50        72.39 o                         
   2  14  10       7323.83       7392.41       119.98 o                         
   3  14  10       4533.59       4488.00       100.84 o                         
   4  14  10         98.40        112.09        48.80 o                         
   5  14  10        679.51        683.16        54.63 o                         
   6  14  10       3824.90       3817.59       147.10 o                         
  -9  15  10       4783.58       4371.37       138.94 o                         
  -8  15  10        692.63        668.05        55.37 o                         
  -7  15  10        144.91        110.70        31.77 o                         
  -6  15  10       4307.32       3851.54        95.60 o                         
  -5  15  10       7546.92       7567.12       146.07 o                         
  -4  15  10       5502.58       5500.06       112.28 o                         
  -3  15  10        566.53        649.86        40.51 o                         
  -2  15  10       1236.81       1219.55        49.51 o                         
  -1  15  10       8765.53       8776.05       146.52 o                         
   0  15  10       8326.78       8345.88       116.47 o                         
   1  15  10        532.74        539.40        29.87 o                         
   2  15  10          5.00         12.19        21.10 o                         
   3  15  10       3296.80       3353.90       100.57 o                         
   4  15  10       8082.70       7784.00       170.40 o                         
   5  15  10       2453.27       2234.54       112.82 o                         
  -9  16  10        156.90        102.78        40.50 o                         
  -8  16  10       3692.17       3407.77       178.20 o                         
  -7  16  10       2762.08       2653.45       102.05 o                         
  -6  16  10       5030.93       4812.33       109.86 o                         
  -5  16  10         31.14         -1.22        26.18 o                         
  -4  16  10       2823.92       2813.61        78.25 o                         
  -3  16  10      11744.11      12005.60       196.79 o                         
  -2  16  10       5302.32       5202.15       104.32 o                         
  -1  16  10       2120.03       1941.88        59.25 o                         
   0  16  10        593.54        593.48        30.68 o                         
   1  16  10       7276.59       7075.36       117.95 o                         
   2  16  10       3945.73       3812.04        91.18 o                         
   3  16  10       3721.43       3657.27       106.82 o                         
   4  16  10        106.93        182.66        51.64 o                         
   5  16  10        294.85        240.17        57.30 o                         
  -8  17  10        920.07        819.57        54.93 o                         
  -7  17  10       1245.88       1341.63        71.51 o                         
  -6  17  10       3103.15       2999.41        86.89 o                         
  -5  17  10       6711.06       6589.66       131.84 o                         
  -4  17  10       6365.23       6247.04       128.35 o                         
  -3  17  10        975.03        946.86        47.76 o                         
  -2  17  10      10642.31      10184.41       170.67 o                         
  -1  17  10       8663.98       8741.19       149.86 o                         
   0  17  10       7376.22       7309.87       109.23 o                         
   1  17  10        555.82        534.55        43.87 o                         
   2  17  10        196.70        208.00        32.37 o                         
   3  17  10       4931.58       5127.52       165.80 o                         
   4  17  10       4245.65       4191.46       171.90 o                         
  -8  18  10       1820.52       1793.04        76.66 o                         
  -7  18  10       8591.48       8246.36       199.77 o                         
  -6  18  10       5569.13       5247.67       118.70 o                         
  -5  18  10         48.02         -7.10        27.59 o                         
  -4  18  10       2650.52       2594.12       141.57 o                         
  -3  18  10       8654.25       8456.35       277.64 o                         
  -2  18  10       4138.08       3995.10        92.40 o                         
  -1  18  10       4307.62       4291.48        94.74 o                         
   0  18  10        499.94        445.56        37.33 o                         
   1  18  10       5832.69       5945.74       107.28 o                         
   2  18  10       1101.28       1062.89        55.52 o                         
   3  18  10        863.10        773.28        81.10 o                         
   4  18  10          1.43         54.72        49.23 o                         
  -7  19  10       1543.61       1419.98       193.09 o                         
  -6  19  10       1778.21       1678.97        72.14 o                         
  -5  19  10       7434.14       7335.95       271.79 o                         
  -4  19  10       3014.74       2915.62        98.28 o                         
  -3  19  10         14.33         39.75        26.63 o                         
  -2  19  10       6793.08       6706.98       130.06 o                         
  -1  19  10       6686.14       6537.66       125.76 o                         
   0  19  10       3652.71       3398.16        78.95 o                         
   1  19  10       3831.76       3804.24        83.92 o                         
   2  19  10         60.34         53.54        44.31 o                         
   3  19  10       4502.74       4434.44       161.33 o                         
  -6  20  10       3918.32       3763.96       103.02 o                         
  -5  20  10          2.21         22.44        35.17 o                         
  -4  20  10       2741.18       2543.06        79.58 o                         
  -3  20  10       3510.50       3387.65        88.66 o                         
  -2  20  10       2599.92       2478.30        84.23 o                         
  -1  20  10       2298.61       2272.30        96.70 o                         
   0  20  10         10.98         15.03        27.02 o                         
   1  20  10       5212.48       5260.96       115.63 o                         
   2  20  10       1841.09       1903.59        86.04 o                         
  -5  21  10       6082.81       6328.71       186.38 o                         
  -4  21  10        634.23        534.83        44.71 o                         
  -3  21  10        272.23        289.21        40.72 o                         
  -2  21  10        100.03         60.15        29.17 o                         
  -1  21  10       7413.45       7615.95       180.68 o                         
   0  21  10       2165.25       2059.05        84.58 o                         
   1  21  10       3284.55       3270.61        96.96 o                         
  -3  22  10       5760.96       5841.41       126.44 o                         
  -2  22  10       1418.91       1361.95        62.16 o                         
  -1  22  10       1044.15        931.04        54.97 o                         
   0  22  10         36.62         15.10        35.69 o                         
 -11   0  11        101.49        108.02        44.68 o                         
  -9   0  11      28952.05      29170.32       595.54 o                         
  -7   0  11        424.89        518.24       133.12 o                         
  -5   0  11      21785.55      21749.79       625.91 o                         
  -3   0  11       5337.37       5547.32       145.21 o                         
  -1   0  11       8229.56       8091.18       186.81 o                         
   1   0  11      13125.28      13244.44       460.17 o                         
   3   0  11      13065.13      13115.82       416.10 o                         
   5   0  11       8374.22       8475.30       308.55 o                         
   7   0  11        428.11        370.25        84.63 o                         
 -12   1  11         28.96         14.08        34.06 o                         
 -11   1  11      13158.72      13241.93       221.21 o                         
 -10   1  11         75.86         92.81        29.59 o                         
  -9   1  11        339.76        333.95        36.01 o                         
  -8   1  11         31.32         59.41        25.40 o                         
  -7   1  11      26225.04      26510.98       383.31 o                         
  -6   1  11        451.83        347.66        33.65 o                         
  -5   1  11       4355.78       4468.82       109.86 o                         
  -4   1  11        683.31        631.40        49.14 o                         
  -3   1  11      17074.20      16898.30       285.01 o                         
  -2   1  11        853.28        795.37        36.52 o                         
  -1   1  11      10033.84      10275.02       173.05 o                         
   0   1  11        162.87        186.93        31.05 o                         
   1   1  11      25924.33      27052.47       507.59 o                         
   2   1  11        113.82        110.18        34.27 o                         
   3   1  11       9478.13       9184.40       222.54 o                         
   4   1  11         29.49         -7.31        37.03 o                         
   5   1  11       1619.56       1601.97        89.74 o                         
   6   1  11         26.98         56.42        41.08 o                         
   7   1  11       3914.57       3961.04       144.60 o
[truncated: 122,068 more chars]
